# Supplementary material for: Determining the charge distribution and the direction of bond cleavage with femtosecond anisotropic x-ray liquidography
Source: Nat Commun. 2022 Jan 26;13:522. doi: 10.1038/s41467-022-28168-0 (PMC8792042; doi:10.1038/s41467-022-28168-0)
Supplement: Supplementary file 2 — Source Data [file 41467_2022_28168_MOESM2_ESM.zip]

Archive with 6 entries (3 files):
- Source_Data_Fig2c/
- Source_Data_Fig2c/qdelta_S_iso_data_100ps.dat
- Source_Data_Fig4a/
- Source_Data_Fig4a/qdelta_S_iso_data.dat
- Source_Data_Fig5a/
- Source_Data_Fig5a/qdelta_S_aniso_data.dat
