# Supplementary material for: Determining the charge distribution and the direction of bond cleavage with femtosecond anisotropic x-ray liquidography
Source: Nat Commun. 2022 Jan 26;13:522. doi: 10.1038/s41467-022-28168-0 (PMC8792042; doi:10.1038/s41467-022-28168-0)
Supplement: Supplementary file 2 — Source Data [file 41467_2022_28168_MOESM2_ESM.zip › Source_Data_Fig2c/qdelta_S_iso_data_100ps.dat]

6.02965E-01	-8.06799E-04
6.10723E-01	-7.70848E-04
6.18481E-01	-7.32586E-04
6.26239E-01	-6.85935E-04
6.33997E-01	-6.55866E-04
6.41755E-01	-6.27879E-04
6.49513E-01	-6.07311E-04
6.57270E-01	-5.54994E-04
6.65028E-01	-5.06838E-04
6.72786E-01	-4.70063E-04
6.80544E-01	-4.15582E-04
6.88302E-01	-3.80708E-04
6.96060E-01	-3.41881E-04
7.03818E-01	-3.26804E-04
7.11576E-01	-2.84379E-04
7.19333E-01	-2.46281E-04
7.27091E-01	-1.91456E-04
7.34849E-01	-1.38601E-04
7.42607E-01	-1.14349E-04
7.50365E-01	-8.24917E-05
7.58123E-01	-3.95376E-05
7.65881E-01	-1.76011E-05
7.73639E-01	-6.31175E-06
7.81396E-01	-5.09010E-06
7.89154E-01	-1.41383E-05
7.96912E-01	-1.27937E-05
8.04670E-01	-3.03963E-05
8.12428E-01	-2.88536E-05
8.20186E-01	-3.80922E-05
8.27944E-01	-4.42971E-05
8.35702E-01	-5.35152E-05
8.43459E-01	-5.78752E-05
8.51217E-01	-6.89008E-05
8.58975E-01	-9.95566E-05
8.66733E-01	-1.47240E-04
8.74491E-01	-1.88615E-04
8.82249E-01	-2.44983E-04
8.90007E-01	-3.15908E-04
8.97765E-01	-3.66910E-04
9.05522E-01	-4.26035E-04
9.13280E-01	-4.82617E-04
9.21038E-01	-5.53133E-04
9.28796E-01	-6.42282E-04
9.36554E-01	-7.48532E-04
9.44312E-01	-8.39264E-04
9.52070E-01	-9.18418E-04
9.59828E-01	-9.98041E-04
9.67585E-01	-1.08405E-03
9.75343E-01	-1.17776E-03
9.83101E-01	-1.28278E-03
9.90859E-01	-1.38583E-03
9.98617E-01	-1.49005E-03
1.00638E+00	-1.60385E-03
1.01413E+00	-1.72855E-03
1.02189E+00	-1.83883E-03
1.02965E+00	-1.95783E-03
1.03741E+00	-2.10110E-03
1.04516E+00	-2.20901E-03
1.05292E+00	-2.30331E-03
1.06068E+00	-2.38750E-03
1.06844E+00	-2.47334E-03
1.07620E+00	-2.56129E-03
1.08395E+00	-2.68163E-03
1.09171E+00	-2.76828E-03
1.09947E+00	-2.84383E-03
1.10723E+00	-2.93475E-03
1.11499E+00	-3.02005E-03
1.12274E+00	-3.08892E-03
1.13050E+00	-3.14479E-03
1.13826E+00	-3.18671E-03
1.14602E+00	-3.21476E-03
1.15377E+00	-3.25099E-03
1.16153E+00	-3.27452E-03
1.16929E+00	-3.30554E-03
1.17705E+00	-3.33980E-03
1.18481E+00	-3.36414E-03
1.19256E+00	-3.39228E-03
1.20032E+00	-3.40678E-03
1.20808E+00	-3.38741E-03
1.21584E+00	-3.37211E-03
1.22360E+00	-3.35022E-03
1.23135E+00	-3.32299E-03
1.23911E+00	-3.28707E-03
1.24687E+00	-3.24822E-03
1.25463E+00	-3.20700E-03
1.26239E+00	-3.14921E-03
1.27014E+00	-3.09079E-03
1.27790E+00	-3.03245E-03
1.28566E+00	-2.97912E-03
1.29342E+00	-2.91879E-03
1.30117E+00	-2.84345E-03
1.30893E+00	-2.75542E-03
1.31669E+00	-2.66918E-03
1.32445E+00	-2.57005E-03
1.33221E+00	-2.44877E-03
1.33996E+00	-2.36842E-03
1.34772E+00	-2.27881E-03
1.35548E+00	-2.18918E-03
1.36324E+00	-2.08360E-03
1.37100E+00	-1.97982E-03
1.37875E+00	-1.87628E-03
1.38651E+00	-1.76495E-03
1.39427E+00	-1.65318E-03
1.40203E+00	-1.54430E-03
1.40978E+00	-1.42130E-03
1.41754E+00	-1.29325E-03
1.42530E+00	-1.17681E-03
1.43306E+00	-1.05997E-03
1.44082E+00	-9.65575E-04
1.44857E+00	-8.85544E-04
1.45633E+00	-8.01205E-04
1.46409E+00	-6.87718E-04
1.47185E+00	-5.59768E-04
1.47961E+00	-4.51865E-04
1.48736E+00	-3.49024E-04
1.49512E+00	-2.42783E-04
1.50288E+00	-1.16020E-04
1.51064E+00	-1.09002E-05
1.51839E+00	9.00336E-05
1.52615E+00	1.79783E-04
1.53391E+00	2.61388E-04
1.54167E+00	3.24886E-04
1.54943E+00	4.14566E-04
1.55718E+00	5.02013E-04
1.56494E+00	5.98764E-04
1.57270E+00	6.97630E-04
1.58046E+00	7.97664E-04
1.58822E+00	8.84543E-04
1.59597E+00	9.54974E-04
1.60373E+00	1.02765E-03
1.61149E+00	1.08306E-03
1.61925E+00	1.14290E-03
1.62701E+00	1.23819E-03
1.63476E+00	1.31716E-03
1.64252E+00	1.40463E-03
1.65028E+00	1.49268E-03
1.65804E+00	1.58524E-03
1.66579E+00	1.66629E-03
1.67355E+00	1.74114E-03
1.68131E+00	1.85014E-03
1.68907E+00	1.96378E-03
1.69683E+00	2.10068E-03
1.70458E+00	2.21988E-03
1.71234E+00	2.34556E-03
1.72010E+00	2.48380E-03
1.72786E+00	2.64880E-03
1.73562E+00	2.78571E-03
1.74337E+00	2.92223E-03
1.75113E+00	3.04624E-03
1.75889E+00	3.18215E-03
1.76665E+00	3.34355E-03
1.77440E+00	3.49234E-03
1.78216E+00	3.65150E-03
1.78992E+00	3.83389E-03
1.79768E+00	3.98434E-03
1.80544E+00	4.09632E-03
1.81319E+00	4.20769E-03
1.82095E+00	4.33759E-03
1.82871E+00	4.45943E-03
1.83647E+00	4.55565E-03
1.84423E+00	4.64381E-03
1.85198E+00	4.76036E-03
1.85974E+00	4.85622E-03
1.86750E+00	4.93695E-03
1.87526E+00	4.98121E-03
1.88301E+00	5.02384E-03
1.89077E+00	5.06234E-03
1.89853E+00	5.09239E-03
1.90629E+00	5.09252E-03
1.91405E+00	5.11593E-03
1.92180E+00	5.13581E-03
1.92956E+00	5.15647E-03
1.93732E+00	5.17453E-03
1.94508E+00	5.16246E-03
1.95284E+00	5.14070E-03
1.96059E+00	5.09766E-03
1.96835E+00	5.04614E-03
1.97611E+00	4.99251E-03
1.98387E+00	4.94070E-03
1.99163E+00	4.87089E-03
1.99938E+00	4.78302E-03
2.00714E+00	4.70372E-03
2.01490E+00	4.62764E-03
2.02266E+00	4.54459E-03
2.03041E+00	4.46421E-03
2.03817E+00	4.35891E-03
2.04593E+00	4.28079E-03
2.05369E+00	4.19151E-03
2.06145E+00	4.08479E-03
2.06920E+00	3.97993E-03
2.07696E+00	3.87842E-03
2.08472E+00	3.75364E-03
2.09248E+00	3.65010E-03
2.10024E+00	3.55718E-03
2.10799E+00	3.46983E-03
2.11575E+00	3.37399E-03
2.12351E+00	3.26733E-03
2.13127E+00	3.15395E-03
2.13902E+00	3.03610E-03
2.14678E+00	2.90678E-03
2.15454E+00	2.76607E-03
2.16230E+00	2.64741E-03
2.17006E+00	2.53546E-03
2.17781E+00	2.42781E-03
2.18557E+00	2.29888E-03
2.19333E+00	2.16652E-03
2.20109E+00	2.02531E-03
2.20885E+00	1.90668E-03
2.21660E+00	1.77857E-03
2.22436E+00	1.64615E-03
2.23212E+00	1.53419E-03
2.23988E+00	1.42876E-03
2.24764E+00	1.34199E-03
2.25539E+00	1.24289E-03
2.26315E+00	1.14392E-03
2.27091E+00	1.04126E-03
2.27867E+00	9.16205E-04
2.28642E+00	7.87114E-04
2.29418E+00	6.57805E-04
2.30194E+00	5.36820E-04
2.30970E+00	4.19995E-04
2.31746E+00	3.12939E-04
2.32521E+00	1.94085E-04
2.33297E+00	5.97072E-05
2.34073E+00	-5.20463E-05
2.34849E+00	-1.63634E-04
2.35625E+00	-2.66890E-04
2.36400E+00	-3.67135E-04
2.37176E+00	-4.71624E-04
2.37952E+00	-5.56686E-04
2.38728E+00	-6.51306E-04
2.39503E+00	-7.40222E-04
2.40279E+00	-8.41781E-04
2.41055E+00	-9.42349E-04
2.41831E+00	-1.03295E-03
2.42607E+00	-1.14385E-03
2.43382E+00	-1.25613E-03
2.44158E+00	-1.35069E-03
2.44934E+00	-1.45790E-03
2.45710E+00	-1.54504E-03
2.46486E+00	-1.63658E-03
2.47261E+00	-1.74114E-03
2.48037E+00	-1.81438E-03
2.48813E+00	-1.90326E-03
2.49589E+00	-1.96901E-03
2.50364E+00	-2.01798E-03
2.51140E+00	-2.07565E-03
2.51916E+00	-2.11651E-03
2.52692E+00	-2.20834E-03
2.53468E+00	-2.31071E-03
2.54243E+00	-2.39415E-03
2.55019E+00	-2.49461E-03
2.55795E+00	-2.56195E-03
2.56571E+00	-2.64740E-03
2.57347E+00	-2.67047E-03
2.58122E+00	-2.71303E-03
2.58898E+00	-2.75530E-03
2.59674E+00	-2.78685E-03
2.60450E+00	-2.81443E-03
2.61226E+00	-2.86410E-03
2.62001E+00	-2.90665E-03
2.62777E+00	-2.94300E-03
2.63553E+00	-3.00834E-03
2.64329E+00	-3.05439E-03
2.65104E+00	-3.10920E-03
2.65880E+00	-3.14819E-03
2.66656E+00	-3.18458E-03
2.67432E+00	-3.20498E-03
2.68208E+00	-3.22028E-03
2.68983E+00	-3.23642E-03
2.69759E+00	-3.26067E-03
2.70535E+00	-3.27213E-03
2.71311E+00	-3.27533E-03
2.72087E+00	-3.28680E-03
2.72862E+00	-3.29636E-03
2.73638E+00	-3.32769E-03
2.74414E+00	-3.35234E-03
2.75190E+00	-3.39439E-03
2.75965E+00	-3.39525E-03
2.76741E+00	-3.36558E-03
2.77517E+00	-3.33393E-03
2.78293E+00	-3.34341E-03
2.79069E+00	-3.33316E-03
2.79844E+00	-3.32017E-03
2.80620E+00	-3.29036E-03
2.81396E+00	-3.25729E-03
2.82172E+00	-3.22936E-03
2.82948E+00	-3.18777E-03
2.83723E+00	-3.14867E-03
2.84499E+00	-3.10090E-03
2.85275E+00	-3.07748E-03
2.86051E+00	-3.06592E-03
2.86826E+00	-3.05735E-03
2.87602E+00	-3.04898E-03
2.88378E+00	-3.02321E-03
2.89154E+00	-2.98105E-03
2.89930E+00	-2.96201E-03
2.90705E+00	-2.92270E-03
2.91481E+00	-2.86821E-03
2.92257E+00	-2.81141E-03
2.93033E+00	-2.78407E-03
2.93809E+00	-2.77316E-03
2.94584E+00	-2.72854E-03
2.95360E+00	-2.68455E-03
2.96136E+00	-2.63367E-03
2.96912E+00	-2.56117E-03
2.97688E+00	-2.51561E-03
2.98463E+00	-2.45556E-03
2.99239E+00	-2.41803E-03
3.00015E+00	-2.39737E-03
3.00791E+00	-2.35983E-03
3.01566E+00	-2.28523E-03
3.02342E+00	-2.23353E-03
3.03118E+00	-2.18422E-03
3.03894E+00	-2.13354E-03
3.04670E+00	-2.07601E-03
3.05445E+00	-2.01609E-03
3.06221E+00	-1.93831E-03
3.06997E+00	-1.85753E-03
3.07773E+00	-1.79872E-03
3.08549E+00	-1.75961E-03
3.09324E+00	-1.71329E-03
3.10100E+00	-1.65316E-03
3.10876E+00	-1.62309E-03
3.11652E+00	-1.58125E-03
3.12427E+00	-1.54788E-03
3.13203E+00	-1.47886E-03
3.13979E+00	-1.42681E-03
3.14755E+00	-1.37054E-03
3.15531E+00	-1.32950E-03
3.16306E+00	-1.28329E-03
3.17082E+00	-1.24657E-03
3.17858E+00	-1.21665E-03
3.18634E+00	-1.16578E-03
3.19410E+00	-1.10740E-03
3.20185E+00	-1.04865E-03
3.20961E+00	-9.95605E-04
3.21737E+00	-9.33286E-04
3.22513E+00	-9.04150E-04
3.23289E+00	-8.91016E-04
3.24064E+00	-8.56749E-04
3.24840E+00	-7.98454E-04
3.25616E+00	-7.34688E-04
3.26392E+00	-6.55849E-04
3.27167E+00	-5.91512E-04
3.27943E+00	-5.53643E-04
3.28719E+00	-5.11114E-04
3.29495E+00	-4.57608E-04
3.30271E+00	-3.95564E-04
3.31046E+00	-3.61334E-04
3.31822E+00	-3.34524E-04
3.32598E+00	-2.87907E-04
3.33374E+00	-2.51029E-04
3.34150E+00	-1.95129E-04
3.34925E+00	-1.53606E-04
3.35701E+00	-1.06309E-04
3.36477E+00	-7.59782E-05
3.37253E+00	-2.25883E-05
3.38028E+00	4.02467E-05
3.38804E+00	5.70445E-05
3.39580E+00	7.60907E-05
3.40356E+00	9.87209E-05
3.41132E+00	1.70799E-04
3.41907E+00	2.15329E-04
3.42683E+00	2.79359E-04
3.43459E+00	3.26113E-04
3.44235E+00	3.79527E-04
3.45011E+00	4.18597E-04
3.45786E+00	4.19406E-04
3.46562E+00	4.33717E-04
3.47338E+00	4.82384E-04
3.48114E+00	5.36898E-04
3.48889E+00	5.56565E-04
3.49665E+00	5.87071E-04
3.50441E+00	6.38205E-04
3.51217E+00	7.01403E-04
3.51993E+00	7.56601E-04
3.52768E+00	8.33566E-04
3.53544E+00	9.11528E-04
3.54320E+00	9.81672E-04
3.55096E+00	9.98373E-04
3.55872E+00	1.05267E-03
3.56647E+00	1.11330E-03
3.57423E+00	1.18056E-03
3.58199E+00	1.22763E-03
3.58975E+00	1.25602E-03
3.59751E+00	1.28869E-03
3.60526E+00	1.31521E-03
3.61302E+00	1.34072E-03
3.62078E+00	1.36165E-03
3.62854E+00	1.42540E-03
3.63629E+00	1.48503E-03
3.64405E+00	1.54509E-03
3.65181E+00	1.57017E-03
3.65957E+00	1.59873E-03
3.66733E+00	1.63323E-03
3.67508E+00	1.70860E-03
3.68284E+00	1.78043E-03
3.69060E+00	1.83031E-03
3.69836E+00	1.86044E-03
3.70612E+00	1.88787E-03
3.71387E+00	1.91281E-03
3.72163E+00	1.97337E-03
3.72939E+00	1.99352E-03
3.73715E+00	2.04359E-03
3.74490E+00	2.07124E-03
3.75266E+00	2.12456E-03
3.76042E+00	2.15732E-03
3.76818E+00	2.18574E-03
3.77594E+00	2.22965E-03
3.78369E+00	2.29017E-03
3.79145E+00	2.30665E-03
3.79921E+00	2.32874E-03
3.80697E+00	2.37631E-03
3.81473E+00	2.40606E-03
3.82248E+00	2.43582E-03
3.83024E+00	2.47622E-03
3.83800E+00	2.50304E-03
3.84576E+00	2.51979E-03
3.85351E+00	2.54795E-03
3.86127E+00	2.56383E-03
3.86903E+00	2.52324E-03
3.87679E+00	2.49260E-03
3.88455E+00	2.50081E-03
3.89230E+00	2.53422E-03
3.90006E+00	2.53540E-03
3.90782E+00	2.52072E-03
3.91558E+00	2.50947E-03
3.92334E+00	2.52108E-03
3.93109E+00	2.52289E-03
3.93885E+00	2.55367E-03
3.94661E+00	2.56229E-03
3.95437E+00	2.55151E-03
3.96213E+00	2.51708E-03
3.96988E+00	2.52824E-03
3.97764E+00	2.53747E-03
3.98540E+00	2.54169E-03
3.99316E+00	2.46251E-03
4.00091E+00	2.36601E-03
4.00867E+00	2.34623E-03
4.01643E+00	2.37125E-03
4.02419E+00	2.37680E-03
4.03195E+00	2.36052E-03
4.03970E+00	2.30875E-03
4.04746E+00	2.27474E-03
4.05522E+00	2.21070E-03
4.06298E+00	2.18038E-03
4.07074E+00	2.12601E-03
4.07849E+00	2.09426E-03
4.08625E+00	2.03772E-03
4.09401E+00	1.96836E-03
4.10177E+00	1.94904E-03
4.10952E+00	1.87701E-03
4.11728E+00	1.80544E-03
4.12504E+00	1.76273E-03
4.13280E+00	1.67604E-03
4.14056E+00	1.54332E-03
4.14831E+00	1.49577E-03
4.15607E+00	1.46552E-03
4.16383E+00	1.43701E-03
4.17159E+00	1.39436E-03
4.17935E+00	1.34228E-03
4.18710E+00	1.30320E-03
4.19486E+00	1.25527E-03
4.20262E+00	1.19821E-03
4.21038E+00	1.13583E-03
4.21814E+00	1.05051E-03
4.22589E+00	9.87588E-04
4.23365E+00	9.19258E-04
4.24141E+00	8.63459E-04
4.24917E+00	7.92261E-04
4.25692E+00	7.03885E-04
4.26468E+00	6.65355E-04
4.27244E+00	6.06578E-04
4.28020E+00	5.48030E-04
4.28796E+00	4.45810E-04
4.29571E+00	3.65674E-04
4.30347E+00	2.97639E-04
4.31123E+00	2.18591E-04
4.31899E+00	1.58530E-04
4.32675E+00	8.34868E-05
4.33450E+00	4.54690E-05
4.34226E+00	-1.24990E-05
4.35002E+00	-1.03215E-04
4.35778E+00	-1.38678E-04
4.36553E+00	-1.49273E-04
4.37329E+00	-1.87880E-04
4.38105E+00	-2.11873E-04
4.38881E+00	-3.10313E-04
4.39657E+00	-3.88072E-04
4.40432E+00	-4.68265E-04
4.41208E+00	-5.82711E-04
4.41984E+00	-6.67633E-04
4.42760E+00	-7.14743E-04
4.43536E+00	-7.73069E-04
4.44311E+00	-8.21988E-04
4.45087E+00	-8.78398E-04
4.45863E+00	-9.43572E-04
4.46639E+00	-1.03272E-03
4.47414E+00	-1.07883E-03
4.48190E+00	-1.10710E-03
4.48966E+00	-1.13151E-03
4.49742E+00	-1.12538E-03
4.50518E+00	-1.14864E-03
4.51293E+00	-1.18594E-03
4.52069E+00	-1.24523E-03
4.52845E+00	-1.28583E-03
4.53621E+00	-1.33469E-03
4.54397E+00	-1.36201E-03
4.55172E+00	-1.41038E-03
4.55948E+00	-1.45925E-03
4.56724E+00	-1.47197E-03
4.57500E+00	-1.46365E-03
4.58276E+00	-1.50977E-03
4.59051E+00	-1.54028E-03
4.59827E+00	-1.63083E-03
4.60603E+00	-1.70092E-03
4.61379E+00	-1.72667E-03
4.62154E+00	-1.78345E-03
4.62930E+00	-1.82291E-03
4.63706E+00	-1.88912E-03
4.64482E+00	-1.88107E-03
4.65258E+00	-1.83019E-03
4.66033E+00	-1.77875E-03
4.66809E+00	-1.74733E-03
4.67585E+00	-1.78525E-03
4.68361E+00	-1.79668E-03
4.69137E+00	-1.80458E-03
4.69912E+00	-1.78991E-03
4.70688E+00	-1.80863E-03
4.71464E+00	-1.85655E-03
4.72240E+00	-1.86826E-03
4.73015E+00	-1.87582E-03
4.73791E+00	-1.85835E-03
4.74567E+00	-1.82075E-03
4.75343E+00	-1.81277E-03
4.76119E+00	-1.80306E-03
4.76894E+00	-1.82131E-03
4.77670E+00	-1.88284E-03
4.78446E+00	-1.89447E-03
4.79222E+00	-1.87440E-03
4.79998E+00	-1.86872E-03
4.80773E+00	-1.88679E-03
4.81549E+00	-1.84534E-03
4.82325E+00	-1.80290E-03
4.83101E+00	-1.80408E-03
4.83876E+00	-1.82974E-03
4.84652E+00	-1.80466E-03
4.85428E+00	-1.77036E-03
4.86204E+00	-1.76459E-03
4.86980E+00	-1.75292E-03
4.87755E+00	-1.66253E-03
4.88531E+00	-1.68234E-03
4.89307E+00	-1.66238E-03
4.90083E+00	-1.62322E-03
4.90859E+00	-1.56237E-03
4.91634E+00	-1.59353E-03
4.92410E+00	-1.63049E-03
4.93186E+00	-1.66119E-03
4.93962E+00	-1.63308E-03
4.94738E+00	-1.58855E-03
4.95513E+00	-1.55187E-03
4.96289E+00	-1.50412E-03
4.97065E+00	-1.53925E-03
4.97841E+00	-1.53730E-03
4.98616E+00	-1.55619E-03
4.99392E+00	-1.46370E-03
5.00168E+00	-1.35776E-03
5.00944E+00	-1.35602E-03
5.01720E+00	-1.36818E-03
5.02495E+00	-1.35940E-03
5.03271E+00	-1.37477E-03
5.04047E+00	-1.35723E-03
5.04823E+00	-1.30691E-03
5.05599E+00	-1.27521E-03
5.06374E+00	-1.24417E-03
5.07150E+00	-1.22914E-03
5.07926E+00	-1.25105E-03
5.08702E+00	-1.22740E-03
5.09477E+00	-1.25497E-03
5.10253E+00	-1.26132E-03
5.11029E+00	-1.23644E-03
5.11805E+00	-1.17602E-03
5.12581E+00	-1.10874E-03
5.13356E+00	-1.09369E-03
5.14132E+00	-1.11047E-03
5.14908E+00	-1.13209E-03
5.15684E+00	-1.15317E-03
5.16460E+00	-1.15627E-03
5.17235E+00	-1.15631E-03
5.18011E+00	-1.13909E-03
5.18787E+00	-1.08277E-03
5.19563E+00	-1.07273E-03
5.20339E+00	-1.08786E-03
5.21114E+00	-1.03523E-03
5.21890E+00	-1.06652E-03
5.22666E+00	-1.15086E-03
5.23442E+00	-1.12427E-03
5.24217E+00	-1.07943E-03
5.24993E+00	-1.03374E-03
5.25769E+00	-1.00382E-03
5.26545E+00	-1.00196E-03
5.27321E+00	-9.54905E-04
5.28096E+00	-9.54614E-04
5.28872E+00	-9.47505E-04
5.29648E+00	-9.18338E-04
5.30424E+00	-8.60209E-04
5.31200E+00	-8.03591E-04
5.31975E+00	-7.88021E-04
5.32751E+00	-8.09830E-04
5.33527E+00	-8.52738E-04
5.34303E+00	-8.11622E-04
5.35078E+00	-8.03322E-04
5.35854E+00	-8.62940E-04
5.36630E+00	-9.25387E-04
5.37406E+00	-8.52117E-04
5.38182E+00	-7.49946E-04
5.38957E+00	-7.47081E-04
5.39733E+00	-7.37290E-04
5.40509E+00	-7.25923E-04
5.41285E+00	-6.82689E-04
5.42061E+00	-6.71032E-04
5.42836E+00	-6.74670E-04
5.43612E+00	-6.65193E-04
5.44388E+00	-5.95494E-04
5.45164E+00	-5.89367E-04
5.45939E+00	-6.03156E-04
5.46715E+00	-6.91750E-04
5.47491E+00	-6.88301E-04
5.48267E+00	-6.86921E-04
5.49043E+00	-7.01678E-04
5.49818E+00	-6.12704E-04
5.50594E+00	-5.17401E-04
5.51370E+00	-4.88428E-04
5.52146E+00	-4.49102E-04
5.52922E+00	-4.79666E-04
5.53697E+00	-4.20925E-04
5.54473E+00	-2.78442E-04
5.55249E+00	-2.85671E-04
5.56025E+00	-3.05386E-04
5.56801E+00	-2.86103E-04
5.57576E+00	-2.01346E-04
5.58352E+00	-1.02715E-04
5.59128E+00	-6.83721E-05
5.59904E+00	-6.14474E-05
5.60679E+00	-7.48344E-05
5.61455E+00	2.49907E-06
5.62231E+00	7.67001E-05
5.63007E+00	1.18801E-05
5.63783E+00	-1.31669E-05
5.64558E+00	5.25698E-05
5.65334E+00	1.11796E-04
5.66110E+00	2.49180E-04
5.66886E+00	2.64354E-04
5.67662E+00	1.95306E-04
5.68437E+00	2.32699E-04
5.69213E+00	2.39135E-04
5.69989E+00	2.69067E-04
5.70765E+00	3.92915E-04
5.71540E+00	5.04570E-04
5.72316E+00	5.64508E-04
5.73092E+00	5.75125E-04
5.73868E+00	4.95260E-04
5.74644E+00	4.69517E-04
5.75419E+00	5.32748E-04
5.76195E+00	6.60903E-04
5.76971E+00	6.23645E-04
5.77747E+00	6.59168E-04
5.78523E+00	7.24574E-04
5.79298E+00	7.73462E-04
5.80074E+00	8.61914E-04
5.80850E+00	8.62647E-04
5.81626E+00	8.64873E-04
5.82401E+00	8.03398E-04
5.83177E+00	7.93251E-04
5.83953E+00	8.54732E-04
5.84729E+00	9.41142E-04
5.85505E+00	1.11172E-03
5.86280E+00	1.18727E-03
5.87056E+00	1.15447E-03
5.87832E+00	1.18855E-03
5.88608E+00	1.28969E-03
5.89384E+00	1.18539E-03
5.90159E+00	1.19913E-03
5.90935E+00	1.30514E-03
5.91711E+00	1.27558E-03
5.92487E+00	1.22193E-03
5.93263E+00	1.17346E-03
5.94038E+00	1.28702E-03
5.94814E+00	1.42847E-03
5.95590E+00	1.49726E-03
5.96366E+00	1.45575E-03
5.97141E+00	1.43652E-03
5.97917E+00	1.53563E-03
5.98693E+00	1.61276E-03
5.99469E+00	1.61115E-03
6.00245E+00	1.60839E-03
6.01020E+00	1.57553E-03
6.01796E+00	1.54818E-03
6.02572E+00	1.64981E-03
6.03348E+00	1.67856E-03
6.04124E+00	1.71524E-03
6.04899E+00	1.75284E-03
6.05675E+00	1.72746E-03
6.06451E+00	1.66897E-03
6.07227E+00	1.55039E-03
6.08002E+00	1.47265E-03
6.08778E+00	1.55038E-03
6.09554E+00	1.50612E-03
6.10330E+00	1.51169E-03
6.11106E+00	1.55341E-03
6.11881E+00	1.58015E-03
6.12657E+00	1.54017E-03
6.13433E+00	1.45755E-03
6.14209E+00	1.32562E-03
6.14985E+00	1.13218E-03
6.15760E+00	1.22029E-03
6.16536E+00	1.30167E-03
6.17312E+00	1.42432E-03
6.18088E+00	1.43341E-03
6.18864E+00	1.31692E-03
6.19639E+00	1.33970E-03
6.20415E+00	1.46210E-03
6.21191E+00	1.48528E-03
6.21967E+00	1.35935E-03
6.22742E+00	1.24144E-03
6.23518E+00	1.19659E-03
6.24294E+00	1.25083E-03
6.25070E+00	1.26599E-03
6.25846E+00	1.03865E-03
6.26621E+00	1.01961E-03
6.27397E+00	1.05109E-03
6.28173E+00	9.91938E-04
6.28949E+00	7.85916E-04
6.29725E+00	8.07270E-04
6.30500E+00	8.19793E-04
6.31276E+00	9.01792E-04
6.32052E+00	8.61458E-04
6.32828E+00	9.10979E-04
6.33603E+00	7.22868E-04
6.34379E+00	6.03941E-04
6.35155E+00	7.22437E-04
6.35931E+00	6.48124E-04
6.36707E+00	5.26902E-04
6.37482E+00	6.01941E-04
6.38258E+00	6.32836E-04
6.39034E+00	5.04670E-04
6.39810E+00	3.62038E-04
6.40586E+00	3.22816E-04
6.41361E+00	1.63780E-04
6.42137E+00	1.43909E-04
6.42913E+00	3.34473E-04
6.43689E+00	2.58761E-04
6.44464E+00	1.13467E-04
6.45240E+00	5.94866E-05
6.46016E+00	4.74283E-05
6.46792E+00	-5.14719E-05
6.47568E+00	-9.25380E-05
6.48343E+00	-1.45825E-04
6.49119E+00	-3.28188E-04
6.49895E+00	-3.05764E-04
6.50671E+00	-1.11515E-04
6.51447E+00	-2.21610E-04
6.52222E+00	-1.46656E-04
6.52998E+00	-4.07933E-04
6.53774E+00	-3.47375E-04
6.54550E+00	-3.79525E-04
6.55326E+00	-2.62655E-04
6.56101E+00	-5.02407E-04
6.56877E+00	-5.46003E-04
6.57653E+00	-6.25421E-04
6.58429E+00	-8.23271E-04
6.59204E+00	-9.09824E-04
6.59980E+00	-9.18655E-04
6.60756E+00	-7.79926E-04
6.61532E+00	-7.26579E-04
6.62308E+00	-7.53937E-04
6.63083E+00	-8.31651E-04
6.63859E+00	-8.70492E-04
6.64635E+00	-9.07974E-04
6.65411E+00	-1.00422E-03
6.66187E+00	-9.09826E-04
6.66962E+00	-8.76108E-04
6.67738E+00	-9.58288E-04
6.68514E+00	-1.03378E-03
6.69290E+00	-1.21151E-03
6.70065E+00	-1.22399E-03
6.70841E+00	-1.33871E-03
6.71617E+00	-1.06122E-03
6.72393E+00	-1.23673E-03
6.73169E+00	-1.47183E-03
6.73944E+00	-1.38568E-03
6.74720E+00	-1.28232E-03
6.75496E+00	-1.12845E-03
6.76272E+00	-1.03326E-03
6.77048E+00	-1.17146E-03
6.77823E+00	-1.36373E-03
6.78599E+00	-1.22084E-03
6.79375E+00	-1.31849E-03
6.80151E+00	-1.29804E-03
6.80926E+00	-1.51738E-03
6.81702E+00	-1.28209E-03
6.82478E+00	-1.27673E-03
6.83254E+00	-1.46306E-03
6.84030E+00	-1.46720E-03
6.84805E+00	-1.45752E-03
6.85581E+00	-1.51734E-03
6.86357E+00	-1.51351E-03
6.87133E+00	-1.41785E-03
6.87909E+00	-1.45289E-03
6.88684E+00	-1.38676E-03
6.89460E+00	-1.33296E-03
6.90236E+00	-1.35204E-03
6.91012E+00	-1.31671E-03
6.91788E+00	-1.35771E-03
6.92563E+00	-1.50215E-03
6.93339E+00	-1.39452E-03
6.94115E+00	-1.34036E-03
6.94891E+00	-1.45022E-03
6.95666E+00	-1.29029E-03
6.96442E+00	-1.40089E-03
6.97218E+00	-1.24669E-03
6.97994E+00	-1.42486E-03
6.98770E+00	-1.44289E-03
6.99545E+00	-1.10166E-03
7.00321E+00	-1.37838E-03
7.01097E+00	-1.31112E-03
7.01873E+00	-1.46722E-03
7.02649E+00	-1.35176E-03
7.03424E+00	-1.18805E-03
7.04200E+00	-1.46195E-03
7.04976E+00	-1.40391E-03
7.05752E+00	-1.13363E-03
7.06527E+00	-1.27699E-03
7.07303E+00	-1.40519E-03
7.08079E+00	-1.37143E-03
7.08855E+00	-1.20839E-03
7.09631E+00	-1.07323E-03
7.10406E+00	-1.22403E-03
7.11182E+00	-1.23973E-03
7.11958E+00	-1.06749E-03
7.12734E+00	-1.19191E-03
7.13510E+00	-1.14543E-03
7.14285E+00	-9.98887E-04
7.15061E+00	-9.75278E-04
7.15837E+00	-1.00760E-03
7.16613E+00	-1.10175E-03
7.17389E+00	-1.22161E-03
7.18164E+00	-1.21152E-03
7.18940E+00	-1.38678E-03
7.19716E+00	-1.05457E-03
7.20492E+00	-8.36569E-04
7.21267E+00	-8.68368E-04
7.22043E+00	-9.49827E-04
7.22819E+00	-7.95064E-04
7.23595E+00	-8.06514E-04
7.24371E+00	-8.56236E-04
7.25146E+00	-1.18393E-03
7.25922E+00	-9.96200E-04
7.26698E+00	-9.38007E-04
7.27474E+00	-8.52112E-04
7.28250E+00	-8.83001E-04
7.29025E+00	-9.00834E-04
7.29801E+00	-1.03432E-03
7.30577E+00	-8.58436E-04
7.31353E+00	-9.03238E-04
7.32128E+00	-5.06051E-04
7.32904E+00	-9.65371E-04
7.33680E+00	-9.33277E-04
7.34456E+00	-1.00139E-03
7.35232E+00	-8.48844E-04
7.36007E+00	-8.45527E-04
7.36783E+00	-7.71212E-04
7.37559E+00	-7.35556E-04
7.38335E+00	-9.11897E-04
7.39111E+00	-9.31150E-04
7.39886E+00	-9.08388E-04
7.40662E+00	-7.16590E-04
7.41438E+00	-6.38341E-04
7.42214E+00	-8.64254E-04
7.42989E+00	-7.94797E-04
7.43765E+00	-1.10759E-03
7.44541E+00	-7.11107E-04
7.45317E+00	-6.00256E-04
7.46093E+00	-7.43319E-04
7.46868E+00	-5.94404E-04
7.47644E+00	-6.25070E-04
7.48420E+00	-6.43103E-04
7.49196E+00	-5.79332E-04
7.49972E+00	-6.27380E-04
