# Supplementary material for: Determining the charge distribution and the direction of bond cleavage with femtosecond anisotropic x-ray liquidography
Source: Nat Commun. 2022 Jan 26;13:522. doi: 10.1038/s41467-022-28168-0 (PMC8792042; doi:10.1038/s41467-022-28168-0)
Supplement: Supplementary file 2 — Source Data [file 41467_2022_28168_MOESM2_ESM.zip › Source_Data_Fig4a/qdelta_S_iso_data.dat]

0.00000E+00	-6.00000E-01	-5.00000E-01	-4.00000E-01	-3.00000E-01	-2.00000E-01	-1.00000E-01	0.00000E+00	1.00000E-01	2.00000E-01	3.00000E-01	4.00000E-01	5.00000E-01	6.00000E-01	7.00000E-01	9.00000E-01	1.00000E+00	1.10000E+00	1.20000E+00	1.30000E+00	1.40000E+00	1.50000E+00	1.60000E+00	1.70000E+00	1.80000E+00	1.90000E+00	2.00000E+00	2.10000E+00	2.20000E+00	2.30000E+00	2.40000E+00	2.50000E+00	2.60000E+00	2.70000E+00	2.80000E+00	2.90000E+00	3.00000E+00	3.10000E+00	3.20000E+00	3.30000E+00	3.40000E+00	3.50000E+00	3.60000E+00	3.70000E+00	3.80000E+00	3.90000E+00	4.00000E+00	4.10000E+00	4.20000E+00	4.30000E+00
1.00594E+00	2.79650E-07	5.11536E-07	1.10572E-07	-3.60370E-07	1.92983E-07	-2.69251E-06	-5.89950E-06	-1.12981E-05	-1.56438E-05	-1.40040E-05	-1.34132E-05	-1.18407E-05	-1.09952E-05	-1.08878E-05	-1.16980E-05	-1.12140E-05	-1.26484E-05	-1.20865E-05	-1.13769E-05	-1.31896E-05	-1.26294E-05	-1.16769E-05	-1.37278E-05	-1.28628E-05	-1.23244E-05	-1.15947E-05	-1.35354E-05	-1.26323E-05	-1.42754E-05	-1.21034E-05	-1.19256E-05	-1.16620E-05	-1.20615E-05	-1.17571E-05	-1.24537E-05	-1.31833E-05	-1.24252E-05	-1.22020E-05	-1.17787E-05	-1.20568E-05	-1.25844E-05	-1.09043E-05	-1.17123E-05	-1.16860E-05	-1.17452E-05	-1.32927E-05	-1.21436E-05	-1.29633E-05	-1.16806E-05
1.01483E+00	2.15835E-07	4.64559E-07	5.47465E-08	-3.77771E-07	-2.23229E-07	-2.61071E-06	-5.88015E-06	-1.13484E-05	-1.57002E-05	-1.39071E-05	-1.30461E-05	-1.18802E-05	-1.10970E-05	-1.07688E-05	-1.16003E-05	-1.12637E-05	-1.26819E-05	-1.22325E-05	-1.13856E-05	-1.33559E-05	-1.29068E-05	-1.18632E-05	-1.36041E-05	-1.33393E-05	-1.24877E-05	-1.16239E-05	-1.37026E-05	-1.29948E-05	-1.42233E-05	-1.24730E-05	-1.20478E-05	-1.20946E-05	-1.23183E-05	-1.23597E-05	-1.26361E-05	-1.35254E-05	-1.24874E-05	-1.23660E-05	-1.23764E-05	-1.25711E-05	-1.27485E-05	-1.13131E-05	-1.17602E-05	-1.21084E-05	-1.23867E-05	-1.39071E-05	-1.23135E-05	-1.34697E-05	-1.20060E-05
1.02373E+00	1.99169E-07	4.02424E-07	5.17231E-08	-2.17042E-07	-3.31573E-07	-2.52223E-06	-5.71162E-06	-1.15189E-05	-1.54296E-05	-1.36742E-05	-1.27538E-05	-1.18565E-05	-1.13656E-05	-1.08112E-05	-1.15282E-05	-1.13591E-05	-1.25729E-05	-1.23886E-05	-1.14976E-05	-1.35173E-05	-1.30482E-05	-1.18710E-05	-1.37753E-05	-1.37659E-05	-1.27189E-05	-1.16693E-05	-1.41660E-05	-1.34075E-05	-1.43767E-05	-1.26090E-05	-1.22848E-05	-1.25557E-05	-1.26663E-05	-1.27114E-05	-1.27678E-05	-1.37582E-05	-1.26662E-05	-1.23502E-05	-1.28936E-05	-1.30898E-05	-1.30214E-05	-1.17921E-05	-1.19640E-05	-1.25800E-05	-1.29104E-05	-1.42836E-05	-1.26002E-05	-1.40842E-05	-1.25640E-05
1.03262E+00	-6.41697E-09	3.25503E-07	1.40245E-07	-2.34336E-07	-2.23567E-07	-2.40590E-06	-5.71434E-06	-1.15421E-05	-1.50566E-05	-1.35088E-05	-1.24572E-05	-1.17176E-05	-1.14534E-05	-1.08776E-05	-1.14896E-05	-1.15435E-05	-1.25887E-05	-1.25136E-05	-1.16578E-05	-1.36173E-05	-1.33202E-05	-1.17768E-05	-1.39605E-05	-1.40824E-05	-1.28808E-05	-1.18748E-05	-1.45329E-05	-1.36937E-05	-1.43005E-05	-1.27235E-05	-1.25883E-05	-1.30365E-05	-1.30032E-05	-1.31122E-05	-1.28226E-05	-1.40925E-05	-1.28961E-05	-1.25571E-05	-1.34763E-05	-1.34053E-05	-1.33257E-05	-1.19478E-05	-1.23361E-05	-1.30155E-05	-1.31721E-05	-1.47382E-05	-1.27433E-05	-1.42690E-05	-1.32223E-05
1.04152E+00	-3.29018E-07	3.03086E-07	2.92273E-07	1.50166E-07	-2.16991E-07	-2.29997E-06	-5.49292E-06	-1.14447E-05	-1.47565E-05	-1.33174E-05	-1.23832E-05	-1.13857E-05	-1.13832E-05	-1.07470E-05	-1.18487E-05	-1.17538E-05	-1.25209E-05	-1.24925E-05	-1.22176E-05	-1.40762E-05	-1.35878E-05	-1.18708E-05	-1.41852E-05	-1.43962E-05	-1.30863E-05	-1.24395E-05	-1.48007E-05	-1.38852E-05	-1.44332E-05	-1.28912E-05	-1.30323E-05	-1.30947E-05	-1.32878E-05	-1.34712E-05	-1.30674E-05	-1.43312E-05	-1.33201E-05	-1.33088E-05	-1.40348E-05	-1.40858E-05	-1.40355E-05	-1.23664E-05	-1.26207E-05	-1.35322E-05	-1.36460E-05	-1.50435E-05	-1.30987E-05	-1.44744E-05	-1.38209E-05
1.05042E+00	-5.68265E-07	3.00793E-07	3.05021E-07	3.12711E-07	-1.16147E-07	-2.05375E-06	-5.67893E-06	-1.12275E-05	-1.45194E-05	-1.30569E-05	-1.20571E-05	-1.11102E-05	-1.14059E-05	-1.07339E-05	-1.22143E-05	-1.22275E-05	-1.25172E-05	-1.28599E-05	-1.26291E-05	-1.43677E-05	-1.38013E-05	-1.18110E-05	-1.47367E-05	-1.48111E-05	-1.33402E-05	-1.29195E-05	-1.49180E-05	-1.41687E-05	-1.45273E-05	-1.30626E-05	-1.34607E-05	-1.31472E-05	-1.35143E-05	-1.38764E-05	-1.32873E-05	-1.46712E-05	-1.36880E-05	-1.39444E-05	-1.44675E-05	-1.45081E-05	-1.46311E-05	-1.27448E-05	-1.30070E-05	-1.39738E-05	-1.38982E-05	-1.53067E-05	-1.34202E-05	-1.47423E-05	-1.44303E-05
1.05931E+00	-7.54804E-07	5.27215E-07	2.49074E-07	1.81584E-07	-3.47786E-08	-1.75354E-06	-5.75432E-06	-1.08525E-05	-1.46513E-05	-1.28328E-05	-1.18571E-05	-1.08274E-05	-1.12877E-05	-1.07140E-05	-1.25701E-05	-1.24663E-05	-1.28461E-05	-1.31500E-05	-1.28586E-05	-1.46793E-05	-1.38310E-05	-1.18442E-05	-1.51168E-05	-1.50610E-05	-1.35738E-05	-1.33879E-05	-1.50989E-05	-1.42830E-05	-1.47253E-05	-1.35373E-05	-1.35994E-05	-1.35462E-05	-1.37093E-05	-1.42668E-05	-1.33930E-05	-1.52219E-05	-1.40302E-05	-1.42583E-05	-1.47787E-05	-1.47741E-05	-1.50129E-05	-1.30031E-05	-1.33038E-05	-1.44420E-05	-1.40019E-05	-1.57125E-05	-1.37368E-05	-1.50294E-05	-1.47224E-05
1.06821E+00	-6.78603E-07	7.39747E-07	2.48641E-07	-1.01304E-08	-6.37253E-08	-1.86918E-06	-5.73628E-06	-1.06415E-05	-1.46560E-05	-1.26899E-05	-1.16319E-05	-1.07878E-05	-1.08982E-05	-1.08241E-05	-1.26930E-05	-1.24233E-05	-1.30453E-05	-1.33198E-05	-1.29981E-05	-1.45327E-05	-1.38219E-05	-1.19683E-05	-1.52587E-05	-1.51553E-05	-1.37637E-05	-1.37609E-05	-1.49722E-05	-1.47217E-05	-1.50454E-05	-1.40825E-05	-1.40560E-05	-1.38262E-05	-1.38983E-05	-1.44640E-05	-1.36692E-05	-1.54333E-05	-1.45902E-05	-1.43830E-05	-1.50560E-05	-1.50078E-05	-1.52323E-05	-1.33835E-05	-1.34706E-05	-1.46292E-05	-1.42219E-05	-1.57144E-05	-1.41778E-05	-1.52760E-05	-1.49955E-05
1.07710E+00	-8.69158E-07	1.00262E-06	4.65866E-07	-9.44778E-08	-1.63188E-07	-2.14789E-06	-5.75433E-06	-1.04502E-05	-1.47380E-05	-1.25229E-05	-1.14380E-05	-1.07509E-05	-1.05824E-05	-1.09676E-05	-1.27709E-05	-1.24187E-05	-1.32887E-05	-1.34635E-05	-1.28559E-05	-1.46415E-05	-1.34918E-05	-1.19814E-05	-1.53328E-05	-1.52948E-05	-1.37444E-05	-1.39807E-05	-1.47674E-05	-1.48318E-05	-1.53413E-05	-1.43008E-05	-1.43347E-05	-1.38527E-05	-1.41365E-05	-1.45624E-05	-1.38171E-05	-1.55734E-05	-1.49340E-05	-1.47169E-05	-1.49661E-05	-1.52313E-05	-1.55609E-05	-1.37725E-05	-1.39738E-05	-1.48372E-05	-1.45789E-05	-1.58996E-05	-1.47717E-05	-1.57207E-05	-1.53546E-05
1.08600E+00	-1.00086E-06	1.17059E-06	4.10097E-07	-7.63164E-08	-4.62408E-07	-2.32875E-06	-5.53421E-06	-1.04036E-05	-1.47701E-05	-1.25120E-05	-1.12509E-05	-1.06492E-05	-1.03611E-05	-1.11557E-05	-1.28956E-05	-1.23406E-05	-1.35803E-05	-1.34935E-05	-1.29247E-05	-1.49161E-05	-1.34631E-05	-1.23684E-05	-1.52466E-05	-1.53667E-05	-1.38941E-05	-1.40131E-05	-1.45573E-05	-1.49618E-05	-1.52718E-05	-1.45752E-05	-1.42841E-05	-1.37532E-05	-1.45125E-05	-1.46288E-05	-1.40307E-05	-1.56618E-05	-1.51207E-05	-1.48574E-05	-1.49046E-05	-1.54023E-05	-1.57753E-05	-1.41607E-05	-1.42495E-05	-1.50788E-05	-1.48224E-05	-1.59827E-05	-1.51457E-05	-1.61516E-05	-1.54572E-05
1.09488E+00	-8.71820E-07	1.17488E-06	3.63722E-07	-5.81100E-08	-8.53174E-07	-2.41154E-06	-5.46114E-06	-1.09650E-05	-1.48612E-05	-1.23972E-05	-1.10912E-05	-1.06157E-05	-1.02380E-05	-1.13896E-05	-1.29885E-05	-1.22580E-05	-1.40413E-05	-1.36195E-05	-1.27893E-05	-1.51680E-05	-1.34577E-05	-1.28897E-05	-1.51823E-05	-1.51977E-05	-1.37667E-05	-1.40747E-05	-1.46836E-05	-1.50994E-05	-1.55134E-05	-1.46843E-05	-1.42449E-05	-1.39946E-05	-1.48982E-05	-1.47566E-05	-1.47119E-05	-1.56472E-05	-1.53298E-05	-1.48514E-05	-1.47390E-05	-1.57578E-05	-1.61880E-05	-1.44953E-05	-1.46723E-05	-1.50500E-05	-1.53401E-05	-1.59207E-05	-1.55562E-05	-1.66557E-05	-1.56582E-05
1.10378E+00	-6.01502E-07	9.99124E-07	2.52941E-07	-2.23863E-07	-1.16765E-06	-2.35567E-06	-5.59137E-06	-1.12411E-05	-1.48616E-05	-1.22373E-05	-1.09586E-05	-1.05011E-05	-1.00887E-05	-1.15782E-05	-1.27085E-05	-1.22791E-05	-1.46922E-05	-1.36980E-05	-1.28732E-05	-1.50167E-05	-1.37487E-05	-1.32058E-05	-1.50066E-05	-1.51261E-05	-1.37611E-05	-1.41218E-05	-1.50860E-05	-1.51373E-05	-1.57179E-05	-1.45991E-05	-1.40580E-05	-1.43954E-05	-1.53288E-05	-1.47564E-05	-1.50800E-05	-1.57956E-05	-1.54110E-05	-1.46664E-05	-1.47228E-05	-1.62182E-05	-1.63036E-05	-1.45563E-05	-1.49324E-05	-1.52152E-05	-1.58591E-05	-1.60250E-05	-1.59281E-05	-1.71969E-05	-1.60605E-05
1.11267E+00	-2.62752E-07	1.05182E-06	1.94636E-07	-4.23212E-07	-1.39223E-06	-2.16658E-06	-5.50198E-06	-1.12233E-05	-1.45345E-05	-1.20442E-05	-1.08211E-05	-1.03323E-05	-1.00987E-05	-1.14886E-05	-1.23209E-05	-1.23411E-05	-1.47820E-05	-1.36554E-05	-1.30659E-05	-1.50040E-05	-1.38741E-05	-1.32119E-05	-1.49704E-05	-1.50042E-05	-1.39226E-05	-1.43659E-05	-1.52131E-05	-1.51930E-05	-1.59809E-05	-1.47595E-05	-1.40929E-05	-1.44829E-05	-1.55304E-05	-1.48354E-05	-1.52425E-05	-1.58875E-05	-1.56230E-05	-1.47894E-05	-1.50239E-05	-1.64282E-05	-1.64670E-05	-1.48533E-05	-1.49839E-05	-1.53200E-05	-1.63351E-05	-1.61269E-05	-1.63377E-05	-1.75312E-05	-1.62422E-05
1.12157E+00	7.05622E-09	1.08401E-06	2.55027E-07	-5.62870E-07	-1.44947E-06	-1.89650E-06	-5.41060E-06	-1.12302E-05	-1.44299E-05	-1.13328E-05	-1.07766E-05	-1.03584E-05	-9.86016E-06	-1.14804E-05	-1.20961E-05	-1.25898E-05	-1.44291E-05	-1.34659E-05	-1.30788E-05	-1.51911E-05	-1.37065E-05	-1.28592E-05	-1.51454E-05	-1.52125E-05	-1.41528E-05	-1.44872E-05	-1.55861E-05	-1.49450E-05	-1.59392E-05	-1.47228E-05	-1.41656E-05	-1.46684E-05	-1.56916E-05	-1.50294E-05	-1.52093E-05	-1.61063E-05	-1.55346E-05	-1.49101E-05	-1.53402E-05	-1.66017E-05	-1.63550E-05	-1.49194E-05	-1.50842E-05	-1.56432E-05	-1.65816E-05	-1.64263E-05	-1.67993E-05	-1.77826E-05	-1.66399E-05
1.13046E+00	1.54998E-07	1.11818E-06	3.58543E-07	-4.62410E-07	-1.57728E-06	-1.80172E-06	-5.44268E-06	-1.12103E-05	-1.39890E-05	-1.06852E-05	-1.05781E-05	-1.02208E-05	-9.63192E-06	-1.15802E-05	-1.16339E-05	-1.28879E-05	-1.39901E-05	-1.35338E-05	-1.32728E-05	-1.54441E-05	-1.34376E-05	-1.26564E-05	-1.54385E-05	-1.53806E-05	-1.43421E-05	-1.47029E-05	-1.56872E-05	-1.47482E-05	-1.58809E-05	-1.48497E-05	-1.43762E-05	-1.47753E-05	-1.56313E-05	-1.48767E-05	-1.54832E-05	-1.63446E-05	-1.55092E-05	-1.51684E-05	-1.55649E-05	-1.64585E-05	-1.62184E-05	-1.47999E-05	-1.52928E-05	-1.58187E-05	-1.66560E-05	-1.67138E-05	-1.70841E-05	-1.78435E-05	-1.68205E-05
1.13936E+00	3.91438E-07	1.26070E-06	5.34592E-07	-3.32898E-07	-1.55557E-06	-1.67773E-06	-5.38148E-06	-1.12623E-05	-1.38036E-05	-1.01410E-05	-1.03146E-05	-1.00870E-05	-9.56924E-06	-1.14968E-05	-1.14455E-05	-1.27214E-05	-1.34617E-05	-1.35926E-05	-1.31056E-05	-1.55049E-05	-1.32771E-05	-1.26568E-05	-1.56453E-05	-1.53609E-05	-1.42435E-05	-1.48011E-05	-1.58584E-05	-1.48126E-05	-1.59054E-05	-1.50639E-05	-1.45836E-05	-1.49768E-05	-1.52675E-05	-1.47018E-05	-1.57660E-05	-1.62781E-05	-1.56932E-05	-1.51364E-05	-1.56111E-05	-1.64210E-05	-1.63935E-05	-1.47997E-05	-1.54443E-05	-1.57834E-05	-1.66831E-05	-1.71787E-05	-1.69782E-05	-1.78002E-05	-1.68596E-05
1.14825E+00	3.67951E-07	1.12003E-06	6.74312E-07	-2.30788E-07	-1.64579E-06	-1.51007E-06	-5.56239E-06	-1.12757E-05	-1.34367E-05	-9.75899E-06	-1.00582E-05	-9.85250E-06	-9.54991E-06	-1.10843E-05	-1.13734E-05	-1.27469E-05	-1.31083E-05	-1.32936E-05	-1.30009E-05	-1.53486E-05	-1.31641E-05	-1.24898E-05	-1.56767E-05	-1.55973E-05	-1.44268E-05	-1.48159E-05	-1.58713E-05	-1.51097E-05	-1.58928E-05	-1.51071E-05	-1.46087E-05	-1.49578E-05	-1.51093E-05	-1.44034E-05	-1.58471E-05	-1.62131E-05	-1.57946E-05	-1.48362E-05	-1.57568E-05	-1.66721E-05	-1.65410E-05	-1.48021E-05	-1.58024E-05	-1.57391E-05	-1.68137E-05	-1.75353E-05	-1.66534E-05	-1.78434E-05	-1.69084E-05
1.15715E+00	-1.04904E-07	9.48401E-07	7.04471E-07	-2.42648E-07	-1.41745E-06	-1.53492E-06	-5.48294E-06	-1.11057E-05	-1.26122E-05	-9.20692E-06	-9.46937E-06	-9.31786E-06	-9.71532E-06	-1.02055E-05	-1.14062E-05	-1.28212E-05	-1.27839E-05	-1.31294E-05	-1.31737E-05	-1.51429E-05	-1.32128E-05	-1.26612E-05	-1.56846E-05	-1.54544E-05	-1.44942E-05	-1.50405E-05	-1.57478E-05	-1.52631E-05	-1.56249E-05	-1.49576E-05	-1.48668E-05	-1.47972E-05	-1.51441E-05	-1.41046E-05	-1.54472E-05	-1.61443E-05	-1.60757E-05	-1.48337E-05	-1.56879E-05	-1.67371E-05	-1.64427E-05	-1.49541E-05	-1.60351E-05	-1.57499E-05	-1.67314E-05	-1.77240E-05	-1.63917E-05	-1.79366E-05	-1.70655E-05
1.16604E+00	-3.65823E-07	7.77712E-07	5.53859E-07	-2.59993E-07	-9.71404E-07	-1.48228E-06	-5.45925E-06	-1.10207E-05	-1.22122E-05	-8.65050E-06	-8.93020E-06	-9.02887E-06	-9.65362E-06	-9.88986E-06	-1.13594E-05	-1.28385E-05	-1.25969E-05	-1.28318E-05	-1.29582E-05	-1.49308E-05	-1.35194E-05	-1.27047E-05	-1.53339E-05	-1.52982E-05	-1.43219E-05	-1.53564E-05	-1.57722E-05	-1.52731E-05	-1.55128E-05	-1.47425E-05	-1.50342E-05	-1.48282E-05	-1.53988E-05	-1.41056E-05	-1.52328E-05	-1.62678E-05	-1.59868E-05	-1.49004E-05	-1.57327E-05	-1.66757E-05	-1.63649E-05	-1.49863E-05	-1.60522E-05	-1.55208E-05	-1.66959E-05	-1.80816E-05	-1.61907E-05	-1.78993E-05	-1.72920E-05
1.17494E+00	-4.00984E-07	4.03248E-07	3.50280E-07	-4.41675E-07	-5.90911E-07	-1.78822E-06	-5.61930E-06	-1.07740E-05	-1.17558E-05	-8.13596E-06	-8.34644E-06	-8.61563E-06	-9.38778E-06	-9.65679E-06	-1.10550E-05	-1.25868E-05	-1.26810E-05	-1.26801E-05	-1.27589E-05	-1.48947E-05	-1.35245E-05	-1.30100E-05	-1.49961E-05	-1.50545E-05	-1.42748E-05	-1.51982E-05	-1.58796E-05	-1.51174E-05	-1.55726E-05	-1.45445E-05	-1.50558E-05	-1.45089E-05	-1.56410E-05	-1.40972E-05	-1.52695E-05	-1.60903E-05	-1.55825E-05	-1.49328E-05	-1.58097E-05	-1.65643E-05	-1.62205E-05	-1.50397E-05	-1.62612E-05	-1.55212E-05	-1.67016E-05	-1.79917E-05	-1.61060E-05	-1.77526E-05	-1.75056E-05
1.18384E+00	-3.54542E-07	4.75802E-07	3.07343E-07	-7.66384E-07	-3.11655E-07	-1.94580E-06	-5.58436E-06	-1.02806E-05	-1.12209E-05	-7.43610E-06	-7.80444E-06	-8.12594E-06	-9.33971E-06	-9.13564E-06	-1.08385E-05	-1.18477E-05	-1.25647E-05	-1.25639E-05	-1.26173E-05	-1.48183E-05	-1.33874E-05	-1.31394E-05	-1.44312E-05	-1.45387E-05	-1.41417E-05	-1.48671E-05	-1.56165E-05	-1.47069E-05	-1.53675E-05	-1.43426E-05	-1.47799E-05	-1.44683E-05	-1.55773E-05	-1.41655E-05	-1.50621E-05	-1.58814E-05	-1.53545E-05	-1.51349E-05	-1.55514E-05	-1.60295E-05	-1.61333E-05	-1.50421E-05	-1.61667E-05	-1.56018E-05	-1.68722E-05	-1.77345E-05	-1.59619E-05	-1.75336E-05	-1.74794E-05
1.19273E+00	-4.34292E-07	4.08514E-07	1.16811E-07	-1.04506E-06	-3.21634E-07	-1.96643E-06	-5.68527E-06	-9.99559E-06	-1.09589E-05	-7.01868E-06	-7.40183E-06	-7.88447E-06	-9.13770E-06	-8.99193E-06	-1.04742E-05	-1.15340E-05	-1.24490E-05	-1.23435E-05	-1.22966E-05	-1.46236E-05	-1.32948E-05	-1.29037E-05	-1.41347E-05	-1.41429E-05	-1.40429E-05	-1.45351E-05	-1.56184E-05	-1.45218E-05	-1.52953E-05	-1.41512E-05	-1.42560E-05	-1.44389E-05	-1.54537E-05	-1.43974E-05	-1.50994E-05	-1.57224E-05	-1.52992E-05	-1.52575E-05	-1.54075E-05	-1.57597E-05	-1.61679E-05	-1.52239E-05	-1.61311E-05	-1.57483E-05	-1.67342E-05	-1.76267E-05	-1.58200E-05	-1.74310E-05	-1.71222E-05
1.20162E+00	-3.41671E-07	4.75010E-07	1.18806E-07	-8.74827E-07	-4.16816E-07	-2.04016E-06	-5.84862E-06	-9.79422E-06	-1.05405E-05	-6.63019E-06	-6.99269E-06	-7.55678E-06	-8.53317E-06	-8.85457E-06	-1.00317E-05	-1.13125E-05	-1.22169E-05	-1.19667E-05	-1.19807E-05	-1.42406E-05	-1.31433E-05	-1.27201E-05	-1.42189E-05	-1.40319E-05	-1.38361E-05	-1.40175E-05	-1.53129E-05	-1.43921E-05	-1.54481E-05	-1.38680E-05	-1.39390E-05	-1.42323E-05	-1.52309E-05	-1.46592E-05	-1.52389E-05	-1.56086E-05	-1.52246E-05	-1.53130E-05	-1.52020E-05	-1.55841E-05	-1.62254E-05	-1.50793E-05	-1.63661E-05	-1.56869E-05	-1.65358E-05	-1.73965E-05	-1.58228E-05	-1.72519E-05	-1.67091E-05
1.21051E+00	-1.25407E-07	6.52388E-07	-1.16971E-07	-7.38769E-07	-5.29988E-07	-1.98804E-06	-5.96891E-06	-9.72364E-06	-1.01225E-05	-5.98720E-06	-6.54357E-06	-7.37562E-06	-8.02093E-06	-8.83830E-06	-9.69276E-06	-1.09718E-05	-1.20114E-05	-1.16059E-05	-1.14943E-05	-1.38589E-05	-1.31047E-05	-1.25275E-05	-1.41750E-05	-1.38294E-05	-1.32398E-05	-1.37478E-05	-1.46410E-05	-1.44825E-05	-1.54103E-05	-1.36847E-05	-1.38704E-05	-1.40056E-05	-1.49963E-05	-1.49435E-05	-1.52525E-05	-1.53613E-05	-1.53923E-05	-1.50666E-05	-1.47445E-05	-1.54180E-05	-1.62346E-05	-1.49124E-05	-1.63376E-05	-1.53600E-05	-1.63126E-05	-1.71915E-05	-1.57905E-05	-1.70718E-05	-1.60867E-05
1.21941E+00	-3.99391E-08	9.42296E-07	-1.57980E-08	-8.27607E-07	-4.58444E-07	-2.08527E-06	-5.95958E-06	-9.63717E-06	-9.84119E-06	-5.62338E-06	-6.21507E-06	-7.10351E-06	-7.40124E-06	-8.67013E-06	-9.43068E-06	-1.07742E-05	-1.18739E-05	-1.12034E-05	-1.11288E-05	-1.33000E-05	-1.29304E-05	-1.26363E-05	-1.44199E-05	-1.36270E-05	-1.32356E-05	-1.34889E-05	-1.47139E-05	-1.44975E-05	-1.53427E-05	-1.37286E-05	-1.35447E-05	-1.35329E-05	-1.49256E-05	-1.48859E-05	-1.50953E-05	-1.50654E-05	-1.53660E-05	-1.47234E-05	-1.47082E-05	-1.53390E-05	-1.60679E-05	-1.47642E-05	-1.63201E-05	-1.50456E-05	-1.59399E-05	-1.68640E-05	-1.57130E-05	-1.69933E-05	-1.55051E-05
1.22830E+00	-1.41806E-07	9.73013E-07	-4.44727E-08	-7.43736E-07	-3.82609E-07	-2.25964E-06	-5.85533E-06	-9.30135E-06	-9.10706E-06	-5.34764E-06	-5.78848E-06	-6.57902E-06	-6.94241E-06	-8.43369E-06	-9.47215E-06	-1.06623E-05	-1.15718E-05	-1.08899E-05	-1.09477E-05	-1.31078E-05	-1.26616E-05	-1.22875E-05	-1.41778E-05	-1.34488E-05	-1.31109E-05	-1.30233E-05	-1.44534E-05	-1.42483E-05	-1.51439E-05	-1.38147E-05	-1.32417E-05	-1.30042E-05	-1.47216E-05	-1.46680E-05	-1.47665E-05	-1.49967E-05	-1.52849E-05	-1.47128E-05	-1.48148E-05	-1.54152E-05	-1.58595E-05	-1.44972E-05	-1.60951E-05	-1.47341E-05	-1.57756E-05	-1.67353E-05	-1.56684E-05	-1.68699E-05	-1.54637E-05
1.23720E+00	-2.86356E-07	8.08511E-07	-1.33405E-07	-8.43938E-07	-2.97288E-07	-2.51908E-06	-5.63467E-06	-8.66055E-06	-8.41102E-06	-5.01153E-06	-5.22023E-06	-6.25417E-06	-6.49636E-06	-7.90650E-06	-9.55736E-06	-1.00259E-05	-1.12554E-05	-1.05559E-05	-1.02666E-05	-1.30671E-05	-1.20926E-05	-1.14941E-05	-1.37229E-05	-1.30338E-05	-1.23655E-05	-1.24586E-05	-1.45663E-05	-1.38217E-05	-1.47699E-05	-1.38997E-05	-1.27691E-05	-1.24862E-05	-1.43973E-05	-1.43166E-05	-1.41098E-05	-1.48680E-05	-1.48312E-05	-1.47344E-05	-1.49296E-05	-1.54291E-05	-1.56109E-05	-1.45105E-05	-1.56503E-05	-1.41906E-05	-1.57243E-05	-1.68014E-05	-1.53973E-05	-1.69075E-05	-1.51009E-05
1.24609E+00	-4.49565E-07	4.45615E-07	-3.22497E-07	-7.16700E-07	-1.45226E-07	-2.42248E-06	-5.32667E-06	-8.32716E-06	-8.11758E-06	-4.71890E-06	-4.98600E-06	-5.60774E-06	-5.92545E-06	-7.31547E-06	-9.35243E-06	-9.60728E-06	-1.10572E-05	-1.04577E-05	-1.01046E-05	-1.31664E-05	-1.15266E-05	-1.09490E-05	-1.33857E-05	-1.26388E-05	-1.21221E-05	-1.17646E-05	-1.42605E-05	-1.33046E-05	-1.45367E-05	-1.36752E-05	-1.23128E-05	-1.21779E-05	-1.39780E-05	-1.39560E-05	-1.38372E-05	-1.45438E-05	-1.45231E-05	-1.44616E-05	-1.47844E-05	-1.52206E-05	-1.52539E-05	-1.42584E-05	-1.50565E-05	-1.41449E-05	-1.55265E-05	-1.65087E-05	-1.50132E-05	-1.68165E-05	-1.50327E-05
1.25499E+00	-2.80823E-07	2.97762E-07	-1.30700E-07	-5.24853E-07	-5.99727E-08	-2.16797E-06	-5.19343E-06	-8.29357E-06	-7.82700E-06	-4.23876E-06	-4.62755E-06	-5.06126E-06	-5.50917E-06	-6.82857E-06	-8.79863E-06	-8.86974E-06	-1.08600E-05	-1.02308E-05	-9.89555E-06	-1.27151E-05	-1.11615E-05	-1.07402E-05	-1.30763E-05	-1.25332E-05	-1.17350E-05	-1.11250E-05	-1.38262E-05	-1.29999E-05	-1.41846E-05	-1.32523E-05	-1.19719E-05	-1.19349E-05	-1.35906E-05	-1.35699E-05	-1.35727E-05	-1.42975E-05	-1.41784E-05	-1.40823E-05	-1.45730E-05	-1.47931E-05	-1.46883E-05	-1.40562E-05	-1.45390E-05	-1.40522E-05	-1.54649E-05	-1.61948E-05	-1.47817E-05	-1.63149E-05	-1.48329E-05
1.26388E+00	-3.00777E-07	2.03268E-07	1.65545E-07	-4.00029E-07	-1.81765E-07	-1.91670E-06	-4.93590E-06	-7.90645E-06	-7.94477E-06	-3.37786E-06	-3.94048E-06	-4.35037E-06	-5.23873E-06	-6.62944E-06	-7.74433E-06	-8.62049E-06	-1.04681E-05	-9.90254E-06	-9.36179E-06	-1.19921E-05	-1.08806E-05	-1.04104E-05	-1.22041E-05	-1.23756E-05	-1.14940E-05	-1.05642E-05	-1.33466E-05	-1.28168E-05	-1.36219E-05	-1.22713E-05	-1.16275E-05	-1.20878E-05	-1.31155E-05	-1.30607E-05	-1.35671E-05	-1.39331E-05	-1.37507E-05	-1.38097E-05	-1.43800E-05	-1.42070E-05	-1.41780E-05	-1.38748E-05	-1.41984E-05	-1.39211E-05	-1.50842E-05	-1.59284E-05	-1.47214E-05	-1.56871E-05	-1.42642E-05
1.27278E+00	-4.44881E-07	-6.36212E-08	3.66388E-07	-2.25742E-07	-2.34997E-07	-1.68956E-06	-4.77527E-06	-7.20358E-06	-7.53867E-06	-2.71524E-06	-3.38372E-06	-3.67536E-06	-4.64375E-06	-6.18107E-06	-6.93688E-06	-8.45276E-06	-9.91433E-06	-9.34976E-06	-9.17822E-06	-1.12065E-05	-1.06575E-05	-9.80433E-06	-1.14051E-05	-1.24100E-05	-1.11038E-05	-9.99229E-06	-1.27828E-05	-1.24909E-05	-1.30516E-05	-1.15502E-05	-1.13046E-05	-1.18239E-05	-1.27057E-05	-1.23469E-05	-1.32847E-05	-1.33772E-05	-1.30014E-05	-1.31487E-05	-1.39822E-05	-1.39040E-05	-1.37686E-05	-1.33871E-05	-1.41861E-05	-1.35923E-05	-1.47392E-05	-1.51283E-05	-1.43746E-05	-1.52433E-05	-1.41678E-05
1.28167E+00	-3.57653E-07	-3.42962E-07	6.54911E-07	-3.47693E-07	-2.97998E-07	-1.65256E-06	-4.87105E-06	-6.72121E-06	-7.08521E-06	-2.30933E-06	-2.84870E-06	-3.19906E-06	-4.47374E-06	-5.53300E-06	-6.36533E-06	-8.06489E-06	-9.44940E-06	-8.96544E-06	-8.89796E-06	-1.04769E-05	-1.04207E-05	-9.27748E-06	-1.09953E-05	-1.22791E-05	-1.06011E-05	-1.01363E-05	-1.23047E-05	-1.22335E-05	-1.26834E-05	-1.10181E-05	-1.10677E-05	-1.17772E-05	-1.23052E-05	-1.21725E-05	-1.31071E-05	-1.29421E-05	-1.23266E-05	-1.30236E-05	-1.37446E-05	-1.36046E-05	-1.35909E-05	-1.29676E-05	-1.40507E-05	-1.31597E-05	-1.43483E-05	-1.47772E-05	-1.39159E-05	-1.48956E-05	-1.40523E-05
1.29057E+00	-3.71573E-07	-2.89231E-07	5.25322E-07	-6.69737E-07	-4.34711E-07	-1.87391E-06	-5.02122E-06	-6.50497E-06	-6.10281E-06	-1.80745E-06	-2.46754E-06	-2.66439E-06	-4.07064E-06	-4.60434E-06	-5.89150E-06	-7.68865E-06	-8.86573E-06	-8.68882E-06	-8.40064E-06	-9.80954E-06	-1.01694E-05	-8.73873E-06	-1.02998E-05	-1.18034E-05	-1.02833E-05	-9.85894E-06	-1.16146E-05	-1.15518E-05	-1.20118E-05	-1.04320E-05	-1.05392E-05	-1.16895E-05	-1.14893E-05	-1.16107E-05	-1.24402E-05	-1.24871E-05	-1.17046E-05	-1.27519E-05	-1.30703E-05	-1.33489E-05	-1.32841E-05	-1.20932E-05	-1.35668E-05	-1.26022E-05	-1.35422E-05	-1.41209E-05	-1.29299E-05	-1.45033E-05	-1.39295E-05
1.29947E+00	-2.31106E-07	-2.90456E-07	5.43529E-07	-8.07983E-07	-3.50243E-07	-2.08892E-06	-4.83796E-06	-6.30089E-06	-5.14083E-06	-1.36278E-06	-1.85706E-06	-2.27505E-06	-3.36571E-06	-3.95479E-06	-5.49512E-06	-7.11539E-06	-8.28702E-06	-8.46508E-06	-7.81628E-06	-9.04026E-06	-9.93118E-06	-8.27053E-06	-9.69678E-06	-1.13265E-05	-9.67988E-06	-9.41802E-06	-1.11225E-05	-1.09669E-05	-1.16348E-05	-1.00231E-05	-1.03342E-05	-1.14380E-05	-1.08479E-05	-1.10497E-05	-1.17131E-05	-1.22796E-05	-1.12237E-05	-1.25248E-05	-1.27650E-05	-1.30250E-05	-1.32145E-05	-1.14047E-05	-1.29720E-05	-1.20514E-05	-1.29184E-05	-1.38715E-05	-1.23407E-05	-1.39081E-05	-1.36096E-05
1.30835E+00	-7.42333E-08	-7.05606E-08	8.12423E-07	-9.15933E-07	-4.19411E-07	-2.31766E-06	-4.78968E-06	-6.11857E-06	-4.33642E-06	-8.30671E-07	-1.20102E-06	-1.99963E-06	-2.48238E-06	-3.47246E-06	-5.08935E-06	-6.61405E-06	-7.80157E-06	-8.06216E-06	-7.03690E-06	-8.64139E-06	-9.62684E-06	-7.99472E-06	-8.91246E-06	-1.07743E-05	-8.96972E-06	-9.00518E-06	-1.06639E-05	-1.05717E-05	-1.11669E-05	-9.43196E-06	-9.99311E-06	-1.09386E-05	-1.03420E-05	-1.04767E-05	-1.10781E-05	-1.19161E-05	-1.08325E-05	-1.21138E-05	-1.21831E-05	-1.26741E-05	-1.31690E-05	-1.08588E-05	-1.25065E-05	-1.16421E-05	-1.22616E-05	-1.36459E-05	-1.19864E-05	-1.31646E-05	-1.29512E-05
1.31725E+00	-1.01499E-07	4.76910E-07	8.61651E-07	-4.80768E-07	-3.89906E-07	-2.27952E-06	-4.39491E-06	-5.56710E-06	-3.43627E-06	-8.71919E-08	-5.30441E-07	-1.38575E-06	-1.59364E-06	-2.82263E-06	-4.57643E-06	-5.94843E-06	-7.13487E-06	-7.50679E-06	-6.19086E-06	-7.93099E-06	-9.05885E-06	-7.62875E-06	-8.30883E-06	-1.00894E-05	-8.36660E-06	-8.16565E-06	-1.01846E-05	-1.00143E-05	-1.08574E-05	-8.74946E-06	-9.74803E-06	-1.01827E-05	-9.90604E-06	-9.99968E-06	-1.05309E-05	-1.15910E-05	-1.04008E-05	-1.15545E-05	-1.14893E-05	-1.24690E-05	-1.26919E-05	-1.03699E-05	-1.18485E-05	-1.13954E-05	-1.14492E-05	-1.30175E-05	-1.17268E-05	-1.27481E-05	-1.20992E-05
1.32614E+00	-1.54543E-07	8.04768E-07	1.03998E-06	-5.80348E-07	-6.47625E-07	-2.26195E-06	-4.04084E-06	-4.87157E-06	-2.79014E-06	5.71888E-07	3.75523E-07	-8.30823E-07	-8.70589E-07	-2.13963E-06	-3.84484E-06	-5.18753E-06	-6.25046E-06	-6.97511E-06	-5.44486E-06	-7.31781E-06	-8.26551E-06	-7.45296E-06	-7.85681E-06	-9.46767E-06	-7.85989E-06	-7.42586E-06	-9.78782E-06	-9.37006E-06	-1.06671E-05	-7.92874E-06	-9.26655E-06	-9.35913E-06	-9.42220E-06	-9.27392E-06	-9.84954E-06	-1.13412E-05	-9.88973E-06	-1.08818E-05	-1.09451E-05	-1.23197E-05	-1.20513E-05	-9.93017E-06	-1.14034E-05	-1.11229E-05	-1.07966E-05	-1.26684E-05	-1.11306E-05	-1.23909E-05	-1.12862E-05
1.33504E+00	-1.89214E-07	9.83571E-07	9.38689E-07	-6.29166E-07	-7.28014E-07	-2.12675E-06	-3.81848E-06	-4.31846E-06	-2.26605E-06	1.19206E-06	1.25604E-06	-3.46122E-07	-6.28540E-07	-1.72337E-06	-3.56300E-06	-4.69950E-06	-5.54429E-06	-6.40418E-06	-4.78716E-06	-6.91647E-06	-7.61410E-06	-6.98063E-06	-7.44037E-06	-8.48351E-06	-7.48067E-06	-6.94010E-06	-9.39051E-06	-8.65133E-06	-1.03590E-05	-7.05793E-06	-8.82357E-06	-8.57779E-06	-8.96003E-06	-8.68900E-06	-9.41095E-06	-1.08840E-05	-9.68540E-06	-1.01353E-05	-1.04385E-05	-1.19097E-05	-1.12015E-05	-9.64720E-06	-1.08044E-05	-1.05990E-05	-9.79419E-06	-1.22634E-05	-1.06405E-05	-1.18724E-05	-1.08091E-05
1.34393E+00	-3.86285E-07	1.00886E-06	5.95549E-07	-2.84356E-07	-1.08083E-06	-2.21805E-06	-3.27089E-06	-3.50233E-06	-1.60539E-06	2.04013E-06	1.91677E-06	6.53456E-07	6.67868E-09	-1.26881E-06	-3.45852E-06	-3.92224E-06	-4.66051E-06	-5.85094E-06	-4.18578E-06	-6.23489E-06	-6.86567E-06	-6.26442E-06	-6.88602E-06	-7.39854E-06	-6.93020E-06	-6.67757E-06	-8.62742E-06	-7.97989E-06	-9.82373E-06	-6.18650E-06	-8.08157E-06	-7.84961E-06	-8.49493E-06	-8.20103E-06	-8.55297E-06	-1.03894E-05	-9.28722E-06	-8.94210E-06	-9.91985E-06	-1.11790E-05	-1.03548E-05	-9.17723E-06	-1.02004E-05	-9.91942E-06	-9.24287E-06	-1.18290E-05	-9.87313E-06	-1.12847E-05	-1.01205E-05
1.35283E+00	-5.75056E-07	7.93244E-07	4.86567E-07	-1.93060E-07	-1.43575E-06	-2.04745E-06	-3.11841E-06	-2.56736E-06	-8.40709E-07	2.71953E-06	2.58027E-06	1.47185E-06	6.20775E-07	-4.20745E-07	-2.76411E-06	-3.09385E-06	-3.84283E-06	-5.32450E-06	-3.76052E-06	-5.69495E-06	-5.85754E-06	-5.65439E-06	-6.37259E-06	-6.70574E-06	-6.18704E-06	-6.08318E-06	-7.62388E-06	-7.27556E-06	-9.11794E-06	-5.52550E-06	-7.48325E-06	-7.16362E-06	-8.05621E-06	-7.72986E-06	-7.64957E-06	-9.62049E-06	-8.44475E-06	-7.94878E-06	-9.30393E-06	-1.03035E-05	-9.52978E-06	-8.50763E-06	-9.43343E-06	-9.16200E-06	-8.98339E-06	-1.13391E-05	-9.06144E-06	-1.03922E-05	-9.50886E-06
1.36172E+00	-5.49143E-07	5.77294E-07	3.23283E-07	-1.71813E-07	-1.46682E-06	-1.83268E-06	-3.09048E-06	-1.98236E-06	-2.02043E-07	3.47697E-06	2.98671E-06	2.13762E-06	1.06815E-06	3.06993E-08	-2.08803E-06	-2.54189E-06	-2.82722E-06	-4.65662E-06	-3.16804E-06	-5.08025E-06	-4.88408E-06	-5.14941E-06	-5.92715E-06	-6.14222E-06	-5.89257E-06	-5.72073E-06	-6.71020E-06	-6.34715E-06	-8.39169E-06	-5.20743E-06	-6.92372E-06	-6.71325E-06	-7.34917E-06	-7.15284E-06	-6.99185E-06	-8.91157E-06	-7.82240E-06	-7.43917E-06	-8.73626E-06	-9.91057E-06	-9.01824E-06	-7.99929E-06	-8.84511E-06	-8.40923E-06	-8.52705E-06	-1.07508E-05	-8.63507E-06	-9.80421E-06	-8.87828E-06
1.37062E+00	-5.86516E-07	7.19970E-07	1.53085E-07	-2.86328E-07	-1.25519E-06	-1.78544E-06	-3.03809E-06	-1.22602E-06	4.48333E-07	4.34272E-06	3.64997E-06	3.01842E-06	1.94758E-06	4.26024E-07	-1.12672E-06	-1.77103E-06	-1.91321E-06	-3.67042E-06	-2.36979E-06	-4.32489E-06	-4.09771E-06	-4.41207E-06	-5.22878E-06	-5.47460E-06	-5.29323E-06	-5.14597E-06	-5.44154E-06	-5.54820E-06	-7.40114E-06	-4.65651E-06	-6.11089E-06	-6.30155E-06	-6.45607E-06	-6.21921E-06	-6.31405E-06	-8.17631E-06	-6.87240E-06	-6.64389E-06	-8.07665E-06	-9.20039E-06	-8.24993E-06	-7.38000E-06	-8.29724E-06	-7.78756E-06	-8.07535E-06	-9.98069E-06	-7.95644E-06	-8.97164E-06	-8.19067E-06
1.37951E+00	-6.95484E-07	8.79810E-07	-3.12720E-09	-4.52995E-07	-1.06444E-06	-1.62079E-06	-2.88116E-06	-4.53958E-07	9.53869E-07	5.14114E-06	4.58611E-06	3.47222E-06	2.67095E-06	8.67509E-07	-3.38901E-07	-1.10051E-06	-1.07761E-06	-2.88314E-06	-1.72825E-06	-3.51981E-06	-3.43277E-06	-3.51874E-06	-4.82060E-06	-4.90373E-06	-4.45628E-06	-4.25771E-06	-4.30137E-06	-4.84998E-06	-6.28025E-06	-4.14519E-06	-5.55189E-06	-5.41830E-06	-5.59427E-06	-5.34252E-06	-5.44748E-06	-7.28375E-06	-6.04324E-06	-5.99176E-06	-7.10625E-06	-8.44335E-06	-7.78029E-06	-6.62112E-06	-7.69540E-06	-6.96226E-06	-7.59550E-06	-9.11772E-06	-7.41489E-06	-8.22698E-06	-7.50204E-06
1.38841E+00	-7.75863E-07	9.52996E-07	-2.49644E-07	-7.57305E-07	-1.12964E-06	-1.41219E-06	-2.73486E-06	2.83648E-07	1.87541E-06	6.01803E-06	5.33732E-06	4.15097E-06	3.21773E-06	1.37727E-06	5.02625E-07	-4.85655E-07	-5.28179E-07	-1.88925E-06	-1.25095E-06	-2.69538E-06	-2.93824E-06	-2.62657E-06	-4.13999E-06	-4.12591E-06	-4.07141E-06	-3.65293E-06	-3.41691E-06	-4.22074E-06	-5.16920E-06	-3.70492E-06	-4.89931E-06	-4.66097E-06	-5.00528E-06	-4.76449E-06	-5.01951E-06	-6.46333E-06	-5.50558E-06	-5.33678E-06	-6.25697E-06	-7.57178E-06	-7.25411E-06	-6.23590E-06	-7.04964E-06	-6.34434E-06	-6.99087E-06	-8.24949E-06	-6.73492E-06	-7.68935E-06	-6.87379E-06
1.39730E+00	-5.65652E-07	8.22172E-07	-3.34013E-07	-7.84586E-07	-6.74443E-07	-1.17381E-06	-2.40325E-06	1.12383E-06	2.76418E-06	7.00567E-06	6.31156E-06	4.77343E-06	3.96217E-06	1.97185E-06	1.48616E-06	2.55716E-07	1.18636E-08	-8.64896E-07	-3.84548E-07	-1.81457E-06	-2.58192E-06	-1.99396E-06	-3.63287E-06	-3.38115E-06	-3.50987E-06	-3.00724E-06	-2.85502E-06	-3.25085E-06	-4.20205E-06	-3.00194E-06	-4.37513E-06	-3.59673E-06	-4.41014E-06	-4.11638E-06	-4.44574E-06	-5.79748E-06	-4.75224E-06	-4.83687E-06	-5.48961E-06	-6.28293E-06	-6.51628E-06	-5.54045E-06	-6.35678E-06	-5.89809E-06	-6.30063E-06	-7.34366E-06	-5.89586E-06	-7.15722E-06	-6.51068E-06
1.40620E+00	-6.46952E-07	7.35088E-07	-2.01403E-07	-7.41434E-07	-3.59574E-07	-1.19446E-06	-2.08379E-06	1.82947E-06	3.38827E-06	7.89913E-06	7.32548E-06	5.58180E-06	4.71543E-06	2.53931E-06	2.28764E-06	9.89459E-07	7.56126E-07	-1.74778E-07	3.75195E-07	-9.40875E-07	-2.14680E-06	-1.11726E-06	-3.02349E-06	-2.42516E-06	-2.66860E-06	-2.01860E-06	-2.48611E-06	-2.36682E-06	-3.65756E-06	-2.29569E-06	-3.58302E-06	-2.56666E-06	-3.65355E-06	-3.48035E-06	-3.73807E-06	-5.00589E-06	-4.29577E-06	-4.45600E-06	-4.28570E-06	-5.53345E-06	-5.62308E-06	-4.79694E-06	-5.53424E-06	-4.95963E-06	-5.50299E-06	-6.28470E-06	-4.98980E-06	-6.49727E-06	-5.99565E-06
1.41510E+00	-6.87578E-07	6.80371E-07	-1.27640E-07	-6.53066E-07	-2.01488E-07	-1.12500E-06	-1.86698E-06	2.51979E-06	3.91186E-06	8.57914E-06	8.01068E-06	6.42027E-06	5.46760E-06	3.21878E-06	2.90089E-06	1.43196E-06	1.44256E-06	3.75170E-07	1.00106E-06	-4.27540E-07	-1.90790E-06	-1.98440E-07	-2.27867E-06	-1.49127E-06	-2.03036E-06	-1.65330E-06	-2.16462E-06	-1.86539E-06	-2.97856E-06	-1.59322E-06	-2.86432E-06	-1.84967E-06	-3.04690E-06	-2.99100E-06	-3.37287E-06	-4.26054E-06	-4.04708E-06	-4.22140E-06	-3.84142E-06	-4.64907E-06	-5.07405E-06	-4.13657E-06	-4.76529E-06	-4.38681E-06	-5.00399E-06	-5.40010E-06	-4.29727E-06	-5.78121E-06	-5.64397E-06
1.42399E+00	-7.23985E-07	5.27668E-07	-4.68226E-08	-9.83443E-07	-3.57940E-07	-1.08027E-06	-1.60969E-06	2.90613E-06	4.65159E-06	8.98747E-06	9.21491E-06	6.92015E-06	6.39273E-06	3.93669E-06	3.96745E-06	2.15392E-06	2.17804E-06	9.60538E-07	1.65469E-06	-1.14796E-07	-1.03208E-06	3.05064E-07	-1.47566E-06	-9.98645E-07	-1.31433E-06	-1.28677E-06	-1.86494E-06	-1.30724E-06	-2.35934E-06	-6.60859E-07	-2.03604E-06	-1.04185E-06	-1.91057E-06	-2.35376E-06	-2.60304E-06	-3.49162E-06	-3.72520E-06	-3.50020E-06	-3.29124E-06	-4.11447E-06	-4.07994E-06	-3.42414E-06	-3.94834E-06	-3.37411E-06	-4.23920E-06	-4.40807E-06	-3.90859E-06	-4.96414E-06	-5.24337E-06
1.43288E+00	-5.06136E-07	5.97836E-07	5.92162E-08	-1.19384E-06	-6.09641E-07	-1.09578E-06	-1.12514E-06	2.94279E-06	5.90106E-06	9.72697E-06	1.00946E-05	7.82346E-06	6.99322E-06	4.87958E-06	4.58133E-06	2.57460E-06	2.83728E-06	1.67586E-06	2.11559E-06	4.72426E-07	-5.55633E-07	8.51816E-07	-5.05978E-07	-1.71971E-07	-7.80784E-07	-8.94458E-07	-1.23830E-06	-7.07931E-07	-1.92870E-06	-7.52506E-08	-1.22373E-06	-4.03745E-07	-1.14381E-06	-1.74009E-06	-1.69980E-06	-2.34797E-06	-3.05780E-06	-2.69562E-06	-2.47496E-06	-3.34411E-06	-3.25724E-06	-2.49262E-06	-3.41964E-06	-2.35384E-06	-3.26336E-06	-3.71278E-06	-3.41085E-06	-4.42199E-06	-4.56754E-06
1.44177E+00	-2.10481E-07	7.55538E-07	-6.75186E-08	-8.10055E-07	-6.21075E-07	-1.16595E-06	-6.30338E-07	3.39377E-06	6.71657E-06	1.05268E-05	1.06091E-05	8.78915E-06	7.51282E-06	5.54937E-06	5.37713E-06	3.01775E-06	3.68148E-06	2.30935E-06	2.69172E-06	1.16643E-06	5.25935E-08	1.48316E-06	2.63807E-07	6.11174E-07	-1.70823E-07	-3.24132E-07	-6.72741E-07	-2.31121E-07	-1.63898E-06	5.69144E-07	-3.19521E-07	1.65504E-07	-4.92203E-07	-1.06268E-06	-1.16935E-06	-1.45464E-06	-2.48510E-06	-1.65706E-06	-1.83734E-06	-2.57082E-06	-2.61424E-06	-1.73775E-06	-2.64482E-06	-2.03036E-06	-2.37563E-06	-3.25118E-06	-2.89264E-06	-3.85424E-06	-4.00163E-06
1.45067E+00	-1.19226E-07	1.05446E-06	5.52844E-08	-4.38645E-07	-7.88469E-07	-1.15788E-06	-3.49018E-07	3.90588E-06	7.48435E-06	1.11181E-05	1.14345E-05	9.51770E-06	7.97728E-06	6.41664E-06	6.00009E-06	3.82841E-06	4.60415E-06	2.80323E-06	3.27657E-06	2.00413E-06	8.38595E-07	2.02340E-06	1.40402E-06	1.01897E-06	6.65315E-07	9.83472E-07	2.31248E-08	5.26783E-07	-1.19063E-06	1.26005E-06	5.01574E-07	1.08302E-06	9.63920E-08	-1.98691E-07	-4.68023E-07	-6.03894E-07	-1.55768E-06	-5.05795E-07	-9.11360E-07	-1.90899E-06	-1.96330E-06	-7.21833E-07	-1.76527E-06	-1.35119E-06	-1.66993E-06	-2.89174E-06	-2.49812E-06	-3.17665E-06	-2.73623E-06
1.45956E+00	2.07287E-08	1.26406E-06	6.72829E-07	-3.50419E-07	-1.13711E-06	-8.52117E-07	-7.87780E-08	4.21984E-06	8.68944E-06	1.20215E-05	1.23319E-05	1.03487E-05	8.85967E-06	7.42058E-06	6.65909E-06	4.83215E-06	5.46998E-06	3.38234E-06	3.83486E-06	2.77671E-06	1.76981E-06	2.70307E-06	2.66728E-06	1.91428E-06	1.60307E-06	1.83372E-06	7.86788E-07	1.12169E-06	-4.81567E-08	2.18683E-06	1.26109E-06	2.11862E-06	8.68205E-07	5.02399E-07	4.01989E-07	2.75037E-07	-6.10993E-07	1.30943E-07	-3.48437E-08	-1.16758E-06	-1.24102E-06	1.44671E-07	-7.78569E-07	-6.79868E-07	-5.58244E-07	-2.26135E-06	-1.94175E-06	-2.46141E-06	-1.51237E-06
1.46846E+00	-1.23454E-07	1.29582E-06	9.78753E-07	2.18664E-08	-1.25269E-06	-5.69365E-07	1.79102E-07	4.41995E-06	9.64275E-06	1.25269E-05	1.28489E-05	1.10747E-05	9.63847E-06	8.09884E-06	7.26619E-06	5.54721E-06	6.08654E-06	3.76643E-06	4.46093E-06	3.26606E-06	2.76069E-06	3.48021E-06	3.69481E-06	2.52396E-06	2.53424E-06	2.33149E-06	1.47119E-06	1.61376E-06	9.31920E-07	3.27753E-06	2.05520E-06	2.93668E-06	1.83699E-06	8.30671E-07	1.00943E-06	8.08090E-07	2.87951E-07	8.07560E-07	9.34134E-07	-2.34854E-07	-3.83056E-07	9.28831E-07	3.04525E-08	1.46728E-08	3.13439E-07	-1.61079E-06	-1.25246E-06	-1.46971E-06	-5.74757E-07
1.47735E+00	-5.41315E-07	1.60362E-06	1.23741E-06	-2.54185E-08	-1.19050E-06	-3.20954E-07	5.23420E-07	4.72917E-06	1.11122E-05	1.35226E-05	1.31762E-05	1.19423E-05	1.01393E-05	9.19713E-06	7.65650E-06	6.25100E-06	6.58371E-06	4.34889E-06	5.09348E-06	3.72173E-06	3.50019E-06	4.50494E-06	4.93600E-06	3.21531E-06	3.83919E-06	3.29943E-06	2.63599E-06	2.34188E-06	1.95148E-06	3.94090E-06	2.94249E-06	3.89947E-06	2.61092E-06	1.02485E-06	1.80602E-06	1.65084E-06	1.61755E-06	1.65360E-06	1.90148E-06	3.19132E-07	3.28460E-07	1.55028E-06	8.64702E-07	1.14167E-06	1.23949E-06	-8.40679E-07	-1.78464E-07	-2.98970E-07	2.64533E-07
1.48625E+00	-9.02953E-07	1.56550E-06	1.47907E-06	-1.93155E-08	-8.78337E-07	-1.95229E-07	3.06159E-07	5.40499E-06	1.25268E-05	1.45537E-05	1.38505E-05	1.30413E-05	1.07303E-05	1.01468E-05	8.01853E-06	7.39593E-06	7.04822E-06	5.10372E-06	5.80353E-06	4.62914E-06	4.20099E-06	5.43086E-06	5.93586E-06	4.13360E-06	5.15638E-06	4.15403E-06	3.60674E-06	3.05665E-06	2.99238E-06	4.67708E-06	4.32910E-06	4.21341E-06	3.87548E-06	1.48701E-06	2.47873E-06	2.56829E-06	2.53373E-06	2.47493E-06	3.06804E-06	8.24704E-07	8.38497E-07	1.89540E-06	1.88079E-06	1.98498E-06	2.19977E-06	-9.54335E-08	9.60502E-07	6.80369E-07	7.90577E-07
1.49514E+00	-9.26470E-07	1.75378E-06	1.31551E-06	1.48322E-07	-9.02803E-07	-8.08962E-08	-1.14235E-07	5.97701E-06	1.32143E-05	1.51387E-05	1.43446E-05	1.36737E-05	1.13361E-05	1.09888E-05	8.67131E-06	8.56539E-06	7.58046E-06	6.04334E-06	6.90022E-06	5.47900E-06	5.20298E-06	6.16034E-06	6.28634E-06	4.75878E-06	5.98216E-06	4.80516E-06	4.57948E-06	3.51048E-06	3.78441E-06	5.34407E-06	5.38498E-06	4.48800E-06	4.69462E-06	2.33659E-06	3.08920E-06	3.44814E-06	3.13636E-06	3.13807E-06	3.81008E-06	1.25754E-06	1.62081E-06	2.58056E-06	3.00123E-06	2.34272E-06	3.32990E-06	7.58300E-07	1.77195E-06	1.69470E-06	1.20556E-06
1.50404E+00	-1.08290E-06	1.93264E-06	1.05999E-06	2.25029E-07	-9.12284E-07	3.01516E-07	-1.01578E-07	6.92392E-06	1.39549E-05	1.59692E-05	1.54526E-05	1.44505E-05	1.21712E-05	1.18932E-05	9.43480E-06	9.59467E-06	8.47341E-06	6.96871E-06	7.74528E-06	6.59599E-06	6.37954E-06	6.44611E-06	6.51744E-06	5.89307E-06	6.25097E-06	5.52541E-06	5.78536E-06	4.42509E-06	4.61486E-06	5.93207E-06	6.64069E-06	4.94211E-06	5.53628E-06	3.68385E-06	4.07897E-06	4.35382E-06	3.66309E-06	3.94241E-06	4.84385E-06	2.23548E-06	2.69588E-06	3.21741E-06	3.84881E-06	2.55927E-06	4.62465E-06	1.66370E-06	2.52147E-06	2.38011E-06	1.62378E-06
1.51293E+00	-1.24608E-06	1.91013E-06	5.48360E-07	2.42506E-07	-5.00755E-07	5.01088E-07	4.35733E-07	7.70792E-06	1.44328E-05	1.69616E-05	1.63582E-05	1.52595E-05	1.29834E-05	1.28434E-05	1.04196E-05	9.95396E-06	9.17048E-06	8.33927E-06	8.55761E-06	7.53265E-06	7.63055E-06	6.70337E-06	7.15810E-06	7.06496E-06	6.46868E-06	6.47176E-06	6.63547E-06	5.12962E-06	5.32174E-06	6.68959E-06	7.88100E-06	5.37682E-06	6.19010E-06	5.22894E-06	4.88977E-06	4.68914E-06	4.24903E-06	4.55833E-06	5.61826E-06	3.21411E-06	3.54932E-06	4.06900E-06	4.53565E-06	2.75467E-06	5.74802E-06	2.68192E-06	3.43083E-06	3.01513E-06	2.62057E-06
1.52183E+00	-1.28839E-06	1.23529E-06	3.10278E-07	1.93949E-08	-4.94924E-07	5.18780E-07	1.04974E-06	8.68250E-06	1.49183E-05	1.77117E-05	1.68126E-05	1.57930E-05	1.33909E-05	1.35384E-05	1.12012E-05	1.06669E-05	1.00770E-05	9.40699E-06	9.08912E-06	8.41636E-06	8.17823E-06	7.48722E-06	7.84605E-06	7.98780E-06	7.10153E-06	7.26584E-06	7.48429E-06	6.04080E-06	6.06337E-06	7.26544E-06	8.32707E-06	5.74445E-06	6.72595E-06	6.05974E-06	5.61369E-06	5.25030E-06	4.97116E-06	5.51152E-06	6.07329E-06	4.09887E-06	4.39653E-06	4.91746E-06	5.25507E-06	3.30872E-06	6.53416E-06	3.76903E-06	4.52897E-06	3.96908E-06	4.04544E-06
1.53072E+00	-8.72568E-07	8.92528E-07	1.45156E-07	-2.69923E-07	-4.48719E-07	6.42240E-07	1.39730E-06	9.62154E-06	1.56684E-05	1.83932E-05	1.75743E-05	1.60520E-05	1.39556E-05	1.37692E-05	1.22341E-05	1.10749E-05	1.06944E-05	1.04691E-05	9.80714E-06	8.92940E-06	8.59698E-06	8.57758E-06	8.94640E-06	8.87590E-06	7.94015E-06	8.04935E-06	8.14320E-06	7.00571E-06	6.78251E-06	8.14600E-06	8.77105E-06	6.29603E-06	7.49711E-06	6.70089E-06	6.44822E-06	6.05006E-06	5.58921E-06	6.40751E-06	6.83113E-06	4.78872E-06	5.37000E-06	5.63287E-06	5.91060E-06	4.06188E-06	7.03981E-06	4.56555E-06	5.29079E-06	5.05080E-06	5.32882E-06
1.53962E+00	-3.29400E-07	8.02529E-07	1.11301E-07	-4.37102E-07	-5.07429E-07	8.02735E-07	1.90849E-06	1.06315E-05	1.66981E-05	1.94929E-05	1.87013E-05	1.64789E-05	1.45848E-05	1.39107E-05	1.35873E-05	1.18709E-05	1.16703E-05	1.10555E-05	1.06914E-05	9.66874E-06	9.05115E-06	9.77887E-06	1.01695E-05	1.00747E-05	8.62816E-06	9.19630E-06	8.87314E-06	8.46715E-06	7.76570E-06	9.07366E-06	9.20961E-06	7.44378E-06	8.68952E-06	7.37782E-06	7.26740E-06	6.82993E-06	6.44667E-06	7.40329E-06	7.77514E-06	5.62388E-06	6.13137E-06	6.72817E-06	6.65518E-06	5.24307E-06	7.26950E-06	5.44575E-06	5.98947E-06	6.21354E-06	6.39453E-06
1.54851E+00	1.19904E-07	9.70538E-07	1.92973E-07	-6.10538E-07	-3.20665E-07	8.41801E-07	2.62198E-06	1.14705E-05	1.76567E-05	2.04939E-05	1.94712E-05	1.69589E-05	1.52576E-05	1.42379E-05	1.43638E-05	1.24037E-05	1.24405E-05	1.16360E-05	1.12355E-05	1.05535E-05	9.86642E-06	1.07369E-05	1.08020E-05	1.09445E-05	8.93102E-06	1.06619E-05	9.65814E-06	9.28503E-06	8.75449E-06	9.56510E-06	9.79747E-06	8.49288E-06	9.42485E-06	8.26571E-06	7.87249E-06	7.54717E-06	7.46083E-06	8.02604E-06	8.53744E-06	6.54887E-06	7.08146E-06	7.66504E-06	7.67694E-06	6.23435E-06	7.53563E-06	6.02898E-06	6.65618E-06	7.25203E-06	6.99965E-06
1.55740E+00	1.52867E-07	9.30172E-07	1.20374E-07	-6.23980E-07	-6.12462E-08	8.94486E-07	3.34632E-06	1.23054E-05	1.85707E-05	2.13711E-05	2.01800E-05	1.78722E-05	1.62007E-05	1.45830E-05	1.49814E-05	1.34870E-05	1.32545E-05	1.24687E-05	1.18134E-05	1.16900E-05	1.08173E-05	1.14835E-05	1.17586E-05	1.18963E-05	9.39095E-06	1.17993E-05	1.05316E-05	1.07488E-05	9.80119E-06	1.02700E-05	1.06739E-05	9.50575E-06	1.05318E-05	9.05306E-06	8.32463E-06	8.03686E-06	8.02152E-06	8.68056E-06	9.20235E-06	7.39299E-06	8.01529E-06	8.71097E-06	8.80984E-06	7.52932E-06	8.42617E-06	6.74218E-06	7.29478E-06	8.24165E-06	7.48722E-06
1.56630E+00	-6.48125E-08	7.14140E-07	2.67258E-07	-9.52675E-08	-1.59617E-07	9.82636E-07	3.83416E-06	1.30929E-05	1.92944E-05	2.18852E-05	2.09620E-05	1.88188E-05	1.69008E-05	1.50525E-05	1.56936E-05	1.44350E-05	1.40904E-05	1.33566E-05	1.24372E-05	1.26359E-05	1.17368E-05	1.24053E-05	1.29761E-05	1.29135E-05	1.05334E-05	1.26608E-05	1.15872E-05	1.21348E-05	1.07579E-05	1.12620E-05	1.17159E-05	1.03822E-05	1.16291E-05	1.01083E-05	8.51377E-06	9.13413E-06	8.39271E-06	9.52622E-06	1.00514E-05	8.12979E-06	8.60056E-06	1.01061E-05	1.00657E-05	8.92594E-06	9.42730E-06	7.58322E-06	8.23256E-06	9.14424E-06	8.26392E-06
1.57519E+00	-1.81655E-07	6.77810E-07	2.94316E-07	4.40030E-07	-4.57311E-07	1.40420E-06	4.37754E-06	1.37417E-05	1.99368E-05	2.20083E-05	2.13836E-05	1.97297E-05	1.75694E-05	1.58015E-05	1.63811E-05	1.50957E-05	1.43162E-05	1.41835E-05	1.33274E-05	1.34811E-05	1.24426E-05	1.33190E-05	1.42370E-05	1.38082E-05	1.18725E-05	1.35694E-05	1.28386E-05	1.30918E-05	1.16408E-05	1.21562E-05	1.27280E-05	1.10664E-05	1.26980E-05	1.13006E-05	8.91240E-06	1.00805E-05	8.97787E-06	1.02976E-05	1.10284E-05	9.23301E-06	9.15531E-06	1.10321E-05	1.07161E-05	1.01439E-05	1.02650E-05	8.34208E-06	9.14522E-06	9.97613E-06	9.01817E-06
1.58409E+00	-1.39644E-07	4.08085E-07	1.19696E-07	6.70794E-07	-3.69035E-07	1.43544E-06	4.85100E-06	1.43396E-05	2.08911E-05	2.23932E-05	2.20633E-05	2.03102E-05	1.83909E-05	1.63940E-05	1.71961E-05	1.56346E-05	1.48010E-05	1.48801E-05	1.42971E-05	1.42342E-05	1.31775E-05	1.38162E-05	1.54026E-05	1.46476E-05	1.31945E-05	1.44752E-05	1.38040E-05	1.37305E-05	1.25350E-05	1.30993E-05	1.36138E-05	1.17765E-05	1.35922E-05	1.23842E-05	9.30853E-06	1.10398E-05	9.90982E-06	1.11175E-05	1.17090E-05	1.05684E-05	9.62732E-06	1.19164E-05	1.14207E-05	1.11889E-05	1.13323E-05	9.33611E-06	1.00419E-05	1.07826E-05	1.00744E-05
1.59298E+00	3.61943E-07	3.91655E-07	-8.18836E-08	6.16855E-07	-1.51888E-08	1.54831E-06	5.34862E-06	1.48618E-05	2.17446E-05	2.30002E-05	2.31052E-05	2.06236E-05	1.99071E-05	1.72682E-05	1.81792E-05	1.60466E-05	1.57507E-05	1.54619E-05	1.52975E-05	1.50051E-05	1.38039E-05	1.43430E-05	1.62577E-05	1.52497E-05	1.44083E-05	1.54575E-05	1.48094E-05	1.42234E-05	1.37419E-05	1.41635E-05	1.45445E-05	1.27845E-05	1.43520E-05	1.32866E-05	1.03904E-05	1.21311E-05	1.18451E-05	1.20566E-05	1.23759E-05	1.19710E-05	1.04719E-05	1.25944E-05	1.21701E-05	1.19071E-05	1.25201E-05	1.02991E-05	1.10813E-05	1.18846E-05	1.10039E-05
1.60188E+00	7.00249E-07	1.20976E-07	-1.28660E-07	1.24984E-07	7.21069E-08	1.41253E-06	5.68461E-06	1.51954E-05	2.24412E-05	2.34896E-05	2.38076E-05	2.15905E-05	2.07113E-05	1.81643E-05	1.89365E-05	1.63039E-05	1.69108E-05	1.63502E-05	1.58262E-05	1.56737E-05	1.44228E-05	1.54253E-05	1.72989E-05	1.60977E-05	1.55065E-05	1.62510E-05	1.58374E-05	1.51659E-05	1.48762E-05	1.53363E-05	1.50935E-05	1.35568E-05	1.49059E-05	1.39752E-05	1.18046E-05	1.31945E-05	1.28226E-05	1.30655E-05	1.33340E-05	1.27159E-05	1.16672E-05	1.35833E-05	1.26894E-05	1.21791E-05	1.37956E-05	1.09686E-05	1.21132E-05	1.28944E-05	1.17034E-05
1.61077E+00	8.44575E-07	-1.02330E-07	-3.63060E-07	-1.62067E-07	7.37162E-08	1.25374E-06	6.01922E-06	1.56105E-05	2.33180E-05	2.41678E-05	2.45790E-05	2.27649E-05	2.11548E-05	1.93442E-05	1.96826E-05	1.69991E-05	1.79264E-05	1.73072E-05	1.63663E-05	1.64222E-05	1.50121E-05	1.63394E-05	1.84463E-05	1.71259E-05	1.62609E-05	1.69440E-05	1.69358E-05	1.58868E-05	1.55151E-05	1.63537E-05	1.57875E-05	1.46380E-05	1.56356E-05	1.45490E-05	1.32899E-05	1.44418E-05	1.37388E-05	1.42159E-05	1.47351E-05	1.34423E-05	1.25998E-05	1.40117E-05	1.33512E-05	1.30661E-05	1.47300E-05	1.17393E-05	1.30957E-05	1.38951E-05	1.26352E-05
1.61967E+00	6.09137E-07	-5.43712E-08	-2.08102E-07	-2.44664E-07	-6.50663E-08	8.57393E-07	6.38599E-06	1.61744E-05	2.42087E-05	2.46810E-05	2.48449E-05	2.34533E-05	2.12313E-05	2.08359E-05	2.03027E-05	1.81413E-05	1.87239E-05	1.87056E-05	1.72707E-05	1.75102E-05	1.58646E-05	1.74666E-05	1.97318E-05	1.78432E-05	1.71670E-05	1.73180E-05	1.82504E-05	1.62858E-05	1.62080E-05	1.70953E-05	1.60533E-05	1.56756E-05	1.62246E-05	1.54583E-05	1.46510E-05	1.56925E-05	1.47515E-05	1.60423E-05	1.61431E-05	1.40137E-05	1.43216E-05	1.44721E-05	1.42993E-05	1.38732E-05	1.53955E-05	1.26180E-05	1.45904E-05	1.48848E-05	1.29031E-05
1.62856E+00	5.52521E-07	-2.71424E-07	-4.14885E-08	-3.63012E-07	8.38962E-09	1.01767E-06	7.00505E-06	1.69987E-05	2.49855E-05	2.53525E-05	2.52825E-05	2.40993E-05	2.16211E-05	2.19203E-05	2.10162E-05	1.92107E-05	1.95144E-05	1.95988E-05	1.82420E-05	1.87644E-05	1.67692E-05	1.86829E-05	2.07425E-05	1.84354E-05	1.84284E-05	1.77448E-05	1.95204E-05	1.70123E-05	1.68518E-05	1.83093E-05	1.65912E-05	1.66337E-05	1.69623E-05	1.64207E-05	1.53622E-05	1.68764E-05	1.57986E-05	1.69436E-05	1.70901E-05	1.48119E-05	1.53904E-05	1.50655E-05	1.53739E-05	1.49265E-05	1.63103E-05	1.33600E-05	1.54223E-05	1.55602E-05	1.33699E-05
1.63746E+00	2.58997E-07	-6.42234E-07	6.53531E-08	-3.04456E-07	5.16381E-08	1.46649E-06	7.54338E-06	1.73598E-05	2.56667E-05	2.62878E-05	2.57137E-05	2.47834E-05	2.18370E-05	2.27114E-05	2.21223E-05	2.01072E-05	2.06229E-05	2.05821E-05	1.93729E-05	1.99836E-05	1.79840E-05	2.01076E-05	2.14075E-05	1.87870E-05	1.93773E-05	1.84030E-05	2.04269E-05	1.80654E-05	1.82064E-05	1.93232E-05	1.77087E-05	1.77628E-05	1.80662E-05	1.73976E-05	1.61750E-05	1.82051E-05	1.74540E-05	1.77333E-05	1.79370E-05	1.58144E-05	1.67358E-05	1.56806E-05	1.65879E-05	1.62357E-05	1.73429E-05	1.45504E-05	1.60545E-05	1.62785E-05	1.40889E-05
1.64636E+00	7.78129E-08	-1.11913E-06	2.89731E-07	-2.49070E-07	2.69632E-07	1.90753E-06	8.08547E-06	1.80616E-05	2.61447E-05	2.75068E-05	2.64518E-05	2.59180E-05	2.21248E-05	2.34273E-05	2.26975E-05	2.10037E-05	2.15641E-05	2.15226E-05	2.02957E-05	2.10352E-05	1.94054E-05	2.13790E-05	2.20423E-05	1.96070E-05	2.01194E-05	1.89794E-05	2.11697E-05	1.94522E-05	1.98679E-05	2.01484E-05	1.84204E-05	1.88691E-05	1.92054E-05	1.86261E-05	1.68002E-05	1.96793E-05	1.86656E-05	1.84058E-05	1.84574E-05	1.69047E-05	1.81817E-05	1.66063E-05	1.77831E-05	1.72132E-05	1.86757E-05	1.61522E-05	1.68135E-05	1.73060E-05	1.48671E-05
1.65524E+00	-3.79426E-07	-1.19160E-06	1.37331E-07	-3.32970E-07	5.45169E-07	2.20064E-06	8.67666E-06	1.91063E-05	2.73887E-05	2.84019E-05	2.74281E-05	2.64773E-05	2.26124E-05	2.39849E-05	2.30208E-05	2.22687E-05	2.26266E-05	2.22435E-05	2.11574E-05	2.16749E-05	2.08091E-05	2.24030E-05	2.29430E-05	2.07370E-05	2.06941E-05	1.96945E-05	2.21597E-05	2.01597E-05	2.12869E-05	2.09859E-05	1.90968E-05	1.99207E-05	2.04842E-05	1.96232E-05	1.75474E-05	2.09930E-05	1.99701E-05	1.88666E-05	1.92735E-05	1.83291E-05	1.93075E-05	1.73166E-05	1.88326E-05	1.85076E-05	1.94953E-05	1.78198E-05	1.75617E-05	1.82422E-05	1.61235E-05
1.66414E+00	-6.06638E-07	-8.84783E-07	-1.26902E-07	-2.55838E-07	6.46084E-07	2.41611E-06	9.10947E-06	1.98275E-05	2.81987E-05	2.89735E-05	2.82692E-05	2.67280E-05	2.31595E-05	2.46419E-05	2.35512E-05	2.30875E-05	2.35817E-05	2.30005E-05	2.22985E-05	2.25827E-05	2.14847E-05	2.32692E-05	2.40017E-05	2.14772E-05	2.16414E-05	2.06145E-05	2.31738E-05	2.12866E-05	2.21519E-05	2.17930E-05	1.96163E-05	2.12325E-05	2.13611E-05	2.10303E-05	1.84372E-05	2.20771E-05	2.09663E-05	1.97792E-05	2.00457E-05	1.97283E-05	2.01753E-05	1.81818E-05	1.98189E-05	1.93815E-05	2.03392E-05	1.92396E-05	1.86592E-05	1.93938E-05	1.69464E-05
1.67303E+00	-2.93546E-07	-6.03571E-07	-5.08247E-07	-3.66828E-07	7.26236E-07	2.98653E-06	9.54240E-06	2.06349E-05	2.89920E-05	2.97973E-05	2.92838E-05	2.76595E-05	2.42856E-05	2.57596E-05	2.47602E-05	2.42851E-05	2.48399E-05	2.44421E-05	2.34798E-05	2.37464E-05	2.23885E-05	2.41907E-05	2.55553E-05	2.28242E-05	2.30502E-05	2.08946E-05	2.43019E-05	2.28248E-05	2.34176E-05	2.30166E-05	2.05026E-05	2.25619E-05	2.23983E-05	2.27580E-05	1.92456E-05	2.32631E-05	2.19836E-05	2.09366E-05	2.15687E-05	2.14222E-05	2.11179E-05	1.94550E-05	2.06887E-05	2.06637E-05	2.10322E-05	2.06569E-05	1.96115E-05	2.04716E-05	1.82676E-05
1.68193E+00	-1.13949E-07	-5.82950E-07	-7.54911E-07	-5.60899E-07	9.00954E-07	3.42501E-06	9.87842E-06	2.09301E-05	2.98889E-05	3.05854E-05	3.02960E-05	2.84022E-05	2.52713E-05	2.65788E-05	2.59347E-05	2.53682E-05	2.57068E-05	2.56457E-05	2.45047E-05	2.45186E-05	2.30277E-05	2.52626E-05	2.64722E-05	2.42303E-05	2.44653E-05	2.24931E-05	2.50208E-05	2.44073E-05	2.46968E-05	2.40766E-05	2.17613E-05	2.37542E-05	2.33483E-05	2.42521E-05	2.01509E-05	2.40692E-05	2.29893E-05	2.20017E-05	2.32319E-05	2.25006E-05	2.21156E-05	2.05673E-05	2.13483E-05	2.18413E-05	2.17333E-05	2.19676E-05	2.08744E-05	2.14184E-05	1.97099E-05
1.69082E+00	2.06502E-07	-3.85966E-07	-7.79661E-07	-8.01396E-07	8.15416E-07	4.03355E-06	1.03235E-05	2.16721E-05	3.06426E-05	3.14962E-05	3.12370E-05	2.92914E-05	2.64652E-05	2.73275E-05	2.75348E-05	2.65342E-05	2.65293E-05	2.66924E-05	2.53235E-05	2.60785E-05	2.36553E-05	2.65651E-05	2.74042E-05	2.57944E-05	2.60639E-05	2.37602E-05	2.59004E-05	2.58948E-05	2.58080E-05	2.51077E-05	2.33294E-05	2.46955E-05	2.45057E-05	2.58469E-05	2.14979E-05	2.54082E-05	2.37292E-05	2.32639E-05	2.46326E-05	2.30763E-05	2.33071E-05	2.16984E-05	2.23691E-05	2.25599E-05	2.29791E-05	2.32750E-05	2.21833E-05	2.26975E-05	2.08299E-05
1.69972E+00	5.36342E-07	3.26264E-08	-6.86233E-07	-5.76815E-07	6.10186E-07	4.54151E-06	1.09930E-05	2.24950E-05	3.16639E-05	3.24915E-05	3.22670E-05	3.00343E-05	2.75877E-05	2.79252E-05	2.88355E-05	2.78618E-05	2.74861E-05	2.74345E-05	2.62999E-05	2.76000E-05	2.51408E-05	2.84508E-05	2.80660E-05	2.74993E-05	2.73036E-05	2.50262E-05	2.72561E-05	2.72123E-05	2.69676E-05	2.64647E-05	2.47008E-05	2.56797E-05	2.59331E-05	2.67133E-05	2.35385E-05	2.67183E-05	2.48843E-05	2.45708E-05	2.60578E-05	2.37065E-05	2.49222E-05	2.32704E-05	2.36512E-05	2.33458E-05	2.44167E-05	2.44665E-05	2.32014E-05	2.36811E-05	2.20541E-05
1.70861E+00	5.48380E-07	3.75930E-07	-7.58022E-07	-3.01871E-07	3.65831E-07	4.84328E-06	1.14804E-05	2.32378E-05	3.23879E-05	3.30838E-05	3.32263E-05	3.10990E-05	2.86514E-05	2.87131E-05	2.96460E-05	2.88054E-05	2.85355E-05	2.84132E-05	2.72106E-05	2.90939E-05	2.62549E-05	2.98591E-05	2.88033E-05	2.90323E-05	2.83239E-05	2.63215E-05	2.86176E-05	2.84982E-05	2.78370E-05	2.77213E-05	2.58473E-05	2.66227E-05	2.70851E-05	2.76485E-05	2.49387E-05	2.78163E-05	2.59848E-05	2.60216E-05	2.68438E-05	2.47475E-05	2.63315E-05	2.46275E-05	2.48355E-05	2.39989E-05	2.55406E-05	2.55093E-05	2.40499E-05	2.47408E-05	2.32525E-05
1.71751E+00	4.21275E-07	2.93236E-07	-3.57699E-07	-3.36370E-07	6.24289E-08	4.59287E-06	1.19513E-05	2.43623E-05	3.27246E-05	3.37069E-05	3.40892E-05	3.24129E-05	2.96464E-05	2.96109E-05	3.05852E-05	2.97638E-05	2.95404E-05	2.97110E-05	2.82441E-05	3.09479E-05	2.77477E-05	3.09682E-05	2.93826E-05	3.05991E-05	2.92693E-05	2.75679E-05	2.96389E-05	2.99150E-05	2.89710E-05	2.90105E-05	2.71789E-05	2.72370E-05	2.82921E-05	2.84425E-05	2.63621E-05	2.91347E-05	2.72261E-05	2.70084E-05	2.81035E-05	2.58125E-05	2.74897E-05	2.58719E-05	2.60115E-05	2.48708E-05	2.63990E-05	2.66223E-05	2.46852E-05	2.58562E-05	2.43885E-05
1.72640E+00	-2.83783E-08	1.11384E-07	-5.94138E-08	-5.00189E-07	5.05112E-08	4.33059E-06	1.23778E-05	2.55239E-05	3.34276E-05	3.44058E-05	3.48263E-05	3.34137E-05	3.07476E-05	3.06737E-05	3.13124E-05	3.05995E-05	3.07570E-05	3.07036E-05	2.92482E-05	3.24778E-05	2.97358E-05	3.21524E-05	3.06610E-05	3.18493E-05	3.02717E-05	2.91886E-05	3.08404E-05	3.16046E-05	3.01953E-05	3.01794E-05	2.87993E-05	2.81541E-05	2.96905E-05	2.92395E-05	2.78163E-05	3.06306E-05	2.85745E-05	2.84306E-05	2.89367E-05	2.70068E-05	2.91572E-05	2.74442E-05	2.71882E-05	2.61548E-05	2.75193E-05	2.80588E-05	2.58121E-05	2.71613E-05	2.60892E-05
1.73530E+00	-2.10739E-07	-3.01347E-07	2.31682E-09	-5.95896E-07	7.64890E-08	4.01104E-06	1.25036E-05	2.62826E-05	3.39578E-05	3.49544E-05	3.56037E-05	3.40639E-05	3.15124E-05	3.15810E-05	3.20266E-05	3.11931E-05	3.17629E-05	3.14746E-05	3.04841E-05	3.36075E-05	3.08771E-05	3.30400E-05	3.22689E-05	3.28843E-05	3.12971E-05	3.01852E-05	3.19052E-05	3.27144E-05	3.12377E-05	3.11918E-05	3.03638E-05	2.89133E-05	3.06671E-05	3.01185E-05	2.89201E-05	3.19628E-05	2.94781E-05	2.95511E-05	2.95501E-05	2.80491E-05	3.01693E-05	2.85827E-05	2.81740E-05	2.75080E-05	2.86295E-05	2.92734E-05	2.67930E-05	2.89665E-05	2.68223E-05
1.74419E+00	-1.89949E-07	-6.36711E-07	5.68991E-08	-6.40450E-07	1.99849E-07	4.11330E-06	1.27078E-05	2.71551E-05	3.44086E-05	3.53729E-05	3.65219E-05	3.48415E-05	3.23062E-05	3.25423E-05	3.26306E-05	3.24875E-05	3.28344E-05	3.26768E-05	3.22670E-05	3.43344E-05	3.25068E-05	3.38398E-05	3.39153E-05	3.39167E-05	3.27128E-05	3.15752E-05	3.30046E-05	3.37050E-05	3.26596E-05	3.24862E-05	3.18550E-05	3.02518E-05	3.19492E-05	3.07883E-05	3.01617E-05	3.30511E-05	3.06752E-05	3.06596E-05	3.04062E-05	2.89212E-05	3.10768E-05	2.96565E-05	2.94711E-05	2.92138E-05	2.95473E-05	3.01997E-05	2.79330E-05	3.07163E-05	2.79255E-05
1.75309E+00	-2.41126E-07	-1.05566E-06	-1.28253E-07	-7.61979E-07	5.84642E-07	4.57491E-06	1.31330E-05	2.77383E-05	3.47116E-05	3.57515E-05	3.74571E-05	3.55726E-05	3.31484E-05	3.35963E-05	3.32870E-05	3.34391E-05	3.42889E-05	3.37811E-05	3.38686E-05	3.54739E-05	3.40680E-05	3.44531E-05	3.54458E-05	3.48472E-05	3.40693E-05	3.30210E-05	3.43201E-05	3.49692E-05	3.40911E-05	3.37507E-05	3.33320E-05	3.17917E-05	3.31762E-05	3.15206E-05	3.15170E-05	3.42592E-05	3.17700E-05	3.14406E-05	3.12963E-05	3.03265E-05	3.18947E-05	3.06224E-05	3.07781E-05	3.08467E-05	3.04391E-05	3.09845E-05	2.93772E-05	3.22675E-05	2.93467E-05
1.76199E+00	-4.92645E-09	-1.32158E-06	-2.60071E-07	-4.27552E-07	6.05337E-07	4.80201E-06	1.39035E-05	2.85703E-05	3.52298E-05	3.63603E-05	3.82875E-05	3.60891E-05	3.37614E-05	3.44543E-05	3.41707E-05	3.43933E-05	3.55728E-05	3.49624E-05	3.51427E-05	3.70768E-05	3.51206E-05	3.54640E-05	3.68542E-05	3.56666E-05	3.51365E-05	3.40882E-05	3.57275E-05	3.56423E-05	3.50963E-05	3.48518E-05	3.44174E-05	3.31390E-05	3.40168E-05	3.20614E-05	3.26737E-05	3.51317E-05	3.25354E-05	3.22457E-05	3.22443E-05	3.18182E-05	3.28787E-05	3.17034E-05	3.19305E-05	3.21575E-05	3.14712E-05	3.17789E-05	3.06690E-05	3.31009E-05	3.01380E-05
1.77087E+00	3.30881E-07	-9.85752E-07	-2.15054E-07	-2.89134E-07	4.83977E-07	4.91139E-06	1.43807E-05	2.94608E-05	3.56849E-05	3.70655E-05	3.86114E-05	3.65022E-05	3.46817E-05	3.52540E-05	3.52493E-05	3.53986E-05	3.65362E-05	3.59422E-05	3.63083E-05	3.78504E-05	3.63756E-05	3.69835E-05	3.78973E-05	3.59866E-05	3.61267E-05	3.58235E-05	3.69146E-05	3.61628E-05	3.63110E-05	3.52596E-05	3.55353E-05	3.45388E-05	3.50588E-05	3.27915E-05	3.44107E-05	3.58094E-05	3.30878E-05	3.32362E-05	3.33564E-05	3.28581E-05	3.38993E-05	3.28173E-05	3.27758E-05	3.32313E-05	3.25355E-05	3.26486E-05	3.18749E-05	3.37158E-05	3.11487E-05
1.77977E+00	4.03749E-07	-1.03865E-06	1.91575E-08	-1.49594E-07	4.58071E-07	4.95409E-06	1.51379E-05	2.99637E-05	3.60156E-05	3.80547E-05	3.92855E-05	3.74318E-05	3.58083E-05	3.61144E-05	3.63800E-05	3.64321E-05	3.76383E-05	3.69449E-05	3.74163E-05	3.87411E-05	3.72111E-05	3.78847E-05	3.91854E-05	3.67513E-05	3.73469E-05	3.76003E-05	3.82929E-05	3.67783E-05	3.73139E-05	3.60027E-05	3.63332E-05	3.58311E-05	3.62477E-05	3.35081E-05	3.58862E-05	3.65105E-05	3.37447E-05	3.38027E-05	3.44671E-05	3.44566E-05	3.47175E-05	3.37596E-05	3.38138E-05	3.44038E-05	3.36656E-05	3.34379E-05	3.31204E-05	3.42642E-05	3.23072E-05
1.78866E+00	6.16350E-07	-1.19875E-06	2.95419E-08	-2.64104E-08	5.94742E-07	5.33794E-06	1.58520E-05	3.05627E-05	3.67828E-05	3.86037E-05	3.99356E-05	3.79228E-05	3.65722E-05	3.64652E-05	3.76119E-05	3.77122E-05	3.82534E-05	3.78312E-05	3.79681E-05	3.96495E-05	3.77001E-05	3.90241E-05	3.97315E-05	3.75937E-05	3.84435E-05	3.89337E-05	3.94198E-05	3.70530E-05	3.81848E-05	3.67560E-05	3.66946E-05	3.67377E-05	3.70455E-05	3.40911E-05	3.67065E-05	3.68958E-05	3.43873E-05	3.46880E-05	3.52627E-05	3.54874E-05	3.53939E-05	3.45106E-05	3.48309E-05	3.52204E-05	3.45385E-05	3.39502E-05	3.40726E-05	3.47976E-05	3.31583E-05
1.79756E+00	3.90635E-07	-1.34614E-06	-2.23350E-07	1.55053E-07	8.11668E-07	5.13443E-06	1.63916E-05	3.06661E-05	3.70477E-05	3.93234E-05	3.98299E-05	3.89506E-05	3.73818E-05	3.71307E-05	3.82883E-05	3.85888E-05	3.93271E-05	3.86993E-05	3.82537E-05	4.05559E-05	3.89725E-05	3.99498E-05	4.03110E-05	3.85894E-05	3.93860E-05	4.02001E-05	4.06742E-05	3.80485E-05	3.90367E-05	3.75971E-05	3.76771E-05	3.74401E-05	3.74996E-05	3.48268E-05	3.79938E-05	3.74724E-05	3.50448E-05	3.53330E-05	3.64239E-05	3.65582E-05	3.61062E-05	3.50692E-05	3.54484E-05	3.60290E-05	3.52918E-05	3.49360E-05	3.52167E-05	3.52728E-05	3.42766E-05
1.80645E+00	6.97750E-07	-1.77109E-06	-4.03926E-07	4.18938E-07	1.27764E-06	4.91348E-06	1.69587E-05	3.08014E-05	3.74870E-05	3.97065E-05	3.98726E-05	3.97814E-05	3.85202E-05	3.78791E-05	3.89820E-05	3.93172E-05	4.04242E-05	3.95681E-05	3.87008E-05	4.14697E-05	4.01857E-05	4.03705E-05	4.09098E-05	3.95217E-05	4.01255E-05	4.09299E-05	4.16759E-05	3.90065E-05	4.00597E-05	3.82978E-05	3.86913E-05	3.79952E-05	3.81017E-05	3.53515E-05	3.89890E-05	3.84522E-05	3.57157E-05	3.60911E-05	3.77787E-05	3.75893E-05	3.67848E-05	3.58742E-05	3.62769E-05	3.70314E-05	3.61935E-05	3.57278E-05	3.64065E-05	3.59862E-05	3.50725E-05
1.81535E+00	7.14633E-07	-1.93132E-06	-3.32324E-07	6.53309E-07	1.34646E-06	4.84431E-06	1.70227E-05	3.09132E-05	3.78764E-05	4.00194E-05	3.97920E-05	4.01626E-05	3.95729E-05	3.83743E-05	3.94226E-05	3.98899E-05	4.10533E-05	4.01596E-05	3.88197E-05	4.19101E-05	4.12987E-05	4.07619E-05	4.09756E-05	4.02334E-05	4.08073E-05	4.16078E-05	4.22729E-05	3.97620E-05	4.06079E-05	3.87100E-05	3.92978E-05	3.83289E-05	3.86133E-05	3.59881E-05	3.93247E-05	3.92735E-05	3.67948E-05	3.65970E-05	3.86700E-05	3.81635E-05	3.74587E-05	3.66285E-05	3.68519E-05	3.75048E-05	3.70462E-05	3.64420E-05	3.69223E-05	3.65846E-05	3.56527E-05
1.82424E+00	3.20548E-07	-1.91863E-06	-2.71745E-07	1.17595E-06	1.26753E-06	4.65421E-06	1.71245E-05	3.14201E-05	3.81719E-05	4.03881E-05	4.00506E-05	4.06307E-05	4.06224E-05	3.92231E-05	4.00137E-05	4.06993E-05	4.18575E-05	4.11643E-05	3.91703E-05	4.20013E-05	4.23481E-05	4.10237E-05	4.13764E-05	4.09699E-05	4.11820E-05	4.22079E-05	4.25895E-05	4.07670E-05	4.12693E-05	3.94141E-05	3.97811E-05	3.91189E-05	3.92915E-05	3.72419E-05	3.96279E-05	3.97673E-05	3.72858E-05	3.70023E-05	3.96224E-05	3.89005E-05	3.79799E-05	3.72469E-05	3.74475E-05	3.76705E-05	3.81226E-05	3.69351E-05	3.74499E-05	3.72503E-05	3.61728E-05
1.83314E+00	1.35214E-07	-1.58558E-06	-4.78408E-07	1.67613E-06	1.26209E-06	5.09388E-06	1.74681E-05	3.18635E-05	3.84496E-05	4.02082E-05	4.06198E-05	4.08870E-05	4.13729E-05	3.98726E-05	4.11249E-05	4.11767E-05	4.28230E-05	4.17009E-05	3.97132E-05	4.24148E-05	4.34116E-05	4.18315E-05	4.16739E-05	4.19721E-05	4.16781E-05	4.23550E-05	4.23829E-05	4.11927E-05	4.22449E-05	4.01549E-05	4.02563E-05	3.99634E-05	3.97686E-05	3.87038E-05	3.97055E-05	4.03329E-05	3.79406E-05	3.76632E-05	4.05852E-05	3.95539E-05	3.86337E-05	3.77481E-05	3.77005E-05	3.77138E-05	3.91785E-05	3.75758E-05	3.76963E-05	3.84983E-05	3.68610E-05
1.84203E+00	7.02451E-08	-1.71569E-06	-6.25108E-07	1.80036E-06	1.39742E-06	5.32600E-06	1.79903E-05	3.24176E-05	3.85130E-05	4.01149E-05	4.10083E-05	4.10246E-05	4.23760E-05	4.04515E-05	4.22643E-05	4.16451E-05	4.36316E-05	4.21762E-05	4.03807E-05	4.28378E-05	4.40710E-05	4.25708E-05	4.24112E-05	4.26189E-05	4.17114E-05	4.25393E-05	4.21125E-05	4.14074E-05	4.25237E-05	4.02049E-05	4.03935E-05	4.09887E-05	4.02742E-05	3.98885E-05	4.01410E-05	4.05125E-05	3.83229E-05	3.78496E-05	4.07628E-05	3.95822E-05	3.95640E-05	3.78415E-05	3.80202E-05	3.77364E-05	3.95227E-05	3.82833E-05	3.77295E-05	3.91770E-05	3.72909E-05
1.85093E+00	2.23777E-07	-1.67872E-06	-5.14538E-07	1.76132E-06	1.67104E-06	5.31464E-06	1.82031E-05	3.26492E-05	3.87737E-05	4.02440E-05	4.13333E-05	4.09715E-05	4.24569E-05	4.10883E-05	4.30066E-05	4.25338E-05	4.40839E-05	4.26032E-05	4.12854E-05	4.37440E-05	4.45485E-05	4.27967E-05	4.29287E-05	4.33687E-05	4.18751E-05	4.25652E-05	4.21944E-05	4.16831E-05	4.29484E-05	4.02455E-05	4.10971E-05	4.13259E-05	4.08531E-05	4.04274E-05	3.97221E-05	4.10281E-05	3.87671E-05	3.82777E-05	4.10165E-05	3.97170E-05	4.00332E-05	3.85165E-05	3.85924E-05	3.76297E-05	3.99050E-05	3.85592E-05	3.80806E-05	3.94633E-05	3.76370E-05
1.85982E+00	7.20974E-07	-1.62278E-06	-5.43591E-07	1.12704E-06	1.80668E-06	5.38387E-06	1.86508E-05	3.23768E-05	3.83527E-05	4.05790E-05	4.14015E-05	4.11902E-05	4.24109E-05	4.18418E-05	4.34567E-05	4.29422E-05	4.40160E-05	4.26273E-05	4.21075E-05	4.48991E-05	4.48350E-05	4.34245E-05	4.31428E-05	4.41309E-05	4.23334E-05	4.29307E-05	4.25044E-05	4.20259E-05	4.28096E-05	4.04876E-05	4.14151E-05	4.11770E-05	4.13212E-05	4.09186E-05	3.97519E-05	4.14021E-05	3.87470E-05	3.87084E-05	4.13619E-05	3.93123E-05	4.06485E-05	3.91884E-05	3.90650E-05	3.75439E-05	4.02894E-05	3.88108E-05	3.85875E-05	3.94979E-05	3.79175E-05
1.86871E+00	7.56945E-07	-1.29417E-06	-4.81216E-07	5.83844E-07	2.04140E-06	4.93170E-06	1.92854E-05	3.17701E-05	3.81725E-05	4.08177E-05	4.15868E-05	4.09699E-05	4.22494E-05	4.22575E-05	4.32848E-05	4.33160E-05	4.38457E-05	4.28828E-05	4.27906E-05	4.53763E-05	4.48815E-05	4.37278E-05	4.35477E-05	4.44454E-05	4.27318E-05	4.32421E-05	4.29386E-05	4.26757E-05	4.28829E-05	4.06212E-05	4.11261E-05	4.12674E-05	4.16222E-05	4.11227E-05	4.06409E-05	4.18207E-05	3.82060E-05	3.94281E-05	4.13598E-05	3.90470E-05	4.09719E-05	3.96456E-05	3.89168E-05	3.76332E-05	4.02801E-05	3.91773E-05	3.91105E-05	3.94661E-05	3.80624E-05
1.87761E+00	5.05692E-07	-4.94755E-07	-6.96530E-07	2.52485E-07	2.17929E-06	5.21517E-06	1.97281E-05	3.11826E-05	3.77489E-05	4.11080E-05	4.16889E-05	4.10716E-05	4.21642E-05	4.24594E-05	4.36181E-05	4.33822E-05	4.36847E-05	4.33757E-05	4.30588E-05	4.55634E-05	4.47147E-05	4.32773E-05	4.37343E-05	4.43320E-05	4.30165E-05	4.40402E-05	4.37252E-05	4.27809E-05	4.35747E-05	4.08449E-05	4.11754E-05	4.13244E-05	4.20040E-05	4.10295E-05	4.11897E-05	4.17459E-05	3.90867E-05	4.00051E-05	4.13302E-05	3.93040E-05	4.10873E-05	3.98590E-05	3.89432E-05	3.79895E-05	4.00635E-05	3.94709E-05	3.95742E-05	3.96969E-05	3.83847E-05
1.88650E+00	1.65369E-07	-2.65042E-07	-5.32844E-07	1.83885E-07	2.03236E-06	5.09643E-06	1.99049E-05	3.06965E-05	3.80973E-05	4.10034E-05	4.19729E-05	4.12580E-05	4.25751E-05	4.22931E-05	4.35929E-05	4.31622E-05	4.37261E-05	4.38761E-05	4.31054E-05	4.53594E-05	4.45010E-05	4.26495E-05	4.38791E-05	4.45311E-05	4.29904E-05	4.48607E-05	4.41170E-05	4.22326E-05	4.41099E-05	4.13235E-05	4.13461E-05	4.14961E-05	4.21475E-05	4.09441E-05	4.16613E-05	4.14539E-05	3.94597E-05	4.02719E-05	4.00821E-05	3.97522E-05	4.12739E-05	3.98522E-05	3.92930E-05	3.81536E-05	3.99884E-05	3.96563E-05	3.97689E-05	3.95654E-05	3.87183E-05
1.89540E+00	7.14703E-07	-5.28463E-07	2.60626E-07	-4.63157E-08	1.70328E-06	5.18250E-06	1.99120E-05	3.05836E-05	3.82144E-05	4.10063E-05	4.16811E-05	4.11528E-05	4.24910E-05	4.23724E-05	4.36713E-05	4.29084E-05	4.36010E-05	4.40263E-05	4.33010E-05	4.49615E-05	4.39278E-05	4.23257E-05	4.32876E-05	4.42116E-05	4.30160E-05	4.51044E-05	4.43429E-05	4.19372E-05	4.45546E-05	4.15335E-05	4.14528E-05	4.13678E-05	4.19843E-05	4.08372E-05	4.17105E-05	4.13585E-05	3.97098E-05	4.05987E-05	3.95970E-05	4.01958E-05	4.09569E-05	3.98817E-05	3.92795E-05	3.82437E-05	4.01311E-05	3.96627E-05	3.98464E-05	3.96823E-05	3.88179E-05
1.90429E+00	8.08752E-07	-1.02743E-07	2.39605E-07	-3.58406E-07	1.37219E-06	5.51926E-06	1.97433E-05	3.06755E-05	3.85128E-05	4.08092E-05	4.10734E-05	4.15432E-05	4.24234E-05	4.22993E-05	4.35621E-05	4.25359E-05	4.33901E-05	4.39075E-05	4.37088E-05	4.42573E-05	4.33348E-05	4.24692E-05	4.32723E-05	4.43420E-05	4.28977E-05	4.46123E-05	4.34752E-05	4.15280E-05	4.46913E-05	4.08652E-05	4.06264E-05	4.11764E-05	4.18213E-05	3.99853E-05	4.18965E-05	4.11046E-05	4.02494E-05	4.07807E-05	3.92789E-05	4.01595E-05	4.11431E-05	3.94110E-05	3.90315E-05	3.84810E-05	3.99991E-05	3.96648E-05	3.96975E-05	3.98727E-05	3.83755E-05
1.91319E+00	1.00298E-06	-1.20898E-07	7.33821E-08	-1.64942E-07	1.34137E-06	6.45056E-06	1.97733E-05	3.07387E-05	3.83604E-05	4.06169E-05	4.08604E-05	4.11393E-05	4.25659E-05	4.18505E-05	4.35947E-05	4.22228E-05	4.30806E-05	4.39713E-05	4.39330E-05	4.40887E-05	4.31517E-05	4.25199E-05	4.35739E-05	4.42897E-05	4.28694E-05	4.40490E-05	4.31297E-05	4.16217E-05	4.38828E-05	4.03504E-05	4.03712E-05	4.08293E-05	4.12963E-05	3.92339E-05	4.20627E-05	4.07140E-05	4.03820E-05	4.01770E-05	3.91834E-05	4.02145E-05	4.13354E-05	3.89992E-05	3.83596E-05	3.82237E-05	3.95349E-05	3.96484E-05	3.96201E-05	3.96745E-05	3.78261E-05
1.92208E+00	1.29802E-06	-3.56237E-07	-2.70626E-07	-4.34398E-07	1.34657E-06	6.90545E-06	1.97864E-05	3.04007E-05	3.80006E-05	4.02796E-05	4.04885E-05	4.07158E-05	4.23220E-05	4.13684E-05	4.33612E-05	4.23673E-05	4.25632E-05	4.42056E-05	4.32987E-05	4.34886E-05	4.30792E-05	4.22767E-05	4.34829E-05	4.39804E-05	4.25499E-05	4.37038E-05	4.24952E-05	4.18619E-05	4.33210E-05	4.01346E-05	4.03477E-05	4.03820E-05	4.09798E-05	3.88121E-05	4.15937E-05	4.02193E-05	4.01614E-05	3.97416E-05	3.88454E-05	4.04396E-05	4.09165E-05	3.85278E-05	3.78600E-05	3.78917E-05	3.89388E-05	3.95830E-05	3.95270E-05	3.92838E-05	3.79544E-05
1.93098E+00	1.68717E-06	-5.52859E-07	-5.88182E-07	-8.37108E-07	1.46366E-06	6.31683E-06	1.95589E-05	2.99152E-05	3.72437E-05	3.97078E-05	3.95148E-05	4.05244E-05	4.19473E-05	4.11561E-05	4.26343E-05	4.22908E-05	4.18413E-05	4.40973E-05	4.26968E-05	4.27168E-05	4.30323E-05	4.20326E-05	4.29473E-05	4.34974E-05	4.18502E-05	4.27165E-05	4.22367E-05	4.14566E-05	4.28767E-05	4.02543E-05	4.00930E-05	4.03019E-05	4.02561E-05	3.87173E-05	4.09184E-05	3.94357E-05	3.96561E-05	3.97056E-05	3.83668E-05	4.02636E-05	3.97883E-05	3.75670E-05	3.77036E-05	3.74917E-05	3.81919E-05	3.94907E-05	3.89364E-05	3.85010E-05	3.83991E-05
1.93987E+00	1.64783E-06	-6.77275E-07	-2.37601E-07	-1.43007E-06	1.19669E-06	5.52355E-06	1.90036E-05	2.95642E-05	3.61074E-05	3.88207E-05	3.84415E-05	4.01727E-05	4.11321E-05	4.12030E-05	4.20974E-05	4.22344E-05	4.06411E-05	4.33414E-05	4.24730E-05	4.13363E-05	4.30140E-05	4.14738E-05	4.20417E-05	4.25524E-05	4.11880E-05	4.11050E-05	4.18576E-05	4.05622E-05	4.19344E-05	4.02778E-05	3.95240E-05	3.99769E-05	3.94773E-05	3.89356E-05	4.02346E-05	3.90841E-05	3.91408E-05	3.95271E-05	3.79056E-05	3.97763E-05	3.87675E-05	3.65374E-05	3.76905E-05	3.75740E-05	3.76937E-05	3.90121E-05	3.79093E-05	3.80160E-05	3.85331E-05
1.94877E+00	1.50043E-06	-6.68384E-07	-3.07461E-07	-1.45192E-06	1.20733E-06	5.23658E-06	1.82406E-05	2.93694E-05	3.54081E-05	3.79766E-05	3.76210E-05	3.96368E-05	4.05196E-05	4.09408E-05	4.20886E-05	4.21576E-05	3.99819E-05	4.21606E-05	4.22282E-05	4.04034E-05	4.23238E-05	4.07714E-05	4.10259E-05	4.14587E-05	4.05845E-05	3.99514E-05	4.11165E-05	4.00944E-05	4.11884E-05	4.01003E-05	3.86471E-05	3.95844E-05	3.90529E-05	3.87196E-05	3.92461E-05	3.87410E-05	3.93115E-05	3.91817E-05	3.75244E-05	3.91976E-05	3.81264E-05	3.56899E-05	3.75157E-05	3.74982E-05	3.73179E-05	3.84626E-05	3.65926E-05	3.75260E-05	3.81383E-05
1.95766E+00	7.54368E-07	-2.80915E-07	-3.39685E-07	-6.08928E-07	1.41538E-06	5.80528E-06	1.83202E-05	2.89899E-05	3.46405E-05	3.73935E-05	3.70597E-05	3.92250E-05	3.92975E-05	4.03974E-05	4.18919E-05	4.19657E-05	3.96644E-05	4.10517E-05	4.13547E-05	4.01176E-05	4.09005E-05	4.00419E-05	3.99714E-05	4.02859E-05	4.02897E-05	3.91621E-05	4.01550E-05	3.97438E-05	4.02245E-05	3.92680E-05	3.79000E-05	3.90459E-05	3.90525E-05	3.83647E-05	3.80055E-05	3.81235E-05	3.92745E-05	3.83997E-05	3.67900E-05	3.85880E-05	3.78119E-05	3.56107E-05	3.72969E-05	3.71346E-05	3.69339E-05	3.72680E-05	3.57810E-05	3.72652E-05	3.76207E-05
1.96656E+00	3.20831E-07	-1.29149E-07	-6.40889E-07	-2.48551E-07	1.43049E-06	6.60664E-06	1.87638E-05	2.81581E-05	3.39066E-05	3.68931E-05	3.63583E-05	3.87467E-05	3.80879E-05	3.98600E-05	4.13329E-05	4.14785E-05	3.92782E-05	4.06198E-05	3.98327E-05	3.98798E-05	3.98929E-05	3.92365E-05	3.91837E-05	3.94167E-05	3.96371E-05	3.84109E-05	3.94218E-05	3.91036E-05	3.96996E-05	3.83249E-05	3.70594E-05	3.84894E-05	3.86841E-05	3.81607E-05	3.71570E-05	3.77800E-05	3.92062E-05	3.78254E-05	3.60939E-05	3.78400E-05	3.74659E-05	3.56807E-05	3.67115E-05	3.63216E-05	3.65091E-05	3.60151E-05	3.54734E-05	3.68291E-05	3.69215E-05
1.97545E+00	1.97947E-07	-3.99130E-07	-1.09947E-06	-3.94962E-08	1.82977E-06	7.07382E-06	1.88427E-05	2.76581E-05	3.30005E-05	3.61154E-05	3.56989E-05	3.85231E-05	3.74701E-05	3.92342E-05	4.04920E-05	4.08600E-05	3.82911E-05	3.97343E-05	3.83322E-05	3.97082E-05	3.92973E-05	3.86530E-05	3.85003E-05	3.86610E-05	3.87788E-05	3.77676E-05	3.86653E-05	3.79564E-05	3.88878E-05	3.74622E-05	3.61751E-05	3.76763E-05	3.76877E-05	3.73998E-05	3.63900E-05	3.73526E-05	3.85385E-05	3.70822E-05	3.54057E-05	3.69946E-05	3.71139E-05	3.59475E-05	3.62566E-05	3.52508E-05	3.59415E-05	3.53456E-05	3.61827E-05	3.63400E-05	3.64013E-05
1.98435E+00	5.43055E-08	-7.74480E-07	-8.07733E-07	7.86329E-08	2.01650E-06	7.37601E-06	1.84285E-05	2.72374E-05	3.23279E-05	3.49477E-05	3.51953E-05	3.75367E-05	3.72797E-05	3.82591E-05	3.90824E-05	3.95836E-05	3.71013E-05	3.89608E-05	3.70739E-05	3.90236E-05	3.88987E-05	3.75376E-05	3.81780E-05	3.78724E-05	3.75800E-05	3.65957E-05	3.80948E-05	3.66695E-05	3.78082E-05	3.63304E-05	3.53508E-05	3.72816E-05	3.63468E-05	3.68689E-05	3.62117E-05	3.67309E-05	3.75308E-05	3.56468E-05	3.49979E-05	3.63643E-05	3.67184E-05	3.55410E-05	3.52654E-05	3.40970E-05	3.50458E-05	3.46463E-05	3.60430E-05	3.57126E-05	3.52490E-05
1.99323E+00	-3.25484E-07	-1.18576E-06	-8.88025E-07	1.28356E-07	1.79668E-06	7.43344E-06	1.79776E-05	2.67060E-05	3.13362E-05	3.43895E-05	3.46762E-05	3.66423E-05	3.69663E-05	3.72989E-05	3.74871E-05	3.84608E-05	3.60975E-05	3.79063E-05	3.56799E-05	3.79247E-05	3.81887E-05	3.67110E-05	3.75448E-05	3.72791E-05	3.60329E-05	3.55011E-05	3.73268E-05	3.58439E-05	3.73554E-05	3.52259E-05	3.45441E-05	3.65117E-05	3.55367E-05	3.53935E-05	3.54627E-05	3.59012E-05	3.65368E-05	3.42334E-05	3.46413E-05	3.58810E-05	3.60163E-05	3.47444E-05	3.43527E-05	3.30362E-05	3.45092E-05	3.38856E-05	3.57218E-05	3.45127E-05	3.43553E-05
2.00213E+00	-7.00544E-07	-1.24348E-06	-7.49243E-07	3.77268E-08	1.54117E-06	7.22633E-06	1.74947E-05	2.64076E-05	3.04313E-05	3.37077E-05	3.40886E-05	3.59369E-05	3.65374E-05	3.64843E-05	3.61160E-05	3.74756E-05	3.55888E-05	3.69974E-05	3.47112E-05	3.68319E-05	3.74357E-05	3.60450E-05	3.67467E-05	3.64847E-05	3.51255E-05	3.39001E-05	3.63799E-05	3.50841E-05	3.69483E-05	3.44203E-05	3.36870E-05	3.53808E-05	3.49208E-05	3.41016E-05	3.50899E-05	3.47824E-05	3.53688E-05	3.26936E-05	3.39478E-05	3.52794E-05	3.53755E-05	3.36441E-05	3.31150E-05	3.23899E-05	3.44251E-05	3.29107E-05	3.52464E-05	3.31807E-05	3.34333E-05
2.01103E+00	-7.94680E-07	-1.72741E-06	-1.43813E-07	-4.18982E-07	1.40840E-06	6.70428E-06	1.67496E-05	2.58353E-05	2.95074E-05	3.28266E-05	3.32200E-05	3.48245E-05	3.57108E-05	3.56525E-05	3.46907E-05	3.62758E-05	3.51883E-05	3.58189E-05	3.34517E-05	3.51847E-05	3.62841E-05	3.52841E-05	3.53395E-05	3.52356E-05	3.40203E-05	3.31357E-05	3.53442E-05	3.40912E-05	3.61211E-05	3.41462E-05	3.23739E-05	3.40108E-05	3.43033E-05	3.30488E-05	3.45685E-05	3.40124E-05	3.38782E-05	3.12622E-05	3.31094E-05	3.42513E-05	3.46701E-05	3.26010E-05	3.19724E-05	3.22723E-05	3.36293E-05	3.16797E-05	3.38599E-05	3.19117E-05	3.27924E-05
2.01992E+00	-4.40092E-07	-1.50680E-06	6.14901E-08	-7.79224E-07	1.42610E-06	6.26308E-06	1.60223E-05	2.53844E-05	2.88086E-05	3.19896E-05	3.23739E-05	3.35888E-05	3.45948E-05	3.45287E-05	3.36895E-05	3.51926E-05	3.43905E-05	3.47439E-05	3.30428E-05	3.37538E-05	3.54696E-05	3.39376E-05	3.40111E-05	3.41685E-05	3.32114E-05	3.28879E-05	3.41360E-05	3.32036E-05	3.51251E-05	3.37446E-05	3.13299E-05	3.28030E-05	3.31226E-05	3.20757E-05	3.33535E-05	3.32789E-05	3.25094E-05	3.02102E-05	3.20312E-05	3.34455E-05	3.35402E-05	3.15748E-05	3.09699E-05	3.15649E-05	3.24813E-05	3.07588E-05	3.27854E-05	3.12520E-05	3.21044E-05
2.02882E+00	-8.55492E-08	-9.83584E-07	-1.28853E-07	-1.00465E-06	1.35756E-06	5.87351E-06	1.54383E-05	2.49635E-05	2.84138E-05	3.10114E-05	3.12343E-05	3.25454E-05	3.36330E-05	3.33768E-05	3.26454E-05	3.38826E-05	3.34318E-05	3.36885E-05	3.28467E-05	3.26116E-05	3.43411E-05	3.28229E-05	3.31429E-05	3.29201E-05	3.24012E-05	3.26597E-05	3.31588E-05	3.25254E-05	3.36390E-05	3.31048E-05	3.02699E-05	3.16464E-05	3.20702E-05	3.15496E-05	3.21959E-05	3.22994E-05	3.16133E-05	2.97289E-05	3.08941E-05	3.26383E-05	3.22018E-05	3.07924E-05	2.99615E-05	3.08296E-05	3.16404E-05	3.01876E-05	3.15560E-05	3.07010E-05	3.11828E-05
2.03771E+00	1.20493E-08	-5.23976E-07	-5.14190E-07	-8.00292E-07	1.63733E-06	5.51689E-06	1.48326E-05	2.39143E-05	2.78115E-05	3.03053E-05	2.98820E-05	3.18362E-05	3.23180E-05	3.25551E-05	3.21259E-05	3.27890E-05	3.26491E-05	3.22266E-05	3.22791E-05	3.14175E-05	3.25199E-05	3.18477E-05	3.20682E-05	3.16254E-05	3.14363E-05	3.19937E-05	3.19513E-05	3.18516E-05	3.20758E-05	3.17933E-05	2.91230E-05	3.01904E-05	3.11640E-05	3.08437E-05	3.12682E-05	3.13954E-05	3.07795E-05	2.92699E-05	2.95805E-05	3.19502E-05	3.10430E-05	2.98529E-05	2.88354E-05	3.01254E-05	3.07147E-05	2.91885E-05	3.03191E-05	2.99831E-05	3.03692E-05
2.04661E+00	4.06785E-07	-7.34289E-08	-6.84366E-07	-5.66940E-07	1.84648E-06	5.05547E-06	1.43176E-05	2.30693E-05	2.73519E-05	2.90598E-05	2.84151E-05	3.10627E-05	3.14631E-05	3.16150E-05	3.13012E-05	3.13348E-05	3.15865E-05	3.12496E-05	3.15167E-05	3.06176E-05	3.11232E-05	3.06810E-05	3.06865E-05	3.02916E-05	3.02435E-05	3.09269E-05	3.08721E-05	3.11359E-05	3.07928E-05	3.03807E-05	2.78601E-05	2.89041E-05	2.99508E-05	2.98099E-05	3.01628E-05	3.04653E-05	2.98864E-05	2.84742E-05	2.80631E-05	3.09281E-05	3.00667E-05	2.88728E-05	2.79149E-05	2.93359E-05	2.99807E-05	2.83680E-05	2.94401E-05	2.93670E-05	2.94735E-05
2.05550E+00	6.03769E-07	1.35270E-07	-7.03075E-07	-1.03508E-07	2.10440E-06	4.76517E-06	1.41053E-05	2.20033E-05	2.64962E-05	2.80146E-05	2.73270E-05	3.01774E-05	3.03108E-05	3.03418E-05	3.04557E-05	2.96647E-05	3.06044E-05	3.02695E-05	3.07304E-05	2.95861E-05	2.98741E-05	2.96490E-05	2.94080E-05	2.89302E-05	2.89123E-05	2.97544E-05	3.00146E-05	3.00828E-05	2.97092E-05	2.92642E-05	2.70704E-05	2.79650E-05	2.87937E-05	2.85445E-05	2.90294E-05	2.96944E-05	2.89462E-05	2.79380E-05	2.68677E-05	2.97194E-05	2.91776E-05	2.81551E-05	2.73560E-05	2.89017E-05	2.91990E-05	2.76483E-05	2.89446E-05	2.85727E-05	2.90302E-05
2.06440E+00	4.39931E-07	5.30244E-07	-9.55574E-07	4.43814E-07	2.13728E-06	4.31231E-06	1.36799E-05	2.06905E-05	2.51980E-05	2.66917E-05	2.59994E-05	2.91232E-05	2.84696E-05	2.87706E-05	2.93514E-05	2.79340E-05	2.89803E-05	2.91115E-05	2.94869E-05	2.80215E-05	2.82848E-05	2.83274E-05	2.80580E-05	2.75591E-05	2.75610E-05	2.79823E-05	2.88775E-05	2.86556E-05	2.87753E-05	2.76859E-05	2.64027E-05	2.67969E-05	2.76548E-05	2.71396E-05	2.74901E-05	2.83320E-05	2.81977E-05	2.68957E-05	2.57560E-05	2.83681E-05	2.85319E-05	2.71737E-05	2.66082E-05	2.74767E-05	2.80753E-05	2.67995E-05	2.84448E-05	2.77083E-05	2.83423E-05
2.07329E+00	4.72819E-07	7.27965E-07	-1.06949E-06	8.87940E-07	2.17593E-06	3.69608E-06	1.34832E-05	1.95990E-05	2.42099E-05	2.56139E-05	2.49179E-05	2.76476E-05	2.74527E-05	2.77853E-05	2.82967E-05	2.65535E-05	2.77476E-05	2.81228E-05	2.83315E-05	2.64141E-05	2.73601E-05	2.69656E-05	2.69592E-05	2.64567E-05	2.64155E-05	2.64501E-05	2.76187E-05	2.72755E-05	2.78222E-05	2.66833E-05	2.56276E-05	2.58265E-05	2.63723E-05	2.59579E-05	2.62844E-05	2.72074E-05	2.71048E-05	2.59464E-05	2.44764E-05	2.74086E-05	2.76393E-05	2.60362E-05	2.58826E-05	2.65384E-05	2.72002E-05	2.60418E-05	2.75966E-05	2.69102E-05	2.75253E-05
2.08219E+00	7.26818E-07	5.27824E-07	-9.36681E-07	8.41693E-07	2.41040E-06	3.43141E-06	1.30003E-05	1.84344E-05	2.30609E-05	2.42924E-05	2.36448E-05	2.62007E-05	2.64111E-05	2.65311E-05	2.70004E-05	2.54196E-05	2.66878E-05	2.70551E-05	2.67908E-05	2.51161E-05	2.63073E-05	2.57518E-05	2.58529E-05	2.55131E-05	2.54694E-05	2.52196E-05	2.61875E-05	2.58360E-05	2.69256E-05	2.51671E-05	2.46581E-05	2.48115E-05	2.53204E-05	2.49696E-05	2.53383E-05	2.60501E-05	2.59837E-05	2.46841E-05	2.35951E-05	2.61378E-05	2.65452E-05	2.47191E-05	2.50499E-05	2.53983E-05	2.61860E-05	2.50407E-05	2.64584E-05	2.59876E-05	2.64358E-05
2.09108E+00	1.04243E-06	-6.09793E-08	-7.56872E-07	4.59891E-07	2.33719E-06	3.55613E-06	1.25271E-05	1.74321E-05	2.18100E-05	2.29792E-05	2.25943E-05	2.44720E-05	2.52038E-05	2.54482E-05	2.56670E-05	2.41492E-05	2.55164E-05	2.56901E-05	2.51891E-05	2.39693E-05	2.50179E-05	2.44307E-05	2.51451E-05	2.43035E-05	2.40628E-05	2.38924E-05	2.45043E-05	2.44726E-05	2.59651E-05	2.36395E-05	2.35402E-05	2.37995E-05	2.40817E-05	2.39520E-05	2.41421E-05	2.46443E-05	2.47193E-05	2.35679E-05	2.29070E-05	2.44610E-05	2.51235E-05	2.36747E-05	2.41239E-05	2.41310E-05	2.49204E-05	2.37582E-05	2.52270E-05	2.50901E-05	2.52273E-05
2.09998E+00	1.25204E-06	-3.58453E-07	-5.27416E-07	-7.29412E-08	1.96958E-06	3.92509E-06	1.22253E-05	1.65158E-05	2.02418E-05	2.17315E-05	2.17060E-05	2.30637E-05	2.40585E-05	2.41777E-05	2.42890E-05	2.29850E-05	2.41895E-05	2.42040E-05	2.38501E-05	2.31486E-05	2.41107E-05	2.34718E-05	2.40070E-05	2.32211E-05	2.27631E-05	2.32624E-05	2.31131E-05	2.32484E-05	2.45669E-05	2.24168E-05	2.26515E-05	2.27011E-05	2.28807E-05	2.31284E-05	2.32704E-05	2.35560E-05	2.34058E-05	2.23958E-05	2.20423E-05	2.29942E-05	2.36267E-05	2.25290E-05	2.28537E-05	2.32319E-05	2.35633E-05	2.27906E-05	2.38823E-05	2.39375E-05	2.41342E-05
2.10886E+00	1.07359E-06	-7.48031E-07	-3.63259E-07	-4.84905E-07	1.57622E-06	4.33533E-06	1.21936E-05	1.56667E-05	1.90416E-05	2.07509E-05	2.07370E-05	2.17935E-05	2.27828E-05	2.30980E-05	2.32027E-05	2.19472E-05	2.27910E-05	2.30268E-05	2.25913E-05	2.23616E-05	2.30623E-05	2.25180E-05	2.29508E-05	2.21230E-05	2.15394E-05	2.27808E-05	2.20632E-05	2.22700E-05	2.33080E-05	2.11296E-05	2.17265E-05	2.16928E-05	2.18521E-05	2.23684E-05	2.24590E-05	2.24010E-05	2.24704E-05	2.11697E-05	2.11737E-05	2.19375E-05	2.24619E-05	2.16359E-05	2.16123E-05	2.22790E-05	2.22836E-05	2.16708E-05	2.23589E-05	2.30865E-05	2.32590E-05
2.11776E+00	9.75063E-07	-1.23985E-06	-1.65463E-07	-5.01854E-07	1.16757E-06	4.58483E-06	1.21459E-05	1.50154E-05	1.78460E-05	1.97504E-05	1.94400E-05	1.99782E-05	2.13853E-05	2.19263E-05	2.17340E-05	2.07692E-05	2.14325E-05	2.21017E-05	2.13553E-05	2.13403E-05	2.18254E-05	2.14662E-05	2.19728E-05	2.08601E-05	2.00310E-05	2.16592E-05	2.07411E-05	2.11662E-05	2.18524E-05	1.98854E-05	2.02935E-05	2.06610E-05	2.04426E-05	2.10170E-05	2.13604E-05	2.12680E-05	2.14650E-05	2.01600E-05	1.95141E-05	2.06662E-05	2.10004E-05	2.04184E-05	2.03753E-05	2.12090E-05	2.08405E-05	2.06436E-05	2.04589E-05	2.21123E-05	2.20736E-05
2.12666E+00	7.31474E-07	-1.12763E-06	1.28176E-07	-5.96185E-07	1.15231E-06	4.83054E-06	1.16133E-05	1.44483E-05	1.69707E-05	1.86961E-05	1.86230E-05	1.84977E-05	2.00263E-05	2.07670E-05	2.02271E-05	1.95918E-05	2.00366E-05	2.11852E-05	1.98695E-05	2.05312E-05	2.04608E-05	2.05173E-05	2.08839E-05	1.99438E-05	1.87947E-05	2.07769E-05	1.98484E-05	1.99256E-05	2.03864E-05	1.89384E-05	1.91731E-05	1.96641E-05	1.96563E-05	1.98861E-05	2.03280E-05	2.00472E-05	2.10459E-05	1.92574E-05	1.85807E-05	1.94176E-05	1.95435E-05	1.94521E-05	1.92227E-05	2.00907E-05	1.96840E-05	1.98352E-05	1.89697E-05	2.07906E-05	2.06519E-05
2.13555E+00	3.37415E-07	-1.05033E-06	4.59560E-07	-8.78179E-08	1.15749E-06	4.63734E-06	1.10232E-05	1.34656E-05	1.60078E-05	1.72270E-05	1.75052E-05	1.70399E-05	1.88916E-05	1.94623E-05	1.91415E-05	1.84089E-05	1.85051E-05	2.00854E-05	1.85625E-05	1.90333E-05	1.92222E-05	1.93668E-05	1.95335E-05	1.90685E-05	1.75467E-05	1.87596E-05	1.88827E-05	1.89371E-05	1.87711E-05	1.81443E-05	1.80820E-05	1.87710E-05	1.88313E-05	1.87984E-05	1.91381E-05	1.87596E-05	2.00649E-05	1.82798E-05	1.76452E-05	1.86056E-05	1.82657E-05	1.88445E-05	1.81741E-05	1.87556E-05	1.82957E-05	1.88245E-05	1.77393E-05	1.96039E-05	1.89979E-05
2.14445E+00	3.98554E-07	-6.40228E-07	4.03438E-07	2.49362E-07	1.48858E-06	4.27813E-06	1.01524E-05	1.25460E-05	1.49540E-05	1.57037E-05	1.62141E-05	1.56110E-05	1.75075E-05	1.78152E-05	1.75523E-05	1.75990E-05	1.68771E-05	1.89113E-05	1.75710E-05	1.75562E-05	1.80989E-05	1.81180E-05	1.78142E-05	1.81247E-05	1.61227E-05	1.71782E-05	1.77509E-05	1.79267E-05	1.73397E-05	1.72442E-05	1.67107E-05	1.77801E-05	1.76461E-05	1.74629E-05	1.79163E-05	1.73150E-05	1.91017E-05	1.73423E-05	1.67067E-05	1.79735E-05	1.71309E-05	1.77395E-05	1.75277E-05	1.74595E-05	1.71299E-05	1.79443E-05	1.63786E-05	1.82883E-05	1.73877E-05
2.15334E+00	6.61124E-07	-4.62696E-07	2.71497E-07	3.54286E-07	2.06680E-06	3.95953E-06	9.68858E-06	1.18340E-05	1.38705E-05	1.44375E-05	1.48083E-05	1.45135E-05	1.62070E-05	1.65667E-05	1.65034E-05	1.62199E-05	1.55803E-05	1.76669E-05	1.63910E-05	1.61594E-05	1.66930E-05	1.68558E-05	1.64862E-05	1.68682E-05	1.52365E-05	1.56150E-05	1.64975E-05	1.66838E-05	1.62260E-05	1.62113E-05	1.53408E-05	1.68100E-05	1.66927E-05	1.63996E-05	1.66908E-05	1.60840E-05	1.80707E-05	1.61380E-05	1.57380E-05	1.68308E-05	1.60674E-05	1.69972E-05	1.66895E-05	1.63792E-05	1.61016E-05	1.71650E-05	1.50640E-05	1.74252E-05	1.61909E-05
2.16224E+00	7.18876E-07	-4.80729E-07	4.28091E-07	5.84229E-07	2.12498E-06	3.72624E-06	9.43057E-06	1.11767E-05	1.27833E-05	1.31639E-05	1.34987E-05	1.37631E-05	1.48554E-05	1.51399E-05	1.54494E-05	1.47195E-05	1.45279E-05	1.64378E-05	1.51928E-05	1.48873E-05	1.55317E-05	1.57109E-05	1.51491E-05	1.52952E-05	1.41599E-05	1.40232E-05	1.53398E-05	1.56892E-05	1.48769E-05	1.47760E-05	1.42941E-05	1.58008E-05	1.55132E-05	1.50775E-05	1.56451E-05	1.52457E-05	1.67671E-05	1.49938E-05	1.48574E-05	1.57280E-05	1.52826E-05	1.61979E-05	1.57731E-05	1.51542E-05	1.50288E-05	1.63633E-05	1.39432E-05	1.67400E-05	1.50367E-05
2.17113E+00	4.20904E-07	-3.27524E-07	8.01582E-07	5.66399E-07	2.25205E-06	3.89629E-06	9.20908E-06	1.01891E-05	1.15521E-05	1.20324E-05	1.21677E-05	1.26088E-05	1.33661E-05	1.37292E-05	1.38540E-05	1.35075E-05	1.31839E-05	1.48195E-05	1.38871E-05	1.37878E-05	1.40804E-05	1.41448E-05	1.38126E-05	1.37115E-05	1.27994E-05	1.27961E-05	1.39998E-05	1.40726E-05	1.35776E-05	1.35048E-05	1.34481E-05	1.45950E-05	1.43495E-05	1.34053E-05	1.45225E-05	1.42199E-05	1.52089E-05	1.35525E-05	1.38220E-05	1.47707E-05	1.41336E-05	1.50132E-05	1.43274E-05	1.40424E-05	1.41011E-05	1.51568E-05	1.26458E-05	1.57423E-05	1.38728E-05
2.18003E+00	1.04495E-07	-2.88062E-07	8.35093E-07	6.31385E-07	2.10571E-06	3.53948E-06	9.00385E-06	9.54954E-06	1.03403E-05	1.09433E-05	1.07795E-05	1.15654E-05	1.23538E-05	1.23423E-05	1.27161E-05	1.25304E-05	1.19580E-05	1.32097E-05	1.27080E-05	1.26822E-05	1.29635E-05	1.31780E-05	1.27823E-05	1.22000E-05	1.19418E-05	1.18243E-05	1.29752E-05	1.28696E-05	1.26302E-05	1.24113E-05	1.26503E-05	1.34557E-05	1.35422E-05	1.20627E-05	1.32725E-05	1.33275E-05	1.38177E-05	1.21179E-05	1.27199E-05	1.37154E-05	1.31170E-05	1.38893E-05	1.32632E-05	1.35084E-05	1.30899E-05	1.38175E-05	1.16955E-05	1.51214E-05	1.32010E-05
2.18892E+00	-4.39650E-07	-1.96386E-07	7.58126E-07	5.83643E-07	1.76887E-06	3.38411E-06	8.29221E-06	8.91018E-06	8.75291E-06	1.00440E-05	9.09492E-06	1.02238E-05	1.06802E-05	1.09693E-05	1.10875E-05	1.14252E-05	1.06493E-05	1.16668E-05	1.15214E-05	1.10202E-05	1.14078E-05	1.21548E-05	1.16268E-05	1.08306E-05	1.10884E-05	1.12038E-05	1.19893E-05	1.15067E-05	1.12876E-05	1.13850E-05	1.16802E-05	1.20322E-05	1.23557E-05	1.06163E-05	1.14613E-05	1.23439E-05	1.22271E-05	1.08257E-05	1.11179E-05	1.24653E-05	1.22471E-05	1.28081E-05	1.22641E-05	1.24797E-05	1.23260E-05	1.26955E-05	1.05841E-05	1.37292E-05	1.24549E-05
2.19782E+00	-7.73188E-07	-2.84395E-07	6.74666E-07	4.97027E-07	1.24426E-06	3.28182E-06	7.91947E-06	8.17392E-06	7.25055E-06	8.88532E-06	7.81289E-06	8.98460E-06	9.33361E-06	9.68818E-06	9.42379E-06	1.02442E-05	9.55445E-06	1.01969E-05	1.04685E-05	9.22893E-06	1.00832E-05	1.08744E-05	1.08047E-05	9.81835E-06	1.02154E-05	1.02466E-05	1.08190E-05	1.01768E-05	1.03729E-05	1.01686E-05	1.04147E-05	1.08048E-05	1.12489E-05	9.43593E-06	9.65261E-06	1.15344E-05	1.06734E-05	9.81085E-06	9.76884E-06	1.11021E-05	1.15954E-05	1.15654E-05	1.09046E-05	1.09651E-05	1.13252E-05	1.14901E-05	9.72058E-06	1.22159E-05	1.16545E-05
2.20670E+00	-7.71653E-07	-1.72202E-07	3.67997E-07	4.95642E-07	8.89797E-07	2.99650E-06	6.98702E-06	6.99642E-06	6.10130E-06	7.53330E-06	6.62117E-06	7.82297E-06	8.16347E-06	8.37289E-06	7.96636E-06	8.93609E-06	8.62659E-06	8.87145E-06	9.46745E-06	7.96176E-06	9.06498E-06	9.88564E-06	9.71310E-06	8.76709E-06	9.29494E-06	9.09700E-06	9.69235E-06	9.20399E-06	9.34504E-06	9.14238E-06	9.13508E-06	9.41974E-06	1.03669E-05	8.69319E-06	8.64765E-06	1.07715E-05	9.45803E-06	8.98849E-06	8.89371E-06	9.93782E-06	1.06149E-05	1.04995E-05	1.00239E-05	9.83790E-06	1.03077E-05	1.04039E-05	9.08129E-06	1.06580E-05	1.08054E-05
2.21560E+00	-1.06127E-06	-2.01399E-07	6.96799E-07	3.68921E-07	6.90076E-07	2.56542E-06	5.88078E-06	5.82261E-06	4.82402E-06	5.77524E-06	5.44051E-06	6.64054E-06	6.79762E-06	7.24333E-06	6.38566E-06	7.17407E-06	7.38685E-06	7.43244E-06	8.07352E-06	6.62577E-06	7.98795E-06	8.55286E-06	8.81670E-06	8.07329E-06	8.16580E-06	7.98157E-06	8.37529E-06	7.92418E-06	8.09053E-06	8.40373E-06	8.20099E-06	8.02527E-06	9.17205E-06	7.71787E-06	8.09074E-06	9.35579E-06	8.49469E-06	8.23134E-06	8.14461E-06	8.88275E-06	9.29515E-06	9.04500E-06	8.90168E-06	9.28242E-06	9.08484E-06	9.35030E-06	8.51894E-06	9.75883E-06	9.80801E-06
2.22449E+00	-8.86821E-07	-8.16176E-07	4.72085E-07	3.62759E-07	4.15332E-07	2.25837E-06	4.86369E-06	4.91102E-06	3.54425E-06	4.34080E-06	4.10522E-06	5.50103E-06	5.23928E-06	6.28704E-06	4.98134E-06	5.83084E-06	6.17178E-06	6.02411E-06	6.58405E-06	5.21980E-06	7.29333E-06	7.11269E-06	7.27893E-06	7.38283E-06	7.12092E-06	6.27009E-06	7.10356E-06	6.59026E-06	7.08937E-06	7.83427E-06	7.21897E-06	6.84698E-06	8.16367E-06	7.02741E-06	7.49183E-06	8.06730E-06	7.63635E-06	7.70322E-06	7.21373E-06	7.50976E-06	8.23663E-06	7.81116E-06	7.81817E-06	8.63161E-06	7.74107E-06	8.26401E-06	8.17236E-06	8.96020E-06	8.57606E-06
2.23339E+00	-9.33732E-07	-1.12135E-06	-1.53388E-07	3.04734E-07	1.99437E-07	2.06865E-06	4.14059E-06	4.33663E-06	2.21560E-06	3.05639E-06	3.02331E-06	4.36932E-06	3.65548E-06	5.35784E-06	4.12011E-06	4.47875E-06	4.94877E-06	4.68011E-06	5.25395E-06	4.19765E-06	6.28541E-06	5.95902E-06	5.84330E-06	6.55447E-06	6.38427E-06	5.09305E-06	5.93514E-06	5.15490E-06	6.18029E-06	7.32118E-06	6.41137E-06	6.20985E-06	6.92274E-06	6.14072E-06	7.00986E-06	7.02793E-06	6.89026E-06	6.92181E-06	6.50357E-06	6.49210E-06	7.30655E-06	6.88353E-06	6.74032E-06	7.72046E-06	6.44606E-06	7.38637E-06	7.41743E-06	8.02617E-06	7.34125E-06
2.24229E+00	-5.09886E-07	-1.27276E-06	-9.92123E-07	7.06525E-07	5.46809E-08	1.54000E-06	3.95361E-06	3.27757E-06	1.22356E-06	1.95809E-06	1.40259E-06	2.92508E-06	2.42938E-06	3.85125E-06	3.15752E-06	2.82969E-06	3.93444E-06	3.26063E-06	3.64114E-06	2.78853E-06	4.86398E-06	4.45092E-06	4.51262E-06	5.51187E-06	5.18201E-06	3.72188E-06	4.84202E-06	3.81942E-06	5.26095E-06	5.55915E-06	5.71293E-06	5.01446E-06	6.21639E-06	4.83767E-06	5.87296E-06	5.59229E-06	6.08136E-06	5.74117E-06	5.75702E-06	5.70827E-06	6.12099E-06	5.52568E-06	5.70138E-06	6.29195E-06	4.90829E-06	5.91667E-06	6.37066E-06	6.78059E-06	5.68319E-06
2.25118E+00	-4.03798E-07	-1.11809E-06	-1.25875E-06	9.40272E-07	-1.29108E-07	1.60129E-06	3.53842E-06	1.83373E-06	3.84786E-07	9.84421E-07	-4.76106E-08	1.43837E-06	1.48007E-06	2.13374E-06	1.99862E-06	1.30849E-06	2.60369E-06	2.14526E-06	2.23121E-06	1.79646E-06	3.55794E-06	3.23871E-06	3.49427E-06	4.16191E-06	3.92820E-06	2.93757E-06	3.75243E-06	3.02879E-06	4.21244E-06	4.05581E-06	4.55385E-06	4.06953E-06	5.18543E-06	3.93345E-06	4.81831E-06	4.25222E-06	5.25618E-06	4.42077E-06	4.83858E-06	5.09271E-06	5.18590E-06	4.56501E-06	4.72816E-06	5.09755E-06	3.16065E-06	4.50428E-06	5.22248E-06	6.01526E-06	4.64635E-06
2.26008E+00	-4.22986E-07	-1.07773E-06	-1.09450E-06	1.14859E-06	-1.01960E-07	1.23433E-06	3.20979E-06	7.74307E-07	-6.13447E-07	3.26871E-07	-1.16382E-06	1.70747E-07	6.60810E-07	7.13089E-07	8.72309E-07	1.52173E-07	1.02181E-06	1.02547E-06	1.22186E-06	7.55528E-07	2.26100E-06	2.23695E-06	2.70548E-06	2.88974E-06	2.59788E-06	1.91120E-06	2.62597E-06	2.00803E-06	3.30127E-06	2.57945E-06	3.54266E-06	3.12408E-06	3.95901E-06	2.82896E-06	3.46787E-06	3.13666E-06	4.25813E-06	3.28294E-06	3.62944E-06	4.26031E-06	4.07604E-06	3.74638E-06	3.48714E-06	4.12998E-06	2.21294E-06	3.47671E-06	4.17762E-06	4.86964E-06	3.71373E-06
2.26897E+00	-2.30193E-07	-1.18039E-06	-1.44092E-07	1.15070E-06	4.27172E-07	1.22851E-06	2.70770E-06	-7.76077E-07	-2.05818E-06	-5.58510E-07	-2.14025E-06	-1.25566E-06	-6.36744E-07	-5.79928E-07	-4.83332E-07	-5.92145E-07	-7.23496E-07	-3.31105E-07	5.40294E-07	-2.51423E-07	5.03891E-07	6.72467E-07	1.17646E-06	1.60519E-06	1.59932E-06	5.66078E-07	1.14720E-06	1.57947E-06	1.60478E-06	9.41498E-07	2.49656E-06	2.06051E-06	1.88679E-06	1.99563E-06	1.90544E-06	2.11172E-06	3.19179E-06	1.97137E-06	2.04869E-06	2.90704E-06	3.03718E-06	2.98841E-06	1.93744E-06	3.06206E-06	1.52904E-06	2.44232E-06	3.66182E-06	3.12816E-06	2.81014E-06
2.27787E+00	-4.72311E-08	-1.30692E-06	2.38128E-07	1.69186E-06	7.48740E-07	7.65084E-07	1.94729E-06	-1.72322E-06	-3.12265E-06	-1.81059E-06	-3.00856E-06	-2.30007E-06	-1.98168E-06	-2.30685E-06	-1.31628E-06	-1.46062E-06	-1.88870E-06	-1.63089E-06	-5.04524E-07	-1.32430E-06	-6.32982E-07	-5.72014E-07	-1.50527E-07	7.16768E-07	1.09286E-06	-1.10880E-06	2.10948E-07	5.27696E-07	2.63514E-07	-4.16070E-07	1.83748E-06	4.59498E-07	5.65382E-07	1.19186E-06	6.40068E-07	9.19847E-07	1.83640E-06	5.90548E-07	1.01437E-06	2.08207E-06	1.57893E-06	2.05127E-06	1.07638E-06	2.13208E-06	8.18571E-07	1.57690E-06	2.68392E-06	1.90918E-06	1.78568E-06
2.28676E+00	2.02281E-07	-1.14919E-06	5.71827E-08	1.63217E-06	7.57745E-07	3.69270E-07	1.19191E-06	-2.72891E-06	-3.75891E-06	-3.09271E-06	-4.06302E-06	-3.29616E-06	-2.77261E-06	-3.67388E-06	-2.22826E-06	-2.63177E-06	-2.91100E-06	-2.57711E-06	-1.64423E-06	-2.47400E-06	-1.56342E-06	-1.70909E-06	-1.47218E-06	-1.48857E-07	5.21894E-07	-1.86836E-06	-6.97808E-07	-3.99402E-07	-1.06183E-06	-1.51739E-06	7.35560E-07	-3.45107E-07	-5.05006E-07	5.18551E-07	-4.63140E-07	-5.71765E-09	8.29062E-07	-4.69423E-07	1.08727E-07	1.04222E-06	5.18458E-07	9.78327E-07	5.03135E-07	1.50990E-06	2.05939E-07	8.08237E-07	1.57782E-06	7.87501E-07	9.68725E-07
2.29566E+00	2.06623E-07	-7.74595E-07	-3.47371E-07	1.01644E-06	8.37901E-07	3.17900E-07	3.70805E-07	-3.62483E-06	-4.55670E-06	-4.33117E-06	-5.45145E-06	-4.59938E-06	-3.55335E-06	-4.69619E-06	-3.73129E-06	-4.13810E-06	-4.49150E-06	-3.69121E-06	-2.84556E-06	-3.89152E-06	-2.77004E-06	-2.66624E-06	-2.76511E-06	-1.16181E-06	-4.46143E-07	-2.64429E-06	-1.63238E-06	-1.67308E-06	-2.13411E-06	-2.47970E-06	-1.11647E-06	-1.03093E-06	-1.64144E-06	-2.50382E-07	-1.39744E-06	-6.80450E-07	-6.40779E-07	-1.84425E-06	-9.12100E-07	-2.33193E-07	-4.99602E-07	-3.74255E-07	4.58233E-07	8.43111E-07	-7.48961E-07	-2.35952E-07	1.54615E-07	1.17255E-08	7.58557E-08
2.30455E+00	-1.49015E-07	-5.92744E-07	-3.13308E-07	5.13445E-07	8.51756E-07	1.96030E-07	-6.70704E-07	-4.22869E-06	-5.50502E-06	-5.09113E-06	-6.89435E-06	-5.62410E-06	-4.75016E-06	-5.81313E-06	-4.88611E-06	-5.28657E-06	-5.84339E-06	-4.41380E-06	-3.82341E-06	-4.93932E-06	-3.41169E-06	-3.40521E-06	-3.40341E-06	-2.31145E-06	-1.39905E-06	-2.99733E-06	-2.63515E-06	-2.84183E-06	-3.33977E-06	-3.35302E-06	-2.52814E-06	-1.69772E-06	-2.85540E-06	-1.47662E-06	-1.84979E-06	-1.46116E-06	-1.86059E-06	-2.64017E-06	-1.97824E-06	-1.20680E-06	-1.49442E-06	-1.00566E-06	-2.06730E-07	-2.53518E-07	-1.87022E-06	-1.04103E-06	-6.78097E-07	-9.10126E-07	-8.99053E-07
2.31345E+00	-2.15519E-07	-2.40975E-07	3.56515E-07	-4.66009E-08	1.23348E-06	9.78687E-08	-1.25266E-06	-4.81563E-06	-6.65680E-06	-5.80301E-06	-8.15974E-06	-6.80161E-06	-6.32501E-06	-6.42310E-06	-5.89493E-06	-6.45750E-06	-6.66259E-06	-5.17441E-06	-4.45460E-06	-5.97462E-06	-4.48004E-06	-4.57250E-06	-4.55691E-06	-3.55103E-06	-2.32609E-06	-3.96647E-06	-3.43819E-06	-3.92311E-06	-4.91288E-06	-4.17456E-06	-3.31443E-06	-2.77702E-06	-4.10581E-06	-2.66498E-06	-2.50071E-06	-2.66937E-06	-2.66441E-06	-3.58602E-06	-3.17523E-06	-2.57258E-06	-2.34855E-06	-1.94208E-06	-8.80820E-07	-1.52471E-06	-3.15578E-06	-1.72758E-06	-1.49661E-06	-1.87287E-06	-1.74708E-06
2.32233E+00	-4.31285E-07	2.91665E-07	8.23461E-07	-2.15186E-07	1.12741E-06	-2.59073E-07	-1.63132E-06	-5.58051E-06	-7.54684E-06	-6.77686E-06	-8.82865E-06	-7.92244E-06	-7.84983E-06	-7.33690E-06	-6.90770E-06	-7.58134E-06	-7.08663E-06	-6.08628E-06	-4.96040E-06	-6.66589E-06	-5.38833E-06	-5.85684E-06	-5.72658E-06	-4.68588E-06	-3.81031E-06	-5.16272E-06	-4.12844E-06	-5.05209E-06	-6.48039E-06	-5.39263E-06	-4.17224E-06	-4.01253E-06	-4.58403E-06	-3.38839E-06	-3.48514E-06	-3.94205E-06	-3.47131E-06	-4.39347E-06	-4.06638E-06	-3.47601E-06	-3.27672E-06	-2.92905E-06	-1.88667E-06	-2.95126E-06	-4.24255E-06	-2.43050E-06	-2.37630E-06	-2.72765E-06	-2.58582E-06
2.33123E+00	-4.69173E-07	5.22283E-07	1.08213E-06	-1.84916E-07	1.21358E-06	-4.02776E-07	-2.05632E-06	-6.08843E-06	-8.29195E-06	-7.84856E-06	-9.45130E-06	-8.90999E-06	-8.49672E-06	-8.34116E-06	-7.76971E-06	-8.33098E-06	-7.64954E-06	-7.11416E-06	-5.77764E-06	-7.55718E-06	-6.76048E-06	-7.09349E-06	-6.77081E-06	-5.86331E-06	-5.29273E-06	-6.00253E-06	-4.86733E-06	-5.94470E-06	-7.36238E-06	-6.35678E-06	-5.32683E-06	-4.76609E-06	-4.95893E-06	-3.87737E-06	-4.26195E-06	-4.90630E-06	-3.87546E-06	-4.96655E-06	-4.39950E-06	-4.77230E-06	-4.03839E-06	-3.85897E-06	-2.80557E-06	-3.96286E-06	-4.93392E-06	-3.36036E-06	-3.15689E-06	-3.49317E-06	-3.52505E-06
2.34012E+00	-3.52974E-07	1.04429E-06	1.06527E-06	-9.46882E-08	1.02806E-06	-2.52140E-07	-2.42366E-06	-6.56894E-06	-9.14119E-06	-9.00633E-06	-1.00888E-05	-1.01274E-05	-9.44371E-06	-9.51299E-06	-8.61478E-06	-9.16822E-06	-8.63375E-06	-8.15236E-06	-6.87500E-06	-8.36142E-06	-7.81901E-06	-8.15811E-06	-7.98117E-06	-7.03831E-06	-6.45397E-06	-6.73653E-06	-5.78330E-06	-7.06894E-06	-7.61855E-06	-7.35368E-06	-6.33076E-06	-5.42330E-06	-5.41745E-06	-4.57781E-06	-5.01629E-06	-5.94449E-06	-4.51861E-06	-5.58807E-06	-4.63496E-06	-5.46278E-06	-4.79411E-06	-4.53215E-06	-3.66944E-06	-4.92805E-06	-5.61337E-06	-4.39404E-06	-4.23756E-06	-4.09037E-06	-4.25446E-06
2.34902E+00	-3.18901E-07	1.01296E-06	9.15946E-07	1.09869E-07	7.85187E-07	-1.42563E-07	-2.95758E-06	-7.09262E-06	-9.60610E-06	-1.00787E-05	-1.11013E-05	-1.12794E-05	-1.03989E-05	-1.06955E-05	-9.92840E-06	-1.00228E-05	-9.70610E-06	-8.84906E-06	-7.84185E-06	-9.56551E-06	-8.74827E-06	-9.35183E-06	-9.06282E-06	-8.39573E-06	-7.68799E-06	-7.80055E-06	-7.24907E-06	-8.08336E-06	-8.08729E-06	-8.36042E-06	-7.71594E-06	-6.24426E-06	-5.86077E-06	-5.61530E-06	-5.69411E-06	-7.01883E-06	-5.29875E-06	-6.33940E-06	-5.48258E-06	-6.24483E-06	-5.93333E-06	-5.66205E-06	-4.87725E-06	-5.66935E-06	-6.30516E-06	-5.57610E-06	-5.36769E-06	-5.00225E-06	-5.30237E-06
2.35792E+00	-2.59882E-07	9.70961E-07	8.60091E-07	1.69042E-07	4.26451E-07	-3.83928E-07	-3.45311E-06	-7.92013E-06	-1.05607E-05	-1.12353E-05	-1.23131E-05	-1.24459E-05	-1.14587E-05	-1.17082E-05	-1.10664E-05	-1.10577E-05	-1.08446E-05	-9.76257E-06	-9.00670E-06	-1.06667E-05	-9.60560E-06	-1.01546E-05	-1.00091E-05	-9.08213E-06	-8.72124E-06	-8.77341E-06	-8.08171E-06	-9.13147E-06	-8.68267E-06	-9.12884E-06	-8.68075E-06	-7.17601E-06	-6.54785E-06	-7.12829E-06	-6.53977E-06	-7.71279E-06	-6.10472E-06	-7.10953E-06	-6.25427E-06	-7.19137E-06	-6.67692E-06	-6.84881E-06	-5.86873E-06	-6.10439E-06	-6.79565E-06	-6.92075E-06	-5.98547E-06	-5.59950E-06	-5.95694E-06
2.36681E+00	-2.75315E-07	6.00638E-07	8.17497E-07	4.77992E-07	2.83495E-07	-4.89277E-08	-4.01817E-06	-8.85403E-06	-1.16113E-05	-1.25996E-05	-1.37108E-05	-1.34951E-05	-1.25561E-05	-1.27926E-05	-1.15990E-05	-1.18682E-05	-1.15102E-05	-1.08972E-05	-1.02177E-05	-1.15889E-05	-1.05597E-05	-1.06465E-05	-1.08847E-05	-9.75828E-06	-9.47937E-06	-9.81168E-06	-8.78592E-06	-1.01269E-05	-9.35460E-06	-1.03098E-05	-9.33012E-06	-8.31064E-06	-7.18305E-06	-8.70361E-06	-7.34306E-06	-8.38986E-06	-7.10614E-06	-8.15691E-06	-7.45412E-06	-8.28712E-06	-7.33530E-06	-8.04756E-06	-6.96022E-06	-6.80519E-06	-7.53146E-06	-7.83141E-06	-6.24205E-06	-6.45307E-06	-6.74864E-06
2.37571E+00	-4.92744E-07	1.73798E-07	6.10039E-07	2.60360E-07	3.23064E-07	1.47268E-07	-4.44829E-06	-9.58107E-06	-1.30308E-05	-1.37119E-05	-1.50947E-05	-1.44839E-05	-1.36480E-05	-1.37719E-05	-1.23319E-05	-1.25092E-05	-1.24260E-05	-1.19337E-05	-1.13586E-05	-1.28288E-05	-1.16083E-05	-1.12013E-05	-1.18131E-05	-1.02873E-05	-1.04309E-05	-1.05770E-05	-9.84896E-06	-1.06691E-05	-1.04522E-05	-1.09503E-05	-9.64699E-06	-9.31622E-06	-8.23091E-06	-9.93119E-06	-8.18759E-06	-8.90249E-06	-8.17319E-06	-9.21465E-06	-8.40323E-06	-9.50877E-06	-8.17520E-06	-8.98887E-06	-8.06762E-06	-7.71442E-06	-8.05747E-06	-8.58704E-06	-6.69373E-06	-7.39008E-06	-7.37672E-06
2.38460E+00	-4.78605E-07	9.65050E-08	7.60133E-07	4.22428E-08	3.59602E-07	3.89503E-08	-4.76430E-06	-1.06150E-05	-1.38094E-05	-1.45743E-05	-1.58734E-05	-1.52249E-05	-1.47819E-05	-1.45017E-05	-1.29717E-05	-1.33034E-05	-1.33564E-05	-1.31292E-05	-1.25793E-05	-1.34874E-05	-1.24661E-05	-1.17862E-05	-1.28734E-05	-1.08258E-05	-1.14238E-05	-1.11733E-05	-1.10878E-05	-1.12241E-05	-1.11958E-05	-1.16602E-05	-9.96186E-06	-1.02514E-05	-8.95118E-06	-1.10510E-05	-9.19316E-06	-9.28396E-06	-9.04300E-06	-1.02404E-05	-9.12016E-06	-1.02150E-05	-9.10246E-06	-9.95044E-06	-8.83382E-06	-8.32471E-06	-9.05299E-06	-8.93598E-06	-7.53666E-06	-8.09922E-06	-7.81758E-06
2.39350E+00	-2.18974E-07	-3.58133E-07	8.46911E-07	9.46131E-08	3.90521E-07	1.27014E-08	-5.41043E-06	-1.12223E-05	-1.45899E-05	-1.56916E-05	-1.64195E-05	-1.63131E-05	-1.56188E-05	-1.56103E-05	-1.39078E-05	-1.41647E-05	-1.38655E-05	-1.40374E-05	-1.36481E-05	-1.42091E-05	-1.32243E-05	-1.28773E-05	-1.38207E-05	-1.18167E-05	-1.24458E-05	-1.17420E-05	-1.21980E-05	-1.17687E-05	-1.21183E-05	-1.20426E-05	-1.09014E-05	-1.13691E-05	-1.00088E-05	-1.15558E-05	-9.81808E-06	-9.88825E-06	-9.52120E-06	-1.07602E-05	-9.82336E-06	-1.08178E-05	-1.01825E-05	-1.10646E-05	-9.68342E-06	-8.98552E-06	-9.73583E-06	-9.35659E-06	-8.36053E-06	-8.73831E-06	-8.62357E-06
2.40239E+00	3.55815E-08	-4.09778E-07	9.48334E-07	2.49446E-08	2.12296E-07	-6.02693E-07	-5.93382E-06	-1.18945E-05	-1.50139E-05	-1.64741E-05	-1.70141E-05	-1.72283E-05	-1.64533E-05	-1.64797E-05	-1.49107E-05	-1.50935E-05	-1.46818E-05	-1.52260E-05	-1.44361E-05	-1.49464E-05	-1.38884E-05	-1.36254E-05	-1.46818E-05	-1.27127E-05	-1.31502E-05	-1.23095E-05	-1.33012E-05	-1.24858E-05	-1.27557E-05	-1.26315E-05	-1.18389E-05	-1.23463E-05	-1.11071E-05	-1.21431E-05	-1.03917E-05	-1.06880E-05	-1.07537E-05	-1.12783E-05	-1.04935E-05	-1.12702E-05	-1.08310E-05	-1.17015E-05	-1.04594E-05	-9.83097E-06	-1.01644E-05	-9.85321E-06	-9.40989E-06	-9.58035E-06	-9.17909E-06
2.41129E+00	3.42865E-07	-3.03431E-07	5.89309E-07	-2.28437E-07	-1.33135E-07	-1.08020E-06	-6.38689E-06	-1.21906E-05	-1.54366E-05	-1.69138E-05	-1.75350E-05	-1.77034E-05	-1.67651E-05	-1.70080E-05	-1.59130E-05	-1.56889E-05	-1.56687E-05	-1.60352E-05	-1.51541E-05	-1.55066E-05	-1.45110E-05	-1.43443E-05	-1.53014E-05	-1.35984E-05	-1.38292E-05	-1.36827E-05	-1.40223E-05	-1.31906E-05	-1.31484E-05	-1.33676E-05	-1.27654E-05	-1.32972E-05	-1.20071E-05	-1.27346E-05	-1.08523E-05	-1.14438E-05	-1.18297E-05	-1.19941E-05	-1.11320E-05	-1.20138E-05	-1.16175E-05	-1.20545E-05	-1.10934E-05	-1.04022E-05	-1.07725E-05	-1.01660E-05	-1.03726E-05	-1.05752E-05	-9.91360E-06
2.42018E+00	4.17218E-07	-3.67013E-07	1.78645E-07	1.71416E-07	-4.95402E-07	-1.57250E-06	-6.63910E-06	-1.23399E-05	-1.61757E-05	-1.74487E-05	-1.83724E-05	-1.82859E-05	-1.74597E-05	-1.76072E-05	-1.69724E-05	-1.68120E-05	-1.70225E-05	-1.69902E-05	-1.57890E-05	-1.65337E-05	-1.57271E-05	-1.52697E-05	-1.59629E-05	-1.46164E-05	-1.47956E-05	-1.47206E-05	-1.47633E-05	-1.38051E-05	-1.38303E-05	-1.43286E-05	-1.36135E-05	-1.39977E-05	-1.31203E-05	-1.33454E-05	-1.14352E-05	-1.24255E-05	-1.26178E-05	-1.26376E-05	-1.17707E-05	-1.27991E-05	-1.25609E-05	-1.27354E-05	-1.20190E-05	-1.13491E-05	-1.12452E-05	-1.13013E-05	-1.12709E-05	-1.14287E-05	-1.06616E-05
2.42908E+00	1.88045E-07	-2.65352E-07	-6.73667E-08	9.70848E-07	-8.86872E-07	-1.91525E-06	-7.07270E-06	-1.27656E-05	-1.67548E-05	-1.78521E-05	-1.93953E-05	-1.90238E-05	-1.79217E-05	-1.80237E-05	-1.81254E-05	-1.76194E-05	-1.82014E-05	-1.75990E-05	-1.62429E-05	-1.72435E-05	-1.67904E-05	-1.61007E-05	-1.61919E-05	-1.55309E-05	-1.55951E-05	-1.53907E-05	-1.56850E-05	-1.41972E-05	-1.44651E-05	-1.51409E-05	-1.44108E-05	-1.46129E-05	-1.39852E-05	-1.40231E-05	-1.20424E-05	-1.33277E-05	-1.31140E-05	-1.32864E-05	-1.25909E-05	-1.34752E-05	-1.31153E-05	-1.33313E-05	-1.27073E-05	-1.17597E-05	-1.17482E-05	-1.23149E-05	-1.23702E-05	-1.25427E-05	-1.16041E-05
2.43797E+00	-1.78252E-07	-2.15577E-07	-3.66011E-07	1.40849E-06	-8.42404E-07	-2.04722E-06	-7.21280E-06	-1.36145E-05	-1.75756E-05	-1.84698E-05	-2.05051E-05	-1.96895E-05	-1.84666E-05	-1.86506E-05	-1.90425E-05	-1.83018E-05	-1.93483E-05	-1.78424E-05	-1.69101E-05	-1.79897E-05	-1.75253E-05	-1.70326E-05	-1.64497E-05	-1.62557E-05	-1.65031E-05	-1.62225E-05	-1.65923E-05	-1.49374E-05	-1.52506E-05	-1.57926E-05	-1.50013E-05	-1.51476E-05	-1.45947E-05	-1.45003E-05	-1.26541E-05	-1.40821E-05	-1.35634E-05	-1.40981E-05	-1.35295E-05	-1.42909E-05	-1.37988E-05	-1.41419E-05	-1.33863E-05	-1.26330E-05	-1.22272E-05	-1.34274E-05	-1.30084E-05	-1.32373E-05	-1.27331E-05
2.44686E+00	-3.63502E-07	-3.35911E-07	-3.36476E-07	1.44347E-06	-8.03751E-07	-2.27725E-06	-7.53294E-06	-1.47064E-05	-1.81570E-05	-1.94533E-05	-2.14757E-05	-2.02881E-05	-1.89864E-05	-1.93845E-05	-1.95224E-05	-1.89668E-05	-2.03560E-05	-1.81603E-05	-1.74136E-05	-1.89803E-05	-1.81724E-05	-1.80144E-05	-1.70637E-05	-1.70642E-05	-1.70712E-05	-1.69103E-05	-1.76016E-05	-1.58689E-05	-1.60484E-05	-1.66696E-05	-1.55001E-05	-1.53812E-05	-1.51429E-05	-1.52539E-05	-1.36524E-05	-1.48223E-05	-1.38369E-05	-1.48736E-05	-1.44228E-05	-1.53385E-05	-1.43056E-05	-1.48581E-05	-1.42310E-05	-1.36620E-05	-1.30219E-05	-1.45685E-05	-1.32533E-05	-1.40724E-05	-1.38661E-05
2.45575E+00	-5.48915E-07	-1.19241E-07	-3.92516E-07	1.08972E-06	-8.26043E-07	-2.23291E-06	-8.08771E-06	-1.55239E-05	-1.89747E-05	-2.04696E-05	-2.23386E-05	-2.08894E-05	-1.91492E-05	-2.01743E-05	-1.99961E-05	-1.96412E-05	-2.06800E-05	-1.84336E-05	-1.82849E-05	-1.93151E-05	-1.89661E-05	-1.88023E-05	-1.78000E-05	-1.75915E-05	-1.74892E-05	-1.74243E-05	-1.83195E-05	-1.67762E-05	-1.66564E-05	-1.71600E-05	-1.61369E-05	-1.59048E-05	-1.55577E-05	-1.60172E-05	-1.45489E-05	-1.54542E-05	-1.39270E-05	-1.52721E-05	-1.54287E-05	-1.62822E-05	-1.48273E-05	-1.53609E-05	-1.49445E-05	-1.42334E-05	-1.36643E-05	-1.50910E-05	-1.34253E-05	-1.46408E-05	-1.47874E-05
2.46465E+00	-6.06766E-07	8.79118E-08	-1.10460E-07	7.49022E-07	-5.80120E-07	-2.40574E-06	-8.11089E-06	-1.64664E-05	-1.95223E-05	-2.13347E-05	-2.32019E-05	-2.16252E-05	-1.97296E-05	-2.12291E-05	-2.02055E-05	-2.00725E-05	-2.09688E-05	-1.88341E-05	-1.92304E-05	-1.96183E-05	-1.95474E-05	-1.94716E-05	-1.83902E-05	-1.83846E-05	-1.80133E-05	-1.76469E-05	-1.89562E-05	-1.74208E-05	-1.72102E-05	-1.77379E-05	-1.66531E-05	-1.64241E-05	-1.61063E-05	-1.66505E-05	-1.54374E-05	-1.61452E-05	-1.44142E-05	-1.59566E-05	-1.60829E-05	-1.65929E-05	-1.54023E-05	-1.59488E-05	-1.58887E-05	-1.51792E-05	-1.44911E-05	-1.55548E-05	-1.38460E-05	-1.50328E-05	-1.54542E-05
2.47355E+00	-6.30634E-07	9.04547E-08	-1.57735E-07	5.49892E-07	-4.59559E-07	-2.68333E-06	-8.35144E-06	-1.73545E-05	-2.00328E-05	-2.22998E-05	-2.39589E-05	-2.22731E-05	-2.07219E-05	-2.21810E-05	-2.08854E-05	-2.09079E-05	-2.12323E-05	-1.93992E-05	-2.00614E-05	-2.00754E-05	-2.00392E-05	-1.98711E-05	-1.88179E-05	-1.92839E-05	-1.85492E-05	-1.79545E-05	-1.93515E-05	-1.79257E-05	-1.80506E-05	-1.83042E-05	-1.70303E-05	-1.70047E-05	-1.66126E-05	-1.74345E-05	-1.65273E-05	-1.67744E-05	-1.52369E-05	-1.66026E-05	-1.65068E-05	-1.72543E-05	-1.60616E-05	-1.65770E-05	-1.70748E-05	-1.57852E-05	-1.57484E-05	-1.58682E-05	-1.41944E-05	-1.56058E-05	-1.56171E-05
2.48244E+00	-8.07623E-07	9.50992E-09	-4.41395E-08	2.15589E-07	-5.17309E-07	-3.06894E-06	-8.48740E-06	-1.76994E-05	-2.01860E-05	-2.31239E-05	-2.43416E-05	-2.26978E-05	-2.17117E-05	-2.28305E-05	-2.11898E-05	-2.17982E-05	-2.14993E-05	-1.98254E-05	-2.08731E-05	-2.06806E-05	-2.05837E-05	-1.99163E-05	-1.90945E-05	-2.01076E-05	-1.91436E-05	-1.86589E-05	-1.94321E-05	-1.84700E-05	-1.86153E-05	-1.90480E-05	-1.76137E-05	-1.75752E-05	-1.71135E-05	-1.82701E-05	-1.70940E-05	-1.72914E-05	-1.56345E-05	-1.71535E-05	-1.71756E-05	-1.75970E-05	-1.68465E-05	-1.71449E-05	-1.76138E-05	-1.64743E-05	-1.68536E-05	-1.56655E-05	-1.48174E-05	-1.63222E-05	-1.61979E-05
2.49134E+00	-9.30523E-07	-1.25050E-07	-2.16762E-07	-3.07241E-07	-5.81135E-07	-3.26781E-06	-8.91836E-06	-1.79034E-05	-2.05322E-05	-2.39698E-05	-2.45346E-05	-2.33601E-05	-2.27134E-05	-2.36921E-05	-2.19624E-05	-2.22781E-05	-2.18702E-05	-2.06923E-05	-2.16265E-05	-2.11313E-05	-2.12461E-05	-2.03984E-05	-1.98494E-05	-2.09209E-05	-1.95988E-05	-1.91477E-05	-1.97596E-05	-1.88067E-05	-1.92649E-05	-1.96824E-05	-1.87043E-05	-1.80178E-05	-1.76178E-05	-1.89155E-05	-1.74769E-05	-1.83168E-05	-1.62732E-05	-1.75280E-05	-1.78339E-05	-1.79399E-05	-1.75350E-05	-1.74037E-05	-1.78529E-05	-1.71392E-05	-1.77599E-05	-1.59281E-05	-1.52758E-05	-1.69419E-05	-1.68029E-05
2.50023E+00	-9.62910E-07	-2.32493E-07	-3.04591E-07	-8.22746E-07	-6.11861E-07	-3.39412E-06	-9.16424E-06	-1.83719E-05	-2.10233E-05	-2.47473E-05	-2.47348E-05	-2.38426E-05	-2.36565E-05	-2.42260E-05	-2.26029E-05	-2.32994E-05	-2.23096E-05	-2.16692E-05	-2.23867E-05	-2.21682E-05	-2.17494E-05	-2.05131E-05	-2.06754E-05	-2.18533E-05	-2.02394E-05	-1.94918E-05	-2.02200E-05	-1.94790E-05	-2.01847E-05	-2.00814E-05	-1.92963E-05	-1.84943E-05	-1.81574E-05	-1.95577E-05	-1.77156E-05	-1.91029E-05	-1.70568E-05	-1.79067E-05	-1.85188E-05	-1.82079E-05	-1.84034E-05	-1.77563E-05	-1.78404E-05	-1.77390E-05	-1.81148E-05	-1.65863E-05	-1.60878E-05	-1.76646E-05	-1.73903E-05
2.50913E+00	-6.90858E-07	-3.79809E-07	9.89570E-08	-8.64818E-07	-3.77983E-07	-3.70031E-06	-9.32587E-06	-1.88777E-05	-2.14690E-05	-2.49955E-05	-2.52833E-05	-2.45252E-05	-2.41446E-05	-2.45066E-05	-2.30796E-05	-2.38757E-05	-2.26610E-05	-2.25084E-05	-2.28545E-05	-2.27558E-05	-2.19762E-05	-2.09353E-05	-2.10373E-05	-2.23271E-05	-2.10882E-05	-1.97502E-05	-2.07297E-05	-2.00374E-05	-2.08784E-05	-2.05054E-05	-1.97707E-05	-1.85111E-05	-1.87169E-05	-1.99683E-05	-1.81182E-05	-1.96630E-05	-1.80151E-05	-1.84237E-05	-1.90412E-05	-1.85071E-05	-1.90347E-05	-1.80942E-05	-1.79959E-05	-1.82401E-05	-1.83399E-05	-1.72578E-05	-1.70149E-05	-1.82968E-05	-1.81590E-05
2.51802E+00	-4.97042E-07	-3.42172E-07	-1.25517E-07	-6.67020E-07	-2.35284E-07	-4.06863E-06	-9.72917E-06	-1.96973E-05	-2.23464E-05	-2.51075E-05	-2.56812E-05	-2.50626E-05	-2.46719E-05	-2.46438E-05	-2.41667E-05	-2.44079E-05	-2.31533E-05	-2.35285E-05	-2.27885E-05	-2.34428E-05	-2.20844E-05	-2.16967E-05	-2.17399E-05	-2.28682E-05	-2.18030E-05	-2.03777E-05	-2.11219E-05	-2.08376E-05	-2.16925E-05	-2.11796E-05	-2.01499E-05	-1.90540E-05	-1.95622E-05	-2.03518E-05	-1.84897E-05	-2.00689E-05	-1.89233E-05	-1.84117E-05	-1.96529E-05	-1.86597E-05	-1.95627E-05	-1.80279E-05	-1.80359E-05	-1.88841E-05	-1.80154E-05	-1.78535E-05	-1.79654E-05	-1.89425E-05	-1.86088E-05
2.52692E+00	-5.97162E-08	-2.74167E-07	-1.11720E-07	-5.43401E-07	-3.65006E-07	-4.50635E-06	-1.00554E-05	-1.98182E-05	-2.32013E-05	-2.51912E-05	-2.63107E-05	-2.54930E-05	-2.48580E-05	-2.47940E-05	-2.49890E-05	-2.44501E-05	-2.35137E-05	-2.43468E-05	-2.27111E-05	-2.36603E-05	-2.24465E-05	-2.22252E-05	-2.24027E-05	-2.36372E-05	-2.24517E-05	-2.10296E-05	-2.12467E-05	-2.14306E-05	-2.20254E-05	-2.14389E-05	-2.04065E-05	-2.01383E-05	-2.01041E-05	-2.06041E-05	-1.87741E-05	-2.04310E-05	-1.94763E-05	-1.85017E-05	-1.99082E-05	-1.87012E-05	-2.02053E-05	-1.81300E-05	-1.84682E-05	-1.92442E-05	-1.78995E-05	-1.85793E-05	-1.87081E-05	-1.95546E-05	-1.90656E-05
2.53581E+00	4.93805E-07	-5.17554E-07	-2.82175E-07	-2.14600E-07	-4.58980E-07	-4.72326E-06	-1.06619E-05	-1.99631E-05	-2.33932E-05	-2.54979E-05	-2.65624E-05	-2.58591E-05	-2.50040E-05	-2.52315E-05	-2.51653E-05	-2.43169E-05	-2.37019E-05	-2.48645E-05	-2.32607E-05	-2.35159E-05	-2.27004E-05	-2.25468E-05	-2.31023E-05	-2.42544E-05	-2.28785E-05	-2.15000E-05	-2.19449E-05	-2.18230E-05	-2.24204E-05	-2.14003E-05	-2.06700E-05	-2.11552E-05	-2.10089E-05	-2.03031E-05	-1.94704E-05	-2.07764E-05	-1.98397E-05	-1.83607E-05	-2.02181E-05	-1.89743E-05	-2.02835E-05	-1.82711E-05	-1.88830E-05	-1.95207E-05	-1.82410E-05	-1.91571E-05	-1.88716E-05	-1.96080E-05	-1.93434E-05
2.54471E+00	8.57724E-07	-3.45573E-07	1.44789E-07	2.02071E-07	-6.58725E-07	-3.58755E-06	-1.14175E-05	-1.95532E-05	-2.37462E-05	-2.58438E-05	-2.69695E-05	-2.62553E-05	-2.56458E-05	-2.50397E-05	-2.53693E-05	-2.46914E-05	-2.37221E-05	-2.52902E-05	-2.36452E-05	-2.38655E-05	-2.27763E-05	-2.29428E-05	-2.38108E-05	-2.48502E-05	-2.28960E-05	-2.21771E-05	-2.30812E-05	-2.21188E-05	-2.28006E-05	-2.12097E-05	-2.10598E-05	-2.27304E-05	-2.19395E-05	-2.01325E-05	-2.08377E-05	-2.08502E-05	-2.01786E-05	-1.91628E-05	-2.03697E-05	-1.93094E-05	-2.12847E-05	-1.86992E-05	-1.98349E-05	-1.98970E-05	-1.86312E-05	-1.96785E-05	-1.87796E-05	-1.94523E-05	-1.99611E-05
2.55359E+00	9.77230E-07	-8.79919E-08	1.68541E-07	1.69828E-07	-7.38176E-07	-3.18978E-06	-1.20859E-05	-1.91852E-05	-2.40623E-05	-2.59221E-05	-2.72503E-05	-2.72825E-05	-2.63388E-05	-2.58552E-05	-2.55706E-05	-2.54362E-05	-2.41503E-05	-2.53252E-05	-2.39903E-05	-2.41932E-05	-2.29373E-05	-2.34119E-05	-2.41796E-05	-2.48710E-05	-2.32898E-05	-2.24466E-05	-2.36276E-05	-2.22974E-05	-2.30488E-05	-2.14029E-05	-2.16280E-05	-2.33910E-05	-2.25278E-05	-2.06764E-05	-2.16801E-05	-2.14313E-05	-2.07809E-05	-2.01492E-05	-2.02049E-05	-1.98801E-05	-2.15692E-05	-1.88304E-05	-2.00117E-05	-2.00157E-05	-1.92386E-05	-1.99379E-05	-1.90382E-05	-1.93034E-05	-2.01339E-05
2.56249E+00	9.26760E-07	-6.01586E-08	2.88845E-07	3.84359E-07	-9.11063E-07	-3.09619E-06	-1.25880E-05	-1.92234E-05	-2.44475E-05	-2.58325E-05	-2.73979E-05	-2.78296E-05	-2.68318E-05	-2.62754E-05	-2.62159E-05	-2.61212E-05	-2.48699E-05	-2.51806E-05	-2.42711E-05	-2.46391E-05	-2.33812E-05	-2.35660E-05	-2.48156E-05	-2.50962E-05	-2.33783E-05	-2.26756E-05	-2.40816E-05	-2.26016E-05	-2.32937E-05	-2.18838E-05	-2.23562E-05	-2.36620E-05	-2.30690E-05	-2.11854E-05	-2.23654E-05	-2.17485E-05	-2.13791E-05	-2.09531E-05	-2.05321E-05	-1.98361E-05	-2.18707E-05	-1.90524E-05	-2.02179E-05	-2.03131E-05	-1.98804E-05	-2.02371E-05	-1.93251E-05	-1.92056E-05	-2.02131E-05
2.57138E+00	8.81693E-07	-5.63586E-07	3.52236E-07	4.37083E-07	-5.10540E-07	-3.19117E-06	-1.29078E-05	-1.92607E-05	-2.48370E-05	-2.60818E-05	-2.75915E-05	-2.83659E-05	-2.75367E-05	-2.65360E-05	-2.66197E-05	-2.64817E-05	-2.57338E-05	-2.51563E-05	-2.45028E-05	-2.46711E-05	-2.39318E-05	-2.37699E-05	-2.48578E-05	-2.50626E-05	-2.38443E-05	-2.33905E-05	-2.48987E-05	-2.32321E-05	-2.31367E-05	-2.25285E-05	-2.31923E-05	-2.35355E-05	-2.33273E-05	-2.13639E-05	-2.22006E-05	-2.20772E-05	-2.21030E-05	-2.14256E-05	-2.08474E-05	-1.98733E-05	-2.18100E-05	-2.02045E-05	-2.04947E-05	-2.09890E-05	-1.99171E-05	-2.08183E-05	-2.00043E-05	-1.98990E-05	-2.05254E-05
2.58028E+00	7.83329E-07	-7.66306E-07	2.67336E-07	4.23966E-07	-3.56879E-07	-3.70170E-06	-1.28639E-05	-1.94441E-05	-2.53004E-05	-2.66299E-05	-2.76801E-05	-2.86106E-05	-2.80005E-05	-2.68546E-05	-2.66085E-05	-2.66142E-05	-2.62537E-05	-2.53243E-05	-2.48290E-05	-2.48870E-05	-2.41814E-05	-2.41785E-05	-2.49210E-05	-2.51141E-05	-2.43152E-05	-2.36287E-05	-2.56662E-05	-2.37430E-05	-2.33442E-05	-2.32321E-05	-2.35727E-05	-2.35605E-05	-2.33067E-05	-2.14522E-05	-2.20740E-05	-2.22640E-05	-2.25081E-05	-2.15049E-05	-2.12999E-05	-2.01095E-05	-2.18220E-05	-2.12757E-05	-2.07192E-05	-2.17479E-05	-2.01057E-05	-2.12305E-05	-2.04447E-05	-2.04126E-05	-2.04262E-05
2.58918E+00	6.02334E-07	-6.66890E-07	6.82033E-08	1.13883E-07	-5.73047E-07	-4.04448E-06	-1.24684E-05	-1.98122E-05	-2.58160E-05	-2.71094E-05	-2.80004E-05	-2.84134E-05	-2.79108E-05	-2.71171E-05	-2.64938E-05	-2.66027E-05	-2.64571E-05	-2.58327E-05	-2.51572E-05	-2.51245E-05	-2.43955E-05	-2.50103E-05	-2.52013E-05	-2.53656E-05	-2.47130E-05	-2.38575E-05	-2.61755E-05	-2.41007E-05	-2.37172E-05	-2.38985E-05	-2.33290E-05	-2.32163E-05	-2.32341E-05	-2.20161E-05	-2.22606E-05	-2.21940E-05	-2.27128E-05	-2.14863E-05	-2.14840E-05	-2.01843E-05	-2.20864E-05	-2.13890E-05	-2.09687E-05	-2.20504E-05	-2.03553E-05	-2.17103E-05	-2.08766E-05	-2.09980E-05	-2.05319E-05
2.59807E+00	2.22073E-07	-4.33438E-07	-2.83036E-07	-1.92159E-07	-7.53781E-07	-4.08815E-06	-1.24291E-05	-2.05456E-05	-2.60433E-05	-2.72928E-05	-2.80269E-05	-2.83771E-05	-2.76461E-05	-2.71692E-05	-2.65944E-05	-2.68315E-05	-2.72268E-05	-2.60846E-05	-2.53491E-05	-2.52401E-05	-2.43761E-05	-2.52960E-05	-2.55982E-05	-2.53316E-05	-2.51031E-05	-2.45067E-05	-2.62161E-05	-2.45375E-05	-2.41041E-05	-2.41428E-05	-2.32202E-05	-2.29852E-05	-2.32838E-05	-2.25264E-05	-2.23172E-05	-2.24727E-05	-2.29728E-05	-2.15710E-05	-2.18980E-05	-2.06531E-05	-2.20099E-05	-2.16135E-05	-2.09509E-05	-2.19250E-05	-2.11387E-05	-2.19316E-05	-2.09498E-05	-2.13540E-05	-2.08237E-05
2.60697E+00	1.90907E-07	-2.29854E-08	-3.53163E-07	-2.99494E-07	-6.48956E-07	-3.35884E-06	-1.28387E-05	-2.09777E-05	-2.63525E-05	-2.73163E-05	-2.81516E-05	-2.86322E-05	-2.73875E-05	-2.72828E-05	-2.68940E-05	-2.68122E-05	-2.77905E-05	-2.64552E-05	-2.55283E-05	-2.57444E-05	-2.46004E-05	-2.53060E-05	-2.57117E-05	-2.51775E-05	-2.50077E-05	-2.50092E-05	-2.62162E-05	-2.45013E-05	-2.44281E-05	-2.43742E-05	-2.31309E-05	-2.27948E-05	-2.34024E-05	-2.23567E-05	-2.21088E-05	-2.28377E-05	-2.31588E-05	-2.20599E-05	-2.17573E-05	-2.08533E-05	-2.16724E-05	-2.19257E-05	-2.11909E-05	-2.16151E-05	-2.18039E-05	-2.20934E-05	-2.13364E-05	-2.15343E-05	-2.09523E-05
2.61586E+00	-1.83984E-07	-2.57554E-07	-1.38580E-07	-3.46778E-07	-2.76625E-07	-3.23758E-06	-1.29075E-05	-2.09482E-05	-2.62643E-05	-2.76107E-05	-2.79444E-05	-2.86768E-05	-2.71518E-05	-2.74726E-05	-2.76583E-05	-2.70945E-05	-2.81465E-05	-2.62797E-05	-2.58976E-05	-2.61217E-05	-2.50548E-05	-2.53955E-05	-2.57358E-05	-2.54912E-05	-2.49728E-05	-2.61946E-05	-2.64190E-05	-2.45312E-05	-2.48946E-05	-2.44133E-05	-2.33915E-05	-2.32727E-05	-2.36820E-05	-2.20375E-05	-2.23004E-05	-2.32586E-05	-2.35495E-05	-2.28102E-05	-2.21185E-05	-2.15998E-05	-2.13946E-05	-2.22851E-05	-2.14583E-05	-2.14515E-05	-2.21779E-05	-2.21912E-05	-2.17544E-05	-2.18239E-05	-2.17873E-05
2.62476E+00	-4.86748E-07	-5.58187E-09	-1.44340E-07	-1.68283E-07	-6.22960E-07	-3.20001E-06	-1.27344E-05	-2.09230E-05	-2.64535E-05	-2.80239E-05	-2.79799E-05	-2.88311E-05	-2.70700E-05	-2.78588E-05	-2.81634E-05	-2.72186E-05	-2.86448E-05	-2.65612E-05	-2.61456E-05	-2.65986E-05	-2.58810E-05	-2.56042E-05	-2.63533E-05	-2.55438E-05	-2.50833E-05	-2.63600E-05	-2.60035E-05	-2.44328E-05	-2.50869E-05	-2.44542E-05	-2.37474E-05	-2.35529E-05	-2.38946E-05	-2.20741E-05	-2.24406E-05	-2.33583E-05	-2.36206E-05	-2.36482E-05	-2.23332E-05	-2.18769E-05	-2.15000E-05	-2.22944E-05	-2.16706E-05	-2.12915E-05	-2.25576E-05	-2.23959E-05	-2.21027E-05	-2.21095E-05	-2.22743E-05
2.63365E+00	-5.35673E-07	-6.14886E-08	3.90697E-08	-2.51234E-07	-6.71128E-07	-3.44534E-06	-1.21776E-05	-2.08748E-05	-2.63324E-05	-2.87567E-05	-2.77039E-05	-2.90089E-05	-2.73038E-05	-2.78467E-05	-2.80506E-05	-2.73879E-05	-2.82166E-05	-2.63140E-05	-2.61880E-05	-2.71039E-05	-2.63503E-05	-2.57943E-05	-2.69110E-05	-2.58551E-05	-2.52859E-05	-2.64270E-05	-2.58261E-05	-2.42886E-05	-2.52702E-05	-2.45418E-05	-2.42164E-05	-2.35329E-05	-2.40040E-05	-2.21774E-05	-2.23762E-05	-2.32217E-05	-2.35157E-05	-2.40916E-05	-2.25235E-05	-2.22646E-05	-2.17865E-05	-2.21321E-05	-2.20082E-05	-2.13381E-05	-2.26653E-05	-2.28857E-05	-2.22025E-05	-2.23695E-05	-2.27611E-05
2.64255E+00	-5.54460E-07	7.59233E-08	1.62066E-07	-5.28162E-08	-8.16218E-07	-3.88854E-06	-1.19605E-05	-2.07687E-05	-2.59853E-05	-2.90681E-05	-2.72752E-05	-2.93172E-05	-2.76456E-05	-2.82596E-05	-2.74613E-05	-2.75574E-05	-2.81748E-05	-2.66279E-05	-2.60287E-05	-2.79253E-05	-2.60064E-05	-2.56666E-05	-2.70545E-05	-2.60792E-05	-2.56708E-05	-2.62130E-05	-2.58820E-05	-2.43240E-05	-2.53464E-05	-2.44858E-05	-2.42704E-05	-2.37895E-05	-2.39538E-05	-2.25281E-05	-2.23065E-05	-2.35100E-05	-2.34396E-05	-2.47180E-05	-2.26435E-05	-2.28250E-05	-2.25583E-05	-2.20487E-05	-2.19375E-05	-2.10052E-05	-2.24853E-05	-2.30770E-05	-2.19167E-05	-2.24533E-05	-2.28685E-05
2.65144E+00	-4.90905E-07	3.20483E-07	2.32044E-07	-4.17540E-08	-9.03223E-07	-4.54532E-06	-1.19876E-05	-2.08048E-05	-2.56152E-05	-2.90455E-05	-2.72141E-05	-2.93195E-05	-2.83942E-05	-2.86490E-05	-2.68926E-05	-2.73648E-05	-2.77367E-05	-2.69952E-05	-2.59610E-05	-2.84327E-05	-2.56550E-05	-2.58078E-05	-2.66674E-05	-2.59943E-05	-2.57286E-05	-2.61444E-05	-2.61270E-05	-2.41015E-05	-2.55480E-05	-2.43634E-05	-2.42558E-05	-2.42469E-05	-2.42888E-05	-2.24883E-05	-2.24174E-05	-2.35821E-05	-2.36517E-05	-2.48105E-05	-2.29212E-05	-2.29626E-05	-2.32089E-05	-2.18070E-05	-2.19471E-05	-2.13077E-05	-2.24988E-05	-2.31867E-05	-2.20485E-05	-2.19909E-05	-2.29976E-05
2.66033E+00	-4.56679E-07	1.03499E-06	3.03165E-07	3.25710E-07	-1.10611E-06	-5.17684E-06	-1.22919E-05	-2.08015E-05	-2.51076E-05	-2.89023E-05	-2.74264E-05	-2.91442E-05	-2.89316E-05	-2.84572E-05	-2.66051E-05	-2.74137E-05	-2.77519E-05	-2.72162E-05	-2.59688E-05	-2.84063E-05	-2.54612E-05	-2.62424E-05	-2.66419E-05	-2.60879E-05	-2.56572E-05	-2.61017E-05	-2.61896E-05	-2.41778E-05	-2.58474E-05	-2.44500E-05	-2.43566E-05	-2.44709E-05	-2.46112E-05	-2.25357E-05	-2.24551E-05	-2.33849E-05	-2.38889E-05	-2.43455E-05	-2.30016E-05	-2.28740E-05	-2.37664E-05	-2.20542E-05	-2.15402E-05	-2.13825E-05	-2.30149E-05	-2.32328E-05	-2.19030E-05	-2.17141E-05	-2.34073E-05
2.66922E+00	-9.47348E-08	1.69459E-06	2.84892E-07	3.54886E-07	-1.50902E-06	-5.38968E-06	-1.24602E-05	-2.04633E-05	-2.50344E-05	-2.91197E-05	-2.76536E-05	-2.90831E-05	-2.91767E-05	-2.85449E-05	-2.68479E-05	-2.75521E-05	-2.75057E-05	-2.73736E-05	-2.61179E-05	-2.80795E-05	-2.54566E-05	-2.65167E-05	-2.69379E-05	-2.61851E-05	-2.53217E-05	-2.60732E-05	-2.59306E-05	-2.45586E-05	-2.59303E-05	-2.41842E-05	-2.50232E-05	-2.39901E-05	-2.48315E-05	-2.26994E-05	-2.25244E-05	-2.36005E-05	-2.42976E-05	-2.36175E-05	-2.30578E-05	-2.32115E-05	-2.38299E-05	-2.21975E-05	-2.14644E-05	-2.14882E-05	-2.31276E-05	-2.29416E-05	-2.17564E-05	-2.15908E-05	-2.36754E-05
2.67812E+00	4.96112E-08	1.79940E-06	2.80380E-07	2.26854E-07	-1.61444E-06	-5.33118E-06	-1.22737E-05	-2.05252E-05	-2.52219E-05	-2.88526E-05	-2.75627E-05	-2.85328E-05	-2.88823E-05	-2.86280E-05	-2.75052E-05	-2.77839E-05	-2.74137E-05	-2.68044E-05	-2.60881E-05	-2.74152E-05	-2.50889E-05	-2.64502E-05	-2.71972E-05	-2.66157E-05	-2.49868E-05	-2.62283E-05	-2.53791E-05	-2.48936E-05	-2.57511E-05	-2.40716E-05	-2.53718E-05	-2.35442E-05	-2.45904E-05	-2.24431E-05	-2.31066E-05	-2.37007E-05	-2.46172E-05	-2.34316E-05	-2.32367E-05	-2.31067E-05	-2.39463E-05	-2.24374E-05	-2.18094E-05	-2.16295E-05	-2.29897E-05	-2.28178E-05	-2.19328E-05	-2.20279E-05	-2.35861E-05
2.68701E+00	6.66494E-08	1.20436E-06	6.96075E-07	1.11530E-07	-1.35383E-06	-5.17911E-06	-1.25541E-05	-2.02624E-05	-2.58473E-05	-2.83987E-05	-2.77288E-05	-2.83374E-05	-2.88433E-05	-2.86188E-05	-2.79528E-05	-2.79518E-05	-2.72069E-05	-2.66404E-05	-2.61129E-05	-2.68963E-05	-2.49857E-05	-2.60406E-05	-2.71488E-05	-2.71373E-05	-2.46118E-05	-2.63726E-05	-2.54406E-05	-2.49983E-05	-2.53891E-05	-2.40951E-05	-2.50797E-05	-2.34551E-05	-2.43013E-05	-2.24657E-05	-2.36404E-05	-2.34522E-05	-2.44122E-05	-2.32093E-05	-2.34564E-05	-2.30506E-05	-2.36905E-05	-2.25854E-05	-2.17506E-05	-2.20526E-05	-2.26007E-05	-2.30468E-05	-2.23152E-05	-2.27058E-05	-2.31756E-05
2.69591E+00	-9.67369E-08	5.82808E-07	7.51106E-07	2.44673E-07	-9.95870E-07	-5.47577E-06	-1.30678E-05	-2.05817E-05	-2.61652E-05	-2.81830E-05	-2.76275E-05	-2.80952E-05	-2.84465E-05	-2.80801E-05	-2.76396E-05	-2.79819E-05	-2.70916E-05	-2.65572E-05	-2.58548E-05	-2.65070E-05	-2.49888E-05	-2.59847E-05	-2.68697E-05	-2.74671E-05	-2.43098E-05	-2.64108E-05	-2.53505E-05	-2.47039E-05	-2.53131E-05	-2.38059E-05	-2.46746E-05	-2.37047E-05	-2.41181E-05	-2.25138E-05	-2.38578E-05	-2.37222E-05	-2.39367E-05	-2.31258E-05	-2.37738E-05	-2.29653E-05	-2.41161E-05	-2.26916E-05	-2.19208E-05	-2.25766E-05	-2.24117E-05	-2.32538E-05	-2.25953E-05	-2.33752E-05	-2.31049E-05
2.70481E+00	-5.13009E-08	1.73185E-07	5.11094E-07	4.35447E-07	-5.23177E-07	-5.61317E-06	-1.31794E-05	-2.08907E-05	-2.57467E-05	-2.81907E-05	-2.69058E-05	-2.76509E-05	-2.81202E-05	-2.77064E-05	-2.70541E-05	-2.78626E-05	-2.70803E-05	-2.64045E-05	-2.54555E-05	-2.64886E-05	-2.49609E-05	-2.59053E-05	-2.70005E-05	-2.75773E-05	-2.39631E-05	-2.67998E-05	-2.52129E-05	-2.46548E-05	-2.52425E-05	-2.37032E-05	-2.43752E-05	-2.41193E-05	-2.38571E-05	-2.23696E-05	-2.38446E-05	-2.37391E-05	-2.35014E-05	-2.34793E-05	-2.37225E-05	-2.29251E-05	-2.41359E-05	-2.30845E-05	-2.23705E-05	-2.29067E-05	-2.22998E-05	-2.33935E-05	-2.28707E-05	-2.35296E-05	-2.30831E-05
2.71370E+00	1.10015E-07	4.82658E-08	5.81216E-09	5.30731E-07	-6.66307E-07	-5.83392E-06	-1.28964E-05	-2.11186E-05	-2.57740E-05	-2.81536E-05	-2.63242E-05	-2.72075E-05	-2.75674E-05	-2.77408E-05	-2.65859E-05	-2.71789E-05	-2.66938E-05	-2.67238E-05	-2.54798E-05	-2.62089E-05	-2.50719E-05	-2.54808E-05	-2.71784E-05	-2.70287E-05	-2.38027E-05	-2.68375E-05	-2.53527E-05	-2.47960E-05	-2.49557E-05	-2.37179E-05	-2.41145E-05	-2.41754E-05	-2.40267E-05	-2.20225E-05	-2.38913E-05	-2.41350E-05	-2.32698E-05	-2.31938E-05	-2.40799E-05	-2.34450E-05	-2.39160E-05	-2.33761E-05	-2.26992E-05	-2.32145E-05	-2.22706E-05	-2.30744E-05	-2.31497E-05	-2.34450E-05	-2.31183E-05
2.72260E+00	2.38874E-07	-5.18816E-08	1.65333E-07	5.31137E-07	-7.96750E-07	-5.85347E-06	-1.26869E-05	-2.14607E-05	-2.53537E-05	-2.77099E-05	-2.58616E-05	-2.66966E-05	-2.70975E-05	-2.79146E-05	-2.60513E-05	-2.64296E-05	-2.67914E-05	-2.64246E-05	-2.60771E-05	-2.58571E-05	-2.49729E-05	-2.50851E-05	-2.68515E-05	-2.69949E-05	-2.43022E-05	-2.62290E-05	-2.52965E-05	-2.48339E-05	-2.46373E-05	-2.38677E-05	-2.38482E-05	-2.43266E-05	-2.43914E-05	-2.19780E-05	-2.37705E-05	-2.42555E-05	-2.31054E-05	-2.28018E-05	-2.40997E-05	-2.34751E-05	-2.33672E-05	-2.32961E-05	-2.28607E-05	-2.30174E-05	-2.24592E-05	-2.29873E-05	-2.30181E-05	-2.36608E-05	-2.35216E-05
2.73149E+00	2.65017E-07	7.67622E-09	6.05333E-07	6.43698E-07	-1.17604E-06	-5.75608E-06	-1.23436E-05	-2.08164E-05	-2.52384E-05	-2.74555E-05	-2.54460E-05	-2.63749E-05	-2.67418E-05	-2.81410E-05	-2.59884E-05	-2.60035E-05	-2.66932E-05	-2.60194E-05	-2.62247E-05	-2.52840E-05	-2.51181E-05	-2.48014E-05	-2.64475E-05	-2.66716E-05	-2.46071E-05	-2.53863E-05	-2.51809E-05	-2.48393E-05	-2.44757E-05	-2.38233E-05	-2.35992E-05	-2.40268E-05	-2.46740E-05	-2.20505E-05	-2.34756E-05	-2.45152E-05	-2.32976E-05	-2.27656E-05	-2.40152E-05	-2.36251E-05	-2.27231E-05	-2.31573E-05	-2.28228E-05	-2.23833E-05	-2.26568E-05	-2.30553E-05	-2.28661E-05	-2.33773E-05	-2.35410E-05
2.74039E+00	3.33056E-07	2.45170E-07	2.51274E-07	5.57472E-07	-1.61889E-06	-5.14989E-06	-1.23524E-05	-2.04105E-05	-2.53393E-05	-2.69844E-05	-2.52349E-05	-2.57480E-05	-2.60724E-05	-2.81619E-05	-2.61188E-05	-2.57772E-05	-2.64820E-05	-2.60370E-05	-2.61657E-05	-2.47192E-05	-2.54903E-05	-2.47450E-05	-2.61612E-05	-2.60924E-05	-2.48693E-05	-2.47091E-05	-2.46425E-05	-2.46854E-05	-2.42431E-05	-2.38138E-05	-2.31880E-05	-2.40260E-05	-2.45505E-05	-2.24315E-05	-2.31061E-05	-2.45328E-05	-2.35234E-05	-2.30008E-05	-2.37419E-05	-2.35685E-05	-2.25824E-05	-2.31161E-05	-2.26814E-05	-2.18042E-05	-2.28936E-05	-2.28321E-05	-2.21110E-05	-2.34619E-05	-2.31556E-05
2.74928E+00	2.70134E-07	2.90594E-07	-4.61273E-08	2.24803E-07	-1.94854E-06	-4.99039E-06	-1.25171E-05	-1.94969E-05	-2.49972E-05	-2.62015E-05	-2.49395E-05	-2.54323E-05	-2.57009E-05	-2.80080E-05	-2.61283E-05	-2.55944E-05	-2.65370E-05	-2.56175E-05	-2.62966E-05	-2.43163E-05	-2.53662E-05	-2.46170E-05	-2.58034E-05	-2.59543E-05	-2.45433E-05	-2.41910E-05	-2.45950E-05	-2.46910E-05	-2.35544E-05	-2.38459E-05	-2.28825E-05	-2.38173E-05	-2.42099E-05	-2.26817E-05	-2.28435E-05	-2.43012E-05	-2.34834E-05	-2.31522E-05	-2.30020E-05	-2.32775E-05	-2.25055E-05	-2.33316E-05	-2.22540E-05	-2.12980E-05	-2.30340E-05	-2.30449E-05	-2.19253E-05	-2.36944E-05	-2.27484E-05
2.75818E+00	1.28456E-08	1.56438E-07	-6.50204E-07	2.38583E-07	-2.20151E-06	-4.86728E-06	-1.25957E-05	-1.87598E-05	-2.47794E-05	-2.56348E-05	-2.45998E-05	-2.52401E-05	-2.56793E-05	-2.75336E-05	-2.58513E-05	-2.54986E-05	-2.64530E-05	-2.51959E-05	-2.61158E-05	-2.42840E-05	-2.49025E-05	-2.45232E-05	-2.50849E-05	-2.55519E-05	-2.44066E-05	-2.38550E-05	-2.47175E-05	-2.46351E-05	-2.35750E-05	-2.34430E-05	-2.27477E-05	-2.35357E-05	-2.37482E-05	-2.24069E-05	-2.26263E-05	-2.41456E-05	-2.33767E-05	-2.29378E-05	-2.24712E-05	-2.28828E-05	-2.28380E-05	-2.31708E-05	-2.19796E-05	-2.13169E-05	-2.33022E-05	-2.32435E-05	-2.17544E-05	-2.36653E-05	-2.26330E-05
2.76707E+00	-2.03030E-07	7.55756E-08	-8.34387E-07	-1.34418E-07	-2.14976E-06	-4.70255E-06	-1.21361E-05	-1.81067E-05	-2.41442E-05	-2.49986E-05	-2.45715E-05	-2.49831E-05	-2.58664E-05	-2.68637E-05	-2.52473E-05	-2.50724E-05	-2.62847E-05	-2.48126E-05	-2.58584E-05	-2.45244E-05	-2.45757E-05	-2.44402E-05	-2.48379E-05	-2.47435E-05	-2.43827E-05	-2.35222E-05	-2.45577E-05	-2.45103E-05	-2.38709E-05	-2.35381E-05	-2.25769E-05	-2.32038E-05	-2.35844E-05	-2.25339E-05	-2.27411E-05	-2.36243E-05	-2.33600E-05	-2.32016E-05	-2.22334E-05	-2.26291E-05	-2.27122E-05	-2.26473E-05	-2.20979E-05	-2.15273E-05	-2.32724E-05	-2.32416E-05	-2.19165E-05	-2.33503E-05	-2.21150E-05
2.77596E+00	-2.49903E-07	3.34751E-07	-8.68324E-07	-6.16613E-08	-2.24227E-06	-4.66109E-06	-1.14822E-05	-1.77144E-05	-2.32889E-05	-2.46148E-05	-2.45725E-05	-2.46918E-05	-2.56171E-05	-2.62747E-05	-2.49785E-05	-2.47327E-05	-2.58960E-05	-2.46782E-05	-2.54092E-05	-2.42887E-05	-2.41041E-05	-2.41260E-05	-2.46459E-05	-2.43108E-05	-2.41557E-05	-2.34693E-05	-2.42603E-05	-2.45070E-05	-2.40731E-05	-2.32970E-05	-2.18866E-05	-2.31319E-05	-2.34978E-05	-2.23782E-05	-2.26059E-05	-2.32602E-05	-2.32294E-05	-2.29556E-05	-2.21898E-05	-2.25136E-05	-2.23550E-05	-2.23877E-05	-2.19870E-05	-2.14597E-05	-2.31587E-05	-2.30840E-05	-2.18057E-05	-2.27876E-05	-2.12001E-05
2.78485E+00	-2.38614E-07	2.29006E-07	-7.39119E-07	-1.03134E-07	-2.26103E-06	-4.80043E-06	-1.10789E-05	-1.75365E-05	-2.23464E-05	-2.44202E-05	-2.47567E-05	-2.43785E-05	-2.50397E-05	-2.55383E-05	-2.41717E-05	-2.46200E-05	-2.52754E-05	-2.43938E-05	-2.48004E-05	-2.37533E-05	-2.39542E-05	-2.38068E-05	-2.45783E-05	-2.37916E-05	-2.36160E-05	-2.31958E-05	-2.38567E-05	-2.41819E-05	-2.39309E-05	-2.35141E-05	-2.20182E-05	-2.32118E-05	-2.34189E-05	-2.19557E-05	-2.21664E-05	-2.30675E-05	-2.30760E-05	-2.26098E-05	-2.25083E-05	-2.27576E-05	-2.21405E-05	-2.17392E-05	-2.17493E-05	-2.13809E-05	-2.31471E-05	-2.25027E-05	-2.13863E-05	-2.22477E-05	-2.06098E-05
2.79375E+00	-1.67448E-07	3.41070E-08	-4.08293E-07	1.05667E-07	-1.86595E-06	-5.05254E-06	-1.05522E-05	-1.73157E-05	-2.15914E-05	-2.44788E-05	-2.48919E-05	-2.41770E-05	-2.45226E-05	-2.51103E-05	-2.35797E-05	-2.44876E-05	-2.46820E-05	-2.42426E-05	-2.40894E-05	-2.31761E-05	-2.38058E-05	-2.33744E-05	-2.46750E-05	-2.35383E-05	-2.32130E-05	-2.36290E-05	-2.36260E-05	-2.40450E-05	-2.39717E-05	-2.35376E-05	-2.22251E-05	-2.32764E-05	-2.33181E-05	-2.11276E-05	-2.15969E-05	-2.28894E-05	-2.28231E-05	-2.20535E-05	-2.28708E-05	-2.29716E-05	-2.18646E-05	-2.14653E-05	-2.17742E-05	-2.14435E-05	-2.27284E-05	-2.20801E-05	-2.13568E-05	-2.17957E-05	-2.05272E-05
2.80264E+00	-1.55892E-07	6.85448E-08	-1.89552E-07	3.99006E-07	-1.66349E-06	-5.15725E-06	-1.04796E-05	-1.69956E-05	-2.12789E-05	-2.42507E-05	-2.46756E-05	-2.41153E-05	-2.41621E-05	-2.45579E-05	-2.32459E-05	-2.40536E-05	-2.42448E-05	-2.41117E-05	-2.34447E-05	-2.29220E-05	-2.35757E-05	-2.29316E-05	-2.45589E-05	-2.33813E-05	-2.29753E-05	-2.37599E-05	-2.31650E-05	-2.37165E-05	-2.37906E-05	-2.29732E-05	-2.24856E-05	-2.30110E-05	-2.30228E-05	-2.05537E-05	-2.13730E-05	-2.31078E-05	-2.27928E-05	-2.18861E-05	-2.32163E-05	-2.32661E-05	-2.17642E-05	-2.14157E-05	-2.17510E-05	-2.17039E-05	-2.22936E-05	-2.15291E-05	-2.13573E-05	-2.13824E-05	-2.05562E-05
2.81154E+00	-2.76745E-07	1.48759E-08	2.22184E-08	3.11051E-07	-1.85701E-06	-5.39282E-06	-1.05521E-05	-1.68280E-05	-2.08701E-05	-2.32580E-05	-2.42074E-05	-2.36571E-05	-2.35797E-05	-2.38233E-05	-2.31543E-05	-2.33839E-05	-2.41466E-05	-2.36690E-05	-2.26911E-05	-2.33119E-05	-2.34970E-05	-2.25493E-05	-2.44655E-05	-2.36168E-05	-2.26891E-05	-2.35663E-05	-2.33288E-05	-2.33171E-05	-2.30961E-05	-2.24074E-05	-2.26384E-05	-2.27362E-05	-2.30917E-05	-2.04245E-05	-2.11955E-05	-2.27345E-05	-2.24093E-05	-2.16352E-05	-2.28568E-05	-2.34760E-05	-2.13785E-05	-2.17714E-05	-2.15221E-05	-2.17305E-05	-2.16557E-05	-2.07664E-05	-2.14319E-05	-2.11131E-05	-2.08895E-05
2.82044E+00	-3.89564E-07	5.89408E-08	-1.02648E-07	7.55157E-07	-1.88706E-06	-5.43089E-06	-1.05780E-05	-1.62798E-05	-2.07972E-05	-2.28041E-05	-2.33836E-05	-2.36656E-05	-2.28184E-05	-2.34599E-05	-2.28010E-05	-2.28178E-05	-2.38172E-05	-2.34884E-05	-2.26065E-05	-2.34909E-05	-2.33915E-05	-2.21265E-05	-2.41529E-05	-2.36138E-05	-2.18456E-05	-2.31962E-05	-2.32846E-05	-2.24864E-05	-2.25638E-05	-2.19200E-05	-2.25102E-05	-2.24446E-05	-2.28283E-05	-2.04373E-05	-2.12508E-05	-2.21288E-05	-2.21796E-05	-2.12959E-05	-2.24882E-05	-2.34401E-05	-2.10304E-05	-2.15250E-05	-2.10084E-05	-2.18220E-05	-2.06643E-05	-2.03822E-05	-2.13556E-05	-2.14006E-05	-2.12400E-05
2.82933E+00	-5.26334E-07	-2.70344E-08	1.29171E-07	6.01577E-07	-1.60228E-06	-5.03763E-06	-1.06599E-05	-1.61358E-05	-2.02125E-05	-2.23431E-05	-2.25820E-05	-2.33934E-05	-2.21657E-05	-2.32364E-05	-2.24009E-05	-2.21709E-05	-2.34195E-05	-2.32378E-05	-2.24392E-05	-2.30606E-05	-2.31470E-05	-2.21186E-05	-2.35232E-05	-2.34068E-05	-2.11162E-05	-2.26567E-05	-2.31559E-05	-2.21869E-05	-2.20378E-05	-2.13537E-05	-2.24136E-05	-2.21168E-05	-2.25506E-05	-2.04938E-05	-2.11893E-05	-2.15554E-05	-2.17163E-05	-2.08019E-05	-2.20478E-05	-2.30191E-05	-2.09527E-05	-2.12604E-05	-2.06330E-05	-2.18723E-05	-2.02773E-05	-2.02114E-05	-2.08458E-05	-2.18836E-05	-2.12424E-05
2.83823E+00	-4.65262E-07	3.55488E-08	4.36084E-07	2.26652E-07	-1.22248E-06	-4.61831E-06	-1.03590E-05	-1.59425E-05	-1.99458E-05	-2.16731E-05	-2.21640E-05	-2.30413E-05	-2.18438E-05	-2.25274E-05	-2.20373E-05	-2.17648E-05	-2.27861E-05	-2.23562E-05	-2.19355E-05	-2.24212E-05	-2.29529E-05	-2.21735E-05	-2.28905E-05	-2.26368E-05	-2.09574E-05	-2.28779E-05	-2.32446E-05	-2.20105E-05	-2.15855E-05	-2.06588E-05	-2.18669E-05	-2.17136E-05	-2.22617E-05	-2.04900E-05	-2.08835E-05	-2.14242E-05	-2.07516E-05	-2.03303E-05	-2.14333E-05	-2.22167E-05	-2.05152E-05	-2.09415E-05	-2.03051E-05	-2.16395E-05	-2.05991E-05	-2.00608E-05	-2.06732E-05	-2.16779E-05	-2.15828E-05
2.84712E+00	-5.74055E-07	9.81444E-08	3.78795E-07	-1.15291E-07	-8.55808E-07	-4.04667E-06	-9.97779E-06	-1.57437E-05	-1.96246E-05	-2.09957E-05	-2.17682E-05	-2.22964E-05	-2.11105E-05	-2.20197E-05	-2.14614E-05	-2.11381E-05	-2.24548E-05	-2.19416E-05	-2.12251E-05	-2.16679E-05	-2.23393E-05	-2.16503E-05	-2.26026E-05	-2.19328E-05	-2.10153E-05	-2.26368E-05	-2.26943E-05	-2.21644E-05	-2.14190E-05	-2.01206E-05	-2.14340E-05	-2.16512E-05	-2.18361E-05	-2.04195E-05	-2.01578E-05	-2.09531E-05	-2.01223E-05	-1.99726E-05	-2.14626E-05	-2.16342E-05	-2.03007E-05	-2.04978E-05	-1.98234E-05	-2.09216E-05	-2.05900E-05	-1.99165E-05	-2.05124E-05	-2.15181E-05	-2.09967E-05
2.85602E+00	-5.08552E-07	1.84307E-07	1.40617E-07	-1.16695E-07	-8.33881E-07	-3.93352E-06	-9.74585E-06	-1.57245E-05	-1.96585E-05	-1.99497E-05	-2.12345E-05	-2.15408E-05	-2.06505E-05	-2.13156E-05	-2.09586E-05	-2.06010E-05	-2.16861E-05	-2.09383E-05	-2.04174E-05	-2.12978E-05	-2.18797E-05	-2.17302E-05	-2.19788E-05	-2.15112E-05	-2.08411E-05	-2.21471E-05	-2.21696E-05	-2.20370E-05	-2.13048E-05	-1.98434E-05	-2.05691E-05	-2.11979E-05	-2.15166E-05	-1.99672E-05	-2.00337E-05	-2.09410E-05	-1.95451E-05	-2.01058E-05	-2.07816E-05	-2.08790E-05	-2.01079E-05	-1.98745E-05	-1.90062E-05	-2.05595E-05	-2.01374E-05	-2.01553E-05	-2.04663E-05	-2.11842E-05	-2.04389E-05
2.86491E+00	-4.89631E-07	3.17352E-07	-1.91260E-07	6.43753E-08	-9.09233E-07	-4.39115E-06	-9.67410E-06	-1.55858E-05	-1.96150E-05	-1.95068E-05	-2.03391E-05	-2.10325E-05	-2.02993E-05	-2.09490E-05	-2.04959E-05	-2.01915E-05	-2.09699E-05	-2.01263E-05	-1.99689E-05	-2.05859E-05	-2.09341E-05	-2.14592E-05	-2.17437E-05	-2.17039E-05	-2.06595E-05	-2.17187E-05	-2.14461E-05	-2.16397E-05	-2.17428E-05	-1.96811E-05	-2.01748E-05	-2.10510E-05	-2.11188E-05	-1.98843E-05	-2.06766E-05	-2.11209E-05	-1.93139E-05	-2.00360E-05	-1.99943E-05	-2.06200E-05	-2.00184E-05	-1.94205E-05	-1.86418E-05	-2.04060E-05	-1.98267E-05	-2.07538E-05	-1.98414E-05	-2.08951E-05	-2.00724E-05
2.87381E+00	-7.55895E-07	2.80428E-07	2.91927E-07	-2.18619E-07	-1.05638E-06	-4.56693E-06	-9.34443E-06	-1.55389E-05	-1.92567E-05	-1.90852E-05	-1.96535E-05	-2.05748E-05	-2.03513E-05	-2.03921E-05	-2.04177E-05	-1.98217E-05	-2.02409E-05	-1.97349E-05	-1.93406E-05	-1.99746E-05	-2.05339E-05	-2.12133E-05	-2.12927E-05	-2.20424E-05	-2.05374E-05	-2.09079E-05	-2.12435E-05	-2.14031E-05	-2.15225E-05	-1.93368E-05	-1.93775E-05	-2.05675E-05	-2.05969E-05	-2.00606E-05	-2.09541E-05	-2.11930E-05	-1.94708E-05	-1.98997E-05	-1.94376E-05	-2.03177E-05	-1.97245E-05	-1.91527E-05	-1.86704E-05	-2.00217E-05	-1.95283E-05	-2.07513E-05	-1.95098E-05	-2.07600E-05	-1.99029E-05
2.88270E+00	-8.00631E-07	1.60994E-07	8.30060E-07	-6.35537E-07	-1.27567E-06	-4.74432E-06	-9.07926E-06	-1.52397E-05	-1.85186E-05	-1.88516E-05	-1.89960E-05	-2.01743E-05	-2.02569E-05	-1.97900E-05	-1.99718E-05	-1.92341E-05	-1.98914E-05	-1.92914E-05	-1.90849E-05	-1.98991E-05	-1.99596E-05	-2.05550E-05	-2.06651E-05	-2.17600E-05	-2.02234E-05	-2.01456E-05	-2.04412E-05	-2.16210E-05	-2.12930E-05	-1.92992E-05	-1.89441E-05	-1.98974E-05	-1.98353E-05	-2.04922E-05	-2.06355E-05	-2.12585E-05	-1.97941E-05	-1.96828E-05	-1.93624E-05	-2.00507E-05	-1.94150E-05	-1.89713E-05	-1.87113E-05	-1.99894E-05	-1.95219E-05	-2.02196E-05	-1.91980E-05	-2.03523E-05	-2.01064E-05
2.89159E+00	-6.36620E-07	-3.31799E-07	1.13099E-06	-5.36310E-07	-1.61965E-06	-4.71516E-06	-9.14264E-06	-1.45457E-05	-1.80126E-05	-1.85867E-05	-1.85841E-05	-1.94844E-05	-1.98214E-05	-1.88245E-05	-1.95123E-05	-1.87375E-05	-1.97657E-05	-1.88065E-05	-1.90828E-05	-1.97809E-05	-1.95222E-05	-2.01129E-05	-2.03148E-05	-2.15047E-05	-1.99239E-05	-1.95805E-05	-1.98895E-05	-2.12728E-05	-2.07498E-05	-1.90373E-05	-1.84498E-05	-1.93981E-05	-1.93001E-05	-2.02847E-05	-2.03377E-05	-2.13091E-05	-1.99796E-05	-1.89852E-05	-1.92780E-05	-2.02602E-05	-1.94286E-05	-1.86526E-05	-1.86280E-05	-1.99818E-05	-1.92352E-05	-1.99818E-05	-1.89530E-05	-2.00541E-05	-1.98174E-05
2.90048E+00	-6.19104E-07	-6.53884E-07	9.84804E-07	-3.53371E-07	-2.28450E-06	-4.60156E-06	-9.02180E-06	-1.36773E-05	-1.74261E-05	-1.83637E-05	-1.82154E-05	-1.85382E-05	-1.90081E-05	-1.80212E-05	-1.86360E-05	-1.85709E-05	-1.95921E-05	-1.86148E-05	-1.93716E-05	-1.94392E-05	-1.92534E-05	-1.98233E-05	-1.98402E-05	-2.09058E-05	-1.94966E-05	-1.93704E-05	-1.92839E-05	-2.07083E-05	-1.99840E-05	-1.88751E-05	-1.84058E-05	-1.84680E-05	-1.91710E-05	-1.98655E-05	-1.99846E-05	-2.10731E-05	-1.96286E-05	-1.83120E-05	-1.88829E-05	-2.01568E-05	-1.92618E-05	-1.83433E-05	-1.83682E-05	-1.98621E-05	-1.91059E-05	-1.96682E-05	-1.86222E-05	-1.98060E-05	-1.96905E-05
2.90938E+00	-1.84360E-07	-3.81036E-07	1.18539E-06	-5.36108E-07	-2.88275E-06	-4.42219E-06	-8.75337E-06	-1.33923E-05	-1.68330E-05	-1.82125E-05	-1.78515E-05	-1.75154E-05	-1.81387E-05	-1.76096E-05	-1.82181E-05	-1.82139E-05	-1.91381E-05	-1.84913E-05	-1.90161E-05	-1.89119E-05	-1.89768E-05	-1.91668E-05	-1.93559E-05	-1.98719E-05	-1.89775E-05	-1.93598E-05	-1.89191E-05	-1.96988E-05	-1.91383E-05	-1.85948E-05	-1.82673E-05	-1.71824E-05	-1.84939E-05	-1.94537E-05	-1.94047E-05	-2.02227E-05	-1.87666E-05	-1.79722E-05	-1.83459E-05	-1.92105E-05	-1.91832E-05	-1.79944E-05	-1.79587E-05	-1.91277E-05	-1.89490E-05	-1.91655E-05	-1.80953E-05	-1.98751E-05	-1.92751E-05
2.91827E+00	6.20537E-07	-2.19933E-07	5.28100E-07	-6.39503E-07	-2.86120E-06	-4.39804E-06	-8.73274E-06	-1.33020E-05	-1.64206E-05	-1.75984E-05	-1.76055E-05	-1.66794E-05	-1.76306E-05	-1.70018E-05	-1.75050E-05	-1.81718E-05	-1.86032E-05	-1.83074E-05	-1.83047E-05	-1.81416E-05	-1.86982E-05	-1.85185E-05	-1.87171E-05	-1.89829E-05	-1.84443E-05	-1.83176E-05	-1.85367E-05	-1.92815E-05	-1.85925E-05	-1.81926E-05	-1.79553E-05	-1.69546E-05	-1.77680E-05	-1.88226E-05	-1.83899E-05	-1.93972E-05	-1.82530E-05	-1.80143E-05	-1.81354E-05	-1.81541E-05	-1.90042E-05	-1.76789E-05	-1.74825E-05	-1.88563E-05	-1.85056E-05	-1.88252E-05	-1.75103E-05	-2.01250E-05	-1.93582E-05
2.92717E+00	1.29000E-06	-2.45986E-07	1.77804E-07	-6.52068E-07	-2.56110E-06	-4.46515E-06	-8.40394E-06	-1.30554E-05	-1.61307E-05	-1.69016E-05	-1.73797E-05	-1.54906E-05	-1.71270E-05	-1.67265E-05	-1.73424E-05	-1.81049E-05	-1.82576E-05	-1.79863E-05	-1.78707E-05	-1.74309E-05	-1.82914E-05	-1.74322E-05	-1.83023E-05	-1.78844E-05	-1.78768E-05	-1.77401E-05	-1.76926E-05	-1.90999E-05	-1.83384E-05	-1.82761E-05	-1.76877E-05	-1.68849E-05	-1.71449E-05	-1.78292E-05	-1.79264E-05	-1.89029E-05	-1.77595E-05	-1.79078E-05	-1.79914E-05	-1.74217E-05	-1.82442E-05	-1.73794E-05	-1.73222E-05	-1.82894E-05	-1.77946E-05	-1.86279E-05	-1.69004E-05	-1.98484E-05	-1.91122E-05
2.93606E+00	1.18026E-06	-3.57051E-07	-2.21644E-07	-5.08526E-07	-2.01941E-06	-4.09035E-06	-8.58504E-06	-1.24785E-05	-1.54633E-05	-1.61701E-05	-1.70616E-05	-1.47263E-05	-1.65095E-05	-1.65496E-05	-1.69376E-05	-1.78369E-05	-1.78839E-05	-1.74749E-05	-1.74548E-05	-1.67617E-05	-1.76353E-05	-1.64229E-05	-1.80070E-05	-1.71795E-05	-1.72591E-05	-1.72184E-05	-1.70094E-05	-1.88956E-05	-1.82709E-05	-1.82506E-05	-1.75248E-05	-1.69043E-05	-1.68983E-05	-1.71247E-05	-1.76679E-05	-1.84025E-05	-1.73594E-05	-1.79827E-05	-1.76722E-05	-1.69210E-05	-1.75584E-05	-1.73910E-05	-1.71412E-05	-1.77099E-05	-1.72045E-05	-1.77695E-05	-1.64404E-05	-1.94833E-05	-1.88207E-05
2.94496E+00	5.92874E-07	-5.59806E-07	-2.72485E-07	-3.23347E-07	-1.46948E-06	-4.01493E-06	-8.63948E-06	-1.22749E-05	-1.47786E-05	-1.58261E-05	-1.64383E-05	-1.44200E-05	-1.57601E-05	-1.62762E-05	-1.67766E-05	-1.71198E-05	-1.75064E-05	-1.70849E-05	-1.71938E-05	-1.61127E-05	-1.71891E-05	-1.60008E-05	-1.75242E-05	-1.63753E-05	-1.68443E-05	-1.68428E-05	-1.64568E-05	-1.84788E-05	-1.77106E-05	-1.85105E-05	-1.76105E-05	-1.66459E-05	-1.68659E-05	-1.67449E-05	-1.76584E-05	-1.79324E-05	-1.69721E-05	-1.75789E-05	-1.74171E-05	-1.65562E-05	-1.72780E-05	-1.75758E-05	-1.67054E-05	-1.71952E-05	-1.68207E-05	-1.72800E-05	-1.60934E-05	-1.88981E-05	-1.82328E-05
2.95386E+00	2.94120E-07	-8.54024E-07	-3.56569E-07	-3.13842E-07	-1.06530E-06	-4.12712E-06	-8.84950E-06	-1.18709E-05	-1.38887E-05	-1.49124E-05	-1.52177E-05	-1.43079E-05	-1.52778E-05	-1.58861E-05	-1.72663E-05	-1.62332E-05	-1.71922E-05	-1.67917E-05	-1.66689E-05	-1.52589E-05	-1.71211E-05	-1.58210E-05	-1.68010E-05	-1.59410E-05	-1.63585E-05	-1.61416E-05	-1.59759E-05	-1.75234E-05	-1.67701E-05	-1.82821E-05	-1.70629E-05	-1.65339E-05	-1.67043E-05	-1.63742E-05	-1.72578E-05	-1.72094E-05	-1.69191E-05	-1.72462E-05	-1.72005E-05	-1.65897E-05	-1.66923E-05	-1.75584E-05	-1.68004E-05	-1.65670E-05	-1.63867E-05	-1.65466E-05	-1.53400E-05	-1.81427E-05	-1.71974E-05
2.96275E+00	2.13071E-07	-5.21069E-07	-6.23184E-07	-2.29725E-07	-9.26185E-07	-3.95841E-06	-8.84445E-06	-1.16703E-05	-1.29843E-05	-1.45176E-05	-1.43199E-05	-1.42531E-05	-1.47190E-05	-1.52537E-05	-1.69872E-05	-1.53884E-05	-1.65323E-05	-1.61083E-05	-1.60172E-05	-1.47078E-05	-1.68095E-05	-1.59154E-05	-1.64419E-05	-1.55610E-05	-1.58635E-05	-1.56640E-05	-1.57908E-05	-1.69630E-05	-1.60016E-05	-1.78034E-05	-1.66056E-05	-1.64297E-05	-1.67763E-05	-1.58344E-05	-1.65056E-05	-1.61438E-05	-1.70282E-05	-1.66764E-05	-1.67463E-05	-1.66605E-05	-1.63457E-05	-1.70753E-05	-1.65517E-05	-1.61058E-05	-1.61341E-05	-1.59920E-05	-1.50063E-05	-1.74996E-05	-1.64455E-05
2.97165E+00	2.66413E-07	-9.30863E-08	-7.46524E-07	-3.44672E-07	-6.41290E-07	-3.77737E-06	-8.42904E-06	-1.15279E-05	-1.25174E-05	-1.36060E-05	-1.36647E-05	-1.40112E-05	-1.43395E-05	-1.49236E-05	-1.63007E-05	-1.45160E-05	-1.59513E-05	-1.53788E-05	-1.54020E-05	-1.44184E-05	-1.63164E-05	-1.55657E-05	-1.58667E-05	-1.57368E-05	-1.52459E-05	-1.54172E-05	-1.56617E-05	-1.62896E-05	-1.55028E-05	-1.69801E-05	-1.67050E-05	-1.62194E-05	-1.69400E-05	-1.51174E-05	-1.58989E-05	-1.56561E-05	-1.70259E-05	-1.63549E-05	-1.66376E-05	-1.65179E-05	-1.59234E-05	-1.64177E-05	-1.65028E-05	-1.60050E-05	-1.57127E-05	-1.51852E-05	-1.50066E-05	-1.69586E-05	-1.54966E-05
2.98054E+00	9.91385E-08	6.32058E-08	-9.76813E-07	-1.47699E-07	-5.45819E-07	-3.09540E-06	-8.04604E-06	-1.10056E-05	-1.18814E-05	-1.29583E-05	-1.30975E-05	-1.37392E-05	-1.40221E-05	-1.45752E-05	-1.53884E-05	-1.37692E-05	-1.53324E-05	-1.50010E-05	-1.47588E-05	-1.42260E-05	-1.56839E-05	-1.51912E-05	-1.50902E-05	-1.60700E-05	-1.48720E-05	-1.52557E-05	-1.55369E-05	-1.53819E-05	-1.55560E-05	-1.59980E-05	-1.64669E-05	-1.62788E-05	-1.67747E-05	-1.44248E-05	-1.58650E-05	-1.49930E-05	-1.74252E-05	-1.64661E-05	-1.62025E-05	-1.58123E-05	-1.57178E-05	-1.59714E-05	-1.58936E-05	-1.60359E-05	-1.48255E-05	-1.48729E-05	-1.57659E-05	-1.66421E-05	-1.51789E-05
2.98943E+00	-8.42932E-08	-4.90486E-08	-7.91840E-07	1.26498E-07	-7.89419E-07	-3.14624E-06	-7.26760E-06	-1.01980E-05	-1.10422E-05	-1.22263E-05	-1.25298E-05	-1.34574E-05	-1.37593E-05	-1.36661E-05	-1.41652E-05	-1.37285E-05	-1.50858E-05	-1.48468E-05	-1.39817E-05	-1.35230E-05	-1.51186E-05	-1.51844E-05	-1.43538E-05	-1.64540E-05	-1.45500E-05	-1.48759E-05	-1.54471E-05	-1.48253E-05	-1.55519E-05	-1.53231E-05	-1.59158E-05	-1.58296E-05	-1.63348E-05	-1.39707E-05	-1.61383E-05	-1.48407E-05	-1.70190E-05	-1.60674E-05	-1.56687E-05	-1.50670E-05	-1.55259E-05	-1.55218E-05	-1.56327E-05	-1.54874E-05	-1.41874E-05	-1.46212E-05	-1.58239E-05	-1.64242E-05	-1.51216E-05
2.99832E+00	-1.54192E-07	-1.22342E-07	-6.74549E-07	2.43010E-07	-1.01615E-06	-3.64006E-06	-7.11305E-06	-9.39911E-06	-1.06323E-05	-1.15540E-05	-1.24406E-05	-1.29393E-05	-1.34270E-05	-1.26859E-05	-1.30796E-05	-1.35053E-05	-1.43342E-05	-1.48343E-05	-1.32667E-05	-1.28388E-05	-1.43965E-05	-1.47915E-05	-1.38673E-05	-1.62590E-05	-1.41029E-05	-1.47373E-05	-1.54521E-05	-1.42114E-05	-1.58178E-05	-1.47862E-05	-1.53343E-05	-1.57003E-05	-1.60230E-05	-1.34429E-05	-1.58910E-05	-1.47383E-05	-1.63547E-05	-1.51041E-05	-1.51616E-05	-1.41650E-05	-1.52795E-05	-1.54946E-05	-1.58039E-05	-1.51765E-05	-1.38743E-05	-1.45047E-05	-1.53018E-05	-1.60345E-05	-1.53192E-05
3.00722E+00	-2.40455E-08	-1.11866E-07	-2.42774E-07	3.93382E-07	-1.20536E-06	-4.18447E-06	-6.71300E-06	-8.63665E-06	-1.06396E-05	-1.11349E-05	-1.21239E-05	-1.25387E-05	-1.32856E-05	-1.20334E-05	-1.24019E-05	-1.33191E-05	-1.39934E-05	-1.44847E-05	-1.25775E-05	-1.23774E-05	-1.33354E-05	-1.42712E-05	-1.38303E-05	-1.55552E-05	-1.37989E-05	-1.41092E-05	-1.52088E-05	-1.37553E-05	-1.55523E-05	-1.42631E-05	-1.51100E-05	-1.55623E-05	-1.58240E-05	-1.31591E-05	-1.58135E-05	-1.45964E-05	-1.56469E-05	-1.44151E-05	-1.45705E-05	-1.35662E-05	-1.50403E-05	-1.45789E-05	-1.56799E-05	-1.44974E-05	-1.40114E-05	-1.44733E-05	-1.44864E-05	-1.54756E-05	-1.51428E-05
3.01611E+00	2.16685E-07	-6.62258E-08	4.23484E-08	2.66677E-07	-1.08208E-06	-3.83959E-06	-6.69473E-06	-8.38693E-06	-1.07700E-05	-1.10482E-05	-1.12957E-05	-1.20134E-05	-1.27911E-05	-1.16587E-05	-1.22321E-05	-1.26758E-05	-1.38353E-05	-1.42566E-05	-1.21931E-05	-1.22589E-05	-1.24903E-05	-1.35873E-05	-1.36014E-05	-1.48806E-05	-1.36430E-05	-1.35362E-05	-1.52329E-05	-1.37005E-05	-1.53052E-05	-1.40942E-05	-1.45342E-05	-1.52431E-05	-1.56026E-05	-1.29242E-05	-1.56137E-05	-1.41702E-05	-1.50322E-05	-1.43440E-05	-1.41441E-05	-1.35109E-05	-1.44913E-05	-1.40231E-05	-1.52361E-05	-1.39367E-05	-1.41557E-05	-1.39719E-05	-1.43751E-05	-1.51018E-05	-1.48044E-05
3.02501E+00	8.46225E-07	1.12356E-07	1.79778E-07	2.62178E-07	-1.36764E-06	-3.78786E-06	-6.06350E-06	-8.76246E-06	-1.06373E-05	-1.12324E-05	-1.03733E-05	-1.18997E-05	-1.19079E-05	-1.10884E-05	-1.11652E-05	-1.21101E-05	-1.35394E-05	-1.35618E-05	-1.22227E-05	-1.19616E-05	-1.12584E-05	-1.28935E-05	-1.30619E-05	-1.37105E-05	-1.36610E-05	-1.31760E-05	-1.50241E-05	-1.31883E-05	-1.45207E-05	-1.34636E-05	-1.40748E-05	-1.45320E-05	-1.48787E-05	-1.25799E-05	-1.51904E-05	-1.40735E-05	-1.37152E-05	-1.39473E-05	-1.33247E-05	-1.33800E-05	-1.36893E-05	-1.34189E-05	-1.44595E-05	-1.32140E-05	-1.46371E-05	-1.36203E-05	-1.40730E-05	-1.46225E-05	-1.41735E-05
3.03390E+00	9.23374E-07	4.58686E-07	2.19364E-07	3.23447E-07	-1.31390E-06	-3.68930E-06	-5.73118E-06	-8.84738E-06	-1.05842E-05	-1.07315E-05	-9.91212E-06	-1.14935E-05	-1.13916E-05	-1.03238E-05	-1.08069E-05	-1.14234E-05	-1.32312E-05	-1.26790E-05	-1.19840E-05	-1.12851E-05	-1.08616E-05	-1.25221E-05	-1.30058E-05	-1.29650E-05	-1.29447E-05	-1.26565E-05	-1.51305E-05	-1.28169E-05	-1.32661E-05	-1.29904E-05	-1.35387E-05	-1.42127E-05	-1.39291E-05	-1.21016E-05	-1.46783E-05	-1.41009E-05	-1.32081E-05	-1.33343E-05	-1.27429E-05	-1.31719E-05	-1.29022E-05	-1.25198E-05	-1.43679E-05	-1.30172E-05	-1.44204E-05	-1.33734E-05	-1.38134E-05	-1.47202E-05	-1.39220E-05
3.04280E+00	4.27494E-07	8.15627E-07	2.25047E-07	4.38993E-07	-1.16329E-06	-3.41077E-06	-5.51381E-06	-8.20268E-06	-1.03164E-05	-9.82538E-06	-9.67827E-06	-1.09875E-05	-1.04349E-05	-9.80399E-06	-1.06025E-05	-1.04488E-05	-1.29571E-05	-1.19211E-05	-1.15714E-05	-1.08119E-05	-1.06876E-05	-1.20138E-05	-1.24900E-05	-1.25544E-05	-1.25488E-05	-1.20531E-05	-1.52221E-05	-1.24824E-05	-1.23924E-05	-1.27962E-05	-1.34586E-05	-1.37029E-05	-1.34018E-05	-1.17471E-05	-1.40132E-05	-1.38041E-05	-1.26907E-05	-1.25088E-05	-1.24453E-05	-1.30258E-05	-1.25438E-05	-1.20404E-05	-1.40518E-05	-1.31518E-05	-1.37336E-05	-1.34675E-05	-1.33867E-05	-1.43036E-05	-1.36206E-05
3.05169E+00	-1.87246E-07	7.93921E-07	4.10892E-07	7.26346E-07	-1.51458E-06	-3.81326E-06	-5.20784E-06	-7.19649E-06	-9.84978E-06	-8.99776E-06	-9.20887E-06	-1.03109E-05	-9.54969E-06	-9.47048E-06	-1.08266E-05	-9.74533E-06	-1.23798E-05	-1.12168E-05	-1.12050E-05	-1.06242E-05	-1.04964E-05	-1.20501E-05	-1.21133E-05	-1.25661E-05	-1.19108E-05	-1.14524E-05	-1.47370E-05	-1.26869E-05	-1.19877E-05	-1.24646E-05	-1.29610E-05	-1.28266E-05	-1.36309E-05	-1.15566E-05	-1.31818E-05	-1.32184E-05	-1.24362E-05	-1.19288E-05	-1.25601E-05	-1.30335E-05	-1.25444E-05	-1.23507E-05	-1.31714E-05	-1.29095E-05	-1.31252E-05	-1.34724E-05	-1.29571E-05	-1.38949E-05	-1.33854E-05
3.06059E+00	-3.50031E-07	6.67948E-07	5.98363E-07	7.74928E-07	-1.43664E-06	-4.55114E-06	-4.82471E-06	-6.52338E-06	-9.24440E-06	-8.33861E-06	-9.04455E-06	-9.69001E-06	-8.77716E-06	-9.11258E-06	-1.06137E-05	-9.37870E-06	-1.18012E-05	-1.11375E-05	-1.08868E-05	-1.04098E-05	-1.03489E-05	-1.16872E-05	-1.19503E-05	-1.24799E-05	-1.11665E-05	-1.11999E-05	-1.39407E-05	-1.23052E-05	-1.17287E-05	-1.21191E-05	-1.26463E-05	-1.22677E-05	-1.36811E-05	-1.12751E-05	-1.23841E-05	-1.24844E-05	-1.24916E-05	-1.13778E-05	-1.25931E-05	-1.28064E-05	-1.26860E-05	-1.22247E-05	-1.25719E-05	-1.24573E-05	-1.27128E-05	-1.31895E-05	-1.26278E-05	-1.35230E-05	-1.26797E-05
3.06949E+00	-5.74549E-07	9.34852E-07	9.65435E-07	6.08676E-07	-8.92134E-07	-5.22702E-06	-4.46731E-06	-6.00081E-06	-8.53648E-06	-7.78408E-06	-8.99920E-06	-9.36525E-06	-8.16718E-06	-8.72641E-06	-1.03090E-05	-9.20182E-06	-1.08705E-05	-1.06883E-05	-1.06548E-05	-1.00795E-05	-1.00331E-05	-1.08693E-05	-1.16978E-05	-1.18750E-05	-1.02702E-05	-1.13585E-05	-1.30057E-05	-1.18421E-05	-1.15107E-05	-1.17936E-05	-1.24897E-05	-1.15747E-05	-1.29091E-05	-1.13261E-05	-1.14813E-05	-1.24364E-05	-1.23053E-05	-1.09636E-05	-1.19046E-05	-1.21347E-05	-1.25440E-05	-1.18111E-05	-1.19916E-05	-1.19870E-05	-1.21449E-05	-1.25521E-05	-1.23444E-05	-1.30155E-05	-1.21585E-05
3.07838E+00	-5.61610E-07	7.11177E-07	6.85774E-07	1.41290E-07	-6.22756E-07	-4.89879E-06	-4.22465E-06	-5.86755E-06	-7.76212E-06	-7.54051E-06	-8.31205E-06	-8.74378E-06	-7.78024E-06	-8.39571E-06	-9.72748E-06	-8.97466E-06	-1.00715E-05	-1.01714E-05	-1.04439E-05	-9.69402E-06	-9.89738E-06	-9.92846E-06	-1.14522E-05	-1.12884E-05	-9.81107E-06	-1.14457E-05	-1.21825E-05	-1.11876E-05	-1.10024E-05	-1.11474E-05	-1.17642E-05	-1.12359E-05	-1.22869E-05	-1.12837E-05	-1.07368E-05	-1.24536E-05	-1.19757E-05	-1.05527E-05	-1.13389E-05	-1.15025E-05	-1.21610E-05	-1.12686E-05	-1.18507E-05	-1.17670E-05	-1.15899E-05	-1.19892E-05	-1.19568E-05	-1.24226E-05	-1.17507E-05
3.08728E+00	-4.04917E-07	7.79618E-07	2.50056E-07	-3.19176E-07	-3.26819E-07	-4.71760E-06	-3.99761E-06	-5.89498E-06	-6.90803E-06	-7.44075E-06	-7.42693E-06	-7.83617E-06	-7.43222E-06	-8.13222E-06	-9.00861E-06	-8.53194E-06	-9.57962E-06	-9.77257E-06	-1.02428E-05	-9.37828E-06	-9.82199E-06	-9.68049E-06	-1.12751E-05	-1.06918E-05	-9.83784E-06	-1.12257E-05	-1.14710E-05	-1.10152E-05	-1.04077E-05	-1.06757E-05	-1.09886E-05	-1.09015E-05	-1.16349E-05	-1.13282E-05	-1.06432E-05	-1.19836E-05	-1.15434E-05	-1.04687E-05	-1.12737E-05	-1.12824E-05	-1.18737E-05	-1.08140E-05	-1.17165E-05	-1.16826E-05	-1.12183E-05	-1.14318E-05	-1.18361E-05	-1.16886E-05	-1.12502E-05
3.09617E+00	-4.98510E-07	8.83288E-07	1.69024E-07	-4.26550E-07	-3.43382E-07	-4.84821E-06	-4.27261E-06	-5.66102E-06	-6.13680E-06	-7.16670E-06	-6.20987E-06	-6.75531E-06	-7.14876E-06	-8.03342E-06	-8.11449E-06	-8.60948E-06	-9.45965E-06	-9.17167E-06	-1.03174E-05	-9.23095E-06	-1.01810E-05	-1.00457E-05	-1.11644E-05	-1.00027E-05	-9.88980E-06	-1.07371E-05	-1.02939E-05	-1.08906E-05	-1.01227E-05	-1.01422E-05	-1.04688E-05	-1.07660E-05	-1.12939E-05	-1.09700E-05	-1.12443E-05	-1.11817E-05	-1.12489E-05	-1.06828E-05	-1.13637E-05	-1.12340E-05	-1.16659E-05	-9.90766E-06	-1.14870E-05	-1.14402E-05	-1.13246E-05	-1.07412E-05	-1.17157E-05	-1.12517E-05	-1.09955E-05
3.10507E+00	-9.32752E-07	6.74986E-07	4.73050E-07	-5.39924E-07	-3.05898E-07	-4.77034E-06	-4.23874E-06	-5.52210E-06	-5.45933E-06	-6.78274E-06	-5.32262E-06	-6.64656E-06	-6.79999E-06	-7.50229E-06	-7.59990E-06	-8.39096E-06	-9.20028E-06	-9.13957E-06	-1.01268E-05	-8.86390E-06	-1.02634E-05	-9.98705E-06	-1.06607E-05	-9.25073E-06	-9.62247E-06	-9.87299E-06	-9.52160E-06	-1.07405E-05	-9.93735E-06	-9.98393E-06	-1.02803E-05	-1.01709E-05	-1.06846E-05	-1.04746E-05	-1.06332E-05	-1.08776E-05	-1.05546E-05	-1.07692E-05	-1.14197E-05	-1.09819E-05	-1.08744E-05	-9.26221E-06	-1.09065E-05	-1.10279E-05	-1.12657E-05	-1.06060E-05	-1.14200E-05	-1.10545E-05	-1.07711E-05
3.11395E+00	-1.26067E-06	3.24164E-07	6.31252E-07	-9.78520E-08	-5.91156E-07	-4.60314E-06	-4.20830E-06	-5.29448E-06	-5.30421E-06	-6.02147E-06	-4.88761E-06	-6.66429E-06	-6.19523E-06	-6.96441E-06	-7.13428E-06	-7.58818E-06	-9.01830E-06	-8.63053E-06	-9.43784E-06	-8.72116E-06	-9.96883E-06	-9.49945E-06	-1.02700E-05	-8.67706E-06	-9.35955E-06	-8.91111E-06	-9.02129E-06	-1.02272E-05	-9.92804E-06	-9.68404E-06	-9.82480E-06	-9.58050E-06	-9.77123E-06	-1.02011E-05	-9.77089E-06	-1.10093E-05	-9.72503E-06	-1.04266E-05	-1.13050E-05	-1.07069E-05	-1.00923E-05	-9.32550E-06	-1.02044E-05	-1.08147E-05	-1.11084E-05	-1.02789E-05	-1.11336E-05	-1.10598E-05	-1.04786E-05
3.12285E+00	-1.34933E-06	3.19156E-07	8.29012E-07	1.61634E-07	-7.98290E-07	-4.35785E-06	-4.13107E-06	-5.05778E-06	-5.48381E-06	-5.02242E-06	-4.68194E-06	-6.91743E-06	-5.48835E-06	-6.85747E-06	-6.77706E-06	-6.37879E-06	-8.93812E-06	-7.91268E-06	-8.65556E-06	-8.28490E-06	-9.30868E-06	-8.87235E-06	-9.76207E-06	-8.44209E-06	-8.79832E-06	-8.36039E-06	-8.79094E-06	-9.75090E-06	-9.31918E-06	-9.84583E-06	-8.83154E-06	-9.29804E-06	-8.86205E-06	-9.98757E-06	-8.98219E-06	-1.10700E-05	-9.36144E-06	-9.93116E-06	-1.08106E-05	-1.06905E-05	-9.29773E-06	-9.21215E-06	-9.78411E-06	-1.06800E-05	-1.08047E-05	-9.83110E-06	-1.08519E-05	-1.10751E-05	-1.03509E-05
3.13174E+00	-1.04541E-06	3.10788E-07	8.57167E-07	2.27695E-07	-7.71106E-07	-4.10515E-06	-3.67956E-06	-4.75239E-06	-5.43577E-06	-4.26204E-06	-4.73830E-06	-6.76231E-06	-5.08506E-06	-7.12680E-06	-6.40652E-06	-5.92610E-06	-8.98106E-06	-7.59556E-06	-8.16743E-06	-7.45232E-06	-8.93489E-06	-8.32251E-06	-9.58414E-06	-8.32240E-06	-8.24226E-06	-8.12875E-06	-8.64169E-06	-9.25155E-06	-9.06770E-06	-9.84412E-06	-8.55081E-06	-8.93600E-06	-8.15298E-06	-9.66697E-06	-8.66630E-06	-1.09370E-05	-8.88349E-06	-8.93823E-06	-1.00714E-05	-1.04021E-05	-9.11988E-06	-9.12089E-06	-9.53241E-06	-1.05180E-05	-1.03403E-05	-9.14739E-06	-1.04201E-05	-1.11834E-05	-1.03249E-05
3.14064E+00	-1.00505E-06	1.67318E-07	8.53224E-07	2.02791E-07	-9.23605E-07	-3.80027E-06	-4.05653E-06	-4.59122E-06	-5.09292E-06	-3.72474E-06	-4.36490E-06	-6.58463E-06	-4.54833E-06	-7.11795E-06	-6.35608E-06	-5.68588E-06	-8.74449E-06	-7.71570E-06	-8.02172E-06	-6.67189E-06	-8.41070E-06	-7.74104E-06	-9.19244E-06	-7.80540E-06	-7.61308E-06	-7.55532E-06	-8.65168E-06	-9.58314E-06	-8.50706E-06	-9.50746E-06	-7.69479E-06	-8.86655E-06	-7.87626E-06	-9.09244E-06	-8.38224E-06	-1.05331E-05	-8.60379E-06	-8.23021E-06	-9.11018E-06	-9.97795E-06	-9.26106E-06	-8.71584E-06	-9.35513E-06	-1.01038E-05	-9.62676E-06	-8.62302E-06	-9.86142E-06	-1.09588E-05	-9.56614E-06
3.14953E+00	-7.08841E-07	2.78079E-07	8.68054E-07	2.36287E-08	-1.00787E-06	-3.58956E-06	-3.75741E-06	-4.74918E-06	-4.95555E-06	-3.63653E-06	-3.97499E-06	-6.03517E-06	-4.32538E-06	-6.76650E-06	-6.48580E-06	-5.71140E-06	-8.22611E-06	-7.70353E-06	-7.62555E-06	-6.10076E-06	-7.83266E-06	-7.30290E-06	-8.87881E-06	-7.24224E-06	-7.31981E-06	-7.22763E-06	-8.47158E-06	-9.56736E-06	-8.28819E-06	-9.00247E-06	-7.37967E-06	-8.89259E-06	-7.83623E-06	-8.57755E-06	-7.84741E-06	-9.95544E-06	-8.43286E-06	-7.89278E-06	-8.83513E-06	-9.87190E-06	-9.09607E-06	-8.62652E-06	-9.09927E-06	-9.90914E-06	-8.65980E-06	-8.30080E-06	-9.50017E-06	-1.07031E-05	-9.18717E-06
3.15843E+00	-3.50076E-07	3.92588E-07	9.24933E-07	3.58232E-08	-1.29351E-06	-3.15953E-06	-3.36379E-06	-4.52739E-06	-4.61328E-06	-3.33308E-06	-3.11044E-06	-5.37426E-06	-4.65530E-06	-6.30467E-06	-6.29709E-06	-6.05353E-06	-7.24962E-06	-7.50082E-06	-6.88668E-06	-5.75376E-06	-7.42952E-06	-6.86800E-06	-8.46579E-06	-6.92873E-06	-7.09432E-06	-6.82884E-06	-8.22515E-06	-9.23088E-06	-7.74161E-06	-8.23709E-06	-7.05384E-06	-8.63045E-06	-7.56617E-06	-7.89877E-06	-7.55339E-06	-9.37331E-06	-8.16641E-06	-7.75073E-06	-8.86644E-06	-9.19120E-06	-8.55960E-06	-8.25320E-06	-9.19706E-06	-9.88057E-06	-7.84599E-06	-8.52137E-06	-9.29502E-06	-1.00582E-05	-8.69541E-06
3.16732E+00	-5.60703E-07	4.80677E-07	1.08788E-06	-4.11265E-08	-1.06260E-06	-2.69576E-06	-2.78587E-06	-3.81569E-06	-4.51233E-06	-3.34096E-06	-2.27791E-06	-4.71910E-06	-4.74256E-06	-5.80953E-06	-6.26334E-06	-6.39196E-06	-6.44819E-06	-7.13680E-06	-6.16777E-06	-5.54204E-06	-7.08803E-06	-6.33096E-06	-7.96010E-06	-6.31465E-06	-7.05175E-06	-6.27108E-06	-7.88792E-06	-8.49657E-06	-7.71092E-06	-7.50457E-06	-6.59001E-06	-8.07245E-06	-7.31350E-06	-7.23183E-06	-6.98850E-06	-8.74575E-06	-7.68308E-06	-7.57114E-06	-8.74392E-06	-8.49425E-06	-7.89095E-06	-7.85852E-06	-9.00318E-06	-9.74664E-06	-7.38520E-06	-8.83923E-06	-8.93018E-06	-9.56763E-06	-8.06974E-06
3.17622E+00	-9.65391E-07	3.53177E-07	7.64729E-07	4.21764E-07	-7.27836E-07	-2.58614E-06	-2.69759E-06	-2.89369E-06	-4.62721E-06	-2.83200E-06	-1.70403E-06	-3.74477E-06	-4.77566E-06	-5.12615E-06	-5.77071E-06	-6.40247E-06	-5.84857E-06	-6.47392E-06	-5.47349E-06	-5.67563E-06	-6.60402E-06	-5.72674E-06	-7.84500E-06	-6.30487E-06	-6.84157E-06	-6.15130E-06	-7.76794E-06	-7.70687E-06	-7.55021E-06	-7.01249E-06	-6.14462E-06	-7.57792E-06	-6.75672E-06	-7.01473E-06	-6.42894E-06	-8.29513E-06	-7.33298E-06	-7.16282E-06	-8.43317E-06	-8.20450E-06	-7.66941E-06	-7.61853E-06	-8.82265E-06	-9.27225E-06	-7.20881E-06	-8.82052E-06	-8.72639E-06	-9.33274E-06	-7.95648E-06
3.18512E+00	-1.27655E-06	-5.59647E-08	5.53544E-07	1.97158E-07	-3.92923E-07	-2.22722E-06	-2.35739E-06	-2.54184E-06	-4.50963E-06	-2.68454E-06	-1.46350E-06	-3.06859E-06	-4.50230E-06	-4.71448E-06	-4.94242E-06	-5.80605E-06	-5.04672E-06	-5.84076E-06	-4.74971E-06	-5.30604E-06	-6.18953E-06	-5.06772E-06	-7.31776E-06	-6.32345E-06	-6.30770E-06	-5.94014E-06	-7.82030E-06	-6.91173E-06	-7.18152E-06	-6.43694E-06	-5.81356E-06	-7.17593E-06	-6.70179E-06	-7.16093E-06	-6.10062E-06	-7.77144E-06	-7.31774E-06	-6.96581E-06	-8.20226E-06	-7.60188E-06	-7.62229E-06	-7.27288E-06	-8.21907E-06	-8.54723E-06	-7.10256E-06	-8.45127E-06	-9.07750E-06	-9.08582E-06	-8.16842E-06
3.19401E+00	-1.26204E-06	-1.63068E-07	-1.15000E-07	3.63472E-07	-4.58672E-07	-1.80995E-06	-2.42580E-06	-2.26490E-06	-4.23809E-06	-2.69313E-06	-1.52557E-06	-2.20277E-06	-4.31434E-06	-4.22243E-06	-4.13786E-06	-5.00106E-06	-4.42629E-06	-5.08548E-06	-4.00405E-06	-5.04614E-06	-5.78265E-06	-5.10386E-06	-6.50048E-06	-6.30753E-06	-5.75091E-06	-5.67491E-06	-7.43838E-06	-6.34586E-06	-6.72059E-06	-6.16393E-06	-5.76963E-06	-6.84847E-06	-6.47045E-06	-7.28934E-06	-6.15310E-06	-7.69956E-06	-6.98492E-06	-6.70930E-06	-8.03074E-06	-7.10479E-06	-7.26409E-06	-6.74324E-06	-7.42520E-06	-8.04940E-06	-6.73494E-06	-7.92831E-06	-8.65888E-06	-8.52179E-06	-7.76666E-06
3.20291E+00	-9.39755E-07	-2.25903E-07	-2.18181E-07	5.30919E-07	-6.64063E-07	-1.46001E-06	-2.53493E-06	-2.24346E-06	-3.75285E-06	-2.67013E-06	-1.55966E-06	-1.53897E-06	-4.20194E-06	-3.64968E-06	-3.64326E-06	-4.51969E-06	-3.97486E-06	-4.28317E-06	-3.64811E-06	-4.40219E-06	-5.28501E-06	-5.04491E-06	-5.76590E-06	-6.11717E-06	-5.67335E-06	-6.04164E-06	-7.16507E-06	-5.95189E-06	-6.24522E-06	-5.86903E-06	-5.45342E-06	-6.61439E-06	-6.31011E-06	-7.13847E-06	-6.51661E-06	-7.62688E-06	-6.55087E-06	-6.81758E-06	-7.80071E-06	-7.26768E-06	-6.96576E-06	-6.37195E-06	-6.94287E-06	-7.64390E-06	-6.71976E-06	-7.58543E-06	-8.28797E-06	-8.25482E-06	-7.28143E-06
3.21180E+00	-7.83205E-07	-4.32882E-08	-4.32323E-07	3.99288E-07	-1.21786E-06	-1.53428E-06	-2.46765E-06	-2.42285E-06	-3.36084E-06	-2.60583E-06	-1.63585E-06	-9.25715E-07	-3.49045E-06	-2.85794E-06	-3.17737E-06	-4.21351E-06	-3.63521E-06	-3.59406E-06	-3.23564E-06	-3.71809E-06	-4.49136E-06	-4.69275E-06	-5.02783E-06	-5.72639E-06	-5.30806E-06	-5.89632E-06	-6.36681E-06	-5.54605E-06	-5.54179E-06	-5.56306E-06	-5.01972E-06	-6.22072E-06	-6.46311E-06	-6.60325E-06	-6.54851E-06	-7.51905E-06	-6.08942E-06	-6.51927E-06	-7.29419E-06	-6.87066E-06	-6.87979E-06	-5.94151E-06	-6.67005E-06	-7.12001E-06	-6.74049E-06	-7.07127E-06	-7.66675E-06	-7.69787E-06	-7.13449E-06
3.22070E+00	-1.00517E-06	2.55588E-07	-3.46582E-07	9.89868E-08	-1.56761E-06	-1.53473E-06	-2.21775E-06	-2.52253E-06	-3.00194E-06	-2.57333E-06	-1.44353E-06	-6.40545E-07	-2.88178E-06	-2.01897E-06	-2.74752E-06	-3.31588E-06	-3.42536E-06	-2.92533E-06	-3.04884E-06	-3.22114E-06	-3.67956E-06	-4.10847E-06	-4.50368E-06	-5.30261E-06	-4.90411E-06	-6.20384E-06	-5.68710E-06	-5.07866E-06	-5.04874E-06	-5.06844E-06	-4.77584E-06	-5.76030E-06	-6.26104E-06	-6.29632E-06	-6.19693E-06	-7.23771E-06	-6.10990E-06	-6.28970E-06	-6.78619E-06	-6.42263E-06	-6.66365E-06	-5.84675E-06	-6.53769E-06	-6.81091E-06	-6.77657E-06	-6.81168E-06	-6.84040E-06	-7.39705E-06	-6.72628E-06
3.22958E+00	-7.73088E-07	4.86424E-07	-5.13345E-07	3.94378E-07	-1.60955E-06	-2.23186E-06	-2.20707E-06	-2.68441E-06	-2.93227E-06	-2.49832E-06	-1.04475E-06	-5.77613E-07	-1.85599E-06	-1.95072E-06	-2.49152E-06	-2.54674E-06	-2.77553E-06	-2.53837E-06	-2.65732E-06	-2.90856E-06	-3.14588E-06	-3.62963E-06	-4.06027E-06	-4.64118E-06	-4.03338E-06	-5.44217E-06	-5.31701E-06	-4.93906E-06	-4.68740E-06	-4.87245E-06	-4.62671E-06	-5.02100E-06	-5.93897E-06	-5.63185E-06	-5.94107E-06	-7.09812E-06	-5.63609E-06	-5.82662E-06	-6.30445E-06	-6.00682E-06	-6.74405E-06	-5.67825E-06	-6.15626E-06	-6.20983E-06	-6.36081E-06	-6.41598E-06	-6.25391E-06	-7.04423E-06	-6.26992E-06
3.23848E+00	-7.04476E-07	6.45217E-07	-3.85355E-07	3.63657E-07	-1.41347E-06	-2.56447E-06	-2.04688E-06	-2.43630E-06	-2.88096E-06	-2.00888E-06	-4.48554E-07	-5.10683E-07	-8.07770E-07	-2.08454E-06	-2.09863E-06	-1.95761E-06	-2.60988E-06	-2.66578E-06	-2.48097E-06	-2.68464E-06	-2.88998E-06	-3.25245E-06	-3.99271E-06	-4.17438E-06	-2.94691E-06	-4.88756E-06	-4.95655E-06	-4.55659E-06	-5.07549E-06	-4.83067E-06	-4.49798E-06	-4.26014E-06	-5.64933E-06	-5.29496E-06	-5.38348E-06	-6.64819E-06	-5.42712E-06	-5.76406E-06	-5.65351E-06	-5.61650E-06	-6.68392E-06	-5.61687E-06	-5.63661E-06	-5.52292E-06	-6.07802E-06	-6.25280E-06	-5.74718E-06	-6.63030E-06	-5.96401E-06
3.24737E+00	-5.24940E-07	5.51907E-07	-9.49578E-08	6.67854E-07	-8.73889E-07	-2.70428E-06	-1.93922E-06	-2.25556E-06	-2.77717E-06	-1.11353E-06	-8.19046E-08	-1.89668E-07	-1.09063E-07	-2.09638E-06	-1.59775E-06	-1.78927E-06	-2.22838E-06	-2.67356E-06	-2.38151E-06	-2.55401E-06	-3.00093E-06	-3.02091E-06	-3.62889E-06	-4.13865E-06	-2.43780E-06	-4.40438E-06	-4.35672E-06	-4.27957E-06	-5.45154E-06	-4.34798E-06	-4.00525E-06	-3.83206E-06	-5.17610E-06	-5.07931E-06	-4.53825E-06	-6.84967E-06	-5.64357E-06	-5.82094E-06	-5.01001E-06	-5.07474E-06	-6.50659E-06	-5.04738E-06	-5.49862E-06	-4.89846E-06	-5.84506E-06	-5.95808E-06	-5.69842E-06	-6.18919E-06	-5.69825E-06
3.25627E+00	-1.62202E-08	7.59452E-07	4.52084E-07	9.72185E-07	-9.03512E-07	-2.86455E-06	-2.11170E-06	-1.69700E-06	-2.39088E-06	-3.11048E-07	1.02200E-07	5.04629E-08	-1.27672E-07	-1.80285E-06	-1.19449E-06	-1.21155E-06	-1.87199E-06	-2.49936E-06	-2.39357E-06	-2.75496E-06	-3.26277E-06	-2.49528E-06	-3.62785E-06	-3.58231E-06	-1.97177E-06	-3.89270E-06	-4.21150E-06	-4.00183E-06	-5.04651E-06	-3.97875E-06	-3.71158E-06	-3.41707E-06	-4.59249E-06	-5.21871E-06	-3.99681E-06	-6.51846E-06	-5.52795E-06	-5.52075E-06	-4.59258E-06	-4.93666E-06	-6.44858E-06	-4.37257E-06	-5.27093E-06	-4.62362E-06	-5.58672E-06	-5.77563E-06	-5.43732E-06	-5.65377E-06	-5.51363E-06
3.26516E+00	3.12128E-07	8.40242E-07	6.48930E-07	1.24549E-06	-7.53375E-07	-2.82230E-06	-2.26722E-06	-1.48617E-06	-1.79892E-06	9.72754E-08	4.84925E-07	6.04533E-07	-9.25855E-08	-1.21498E-06	-8.90490E-07	-1.17237E-06	-1.74558E-06	-2.44760E-06	-2.43837E-06	-2.16710E-06	-3.10729E-06	-2.27487E-06	-3.37787E-06	-3.03431E-06	-1.93136E-06	-3.07944E-06	-4.04763E-06	-4.09127E-06	-4.40494E-06	-3.12483E-06	-3.38265E-06	-2.86630E-06	-4.41640E-06	-5.08122E-06	-3.48488E-06	-6.35932E-06	-4.85591E-06	-5.00827E-06	-4.42321E-06	-4.58188E-06	-6.17612E-06	-3.58893E-06	-5.38246E-06	-4.34533E-06	-5.46979E-06	-5.75514E-06	-5.60950E-06	-5.39197E-06	-5.33147E-06
3.27406E+00	3.99723E-07	9.89503E-07	6.55304E-07	1.11562E-06	-9.35204E-07	-2.68616E-06	-2.23533E-06	-1.53747E-06	-1.35452E-06	5.32676E-07	1.08949E-06	6.84464E-07	-3.86168E-07	-4.20567E-07	-1.04697E-06	-1.22618E-06	-1.69181E-06	-1.84342E-06	-1.97453E-06	-1.76865E-06	-2.35476E-06	-2.21558E-06	-3.09106E-06	-1.85817E-06	-1.67853E-06	-2.20883E-06	-3.68454E-06	-3.83266E-06	-3.64258E-06	-2.85362E-06	-3.43990E-06	-2.18804E-06	-4.37523E-06	-4.71474E-06	-3.06972E-06	-5.94575E-06	-4.05069E-06	-4.79191E-06	-4.16564E-06	-4.19023E-06	-5.56841E-06	-3.55407E-06	-4.86383E-06	-4.39031E-06	-5.03535E-06	-5.38806E-06	-5.36482E-06	-5.18991E-06	-4.78362E-06
3.28295E+00	3.39332E-07	7.06724E-07	9.51917E-07	9.90692E-07	-7.32134E-07	-2.19807E-06	-2.39099E-06	-1.18804E-06	-8.66472E-07	8.88465E-07	1.27840E-06	7.83455E-07	-2.84126E-07	4.22220E-07	-1.11676E-06	-7.93378E-07	-1.37796E-06	-1.29756E-06	-1.45111E-06	-1.70859E-06	-1.55681E-06	-2.10212E-06	-2.76324E-06	-1.06627E-06	-1.42726E-06	-2.16728E-06	-2.99927E-06	-3.63324E-06	-2.77529E-06	-2.54958E-06	-3.19935E-06	-1.99663E-06	-4.26912E-06	-4.08007E-06	-2.98805E-06	-5.76596E-06	-3.42142E-06	-4.34260E-06	-3.91193E-06	-3.99055E-06	-4.89240E-06	-3.45504E-06	-4.60999E-06	-4.44839E-06	-4.25847E-06	-4.76301E-06	-5.27371E-06	-5.54780E-06	-3.96117E-06
3.29185E+00	1.79751E-07	6.53122E-07	1.55410E-06	2.55282E-07	-3.81716E-07	-1.79274E-06	-1.68866E-06	-6.32085E-07	-7.20026E-07	1.33246E-06	1.57598E-06	1.07144E-06	1.11571E-07	9.27581E-07	-7.86230E-07	-5.24400E-08	-1.01883E-06	-8.29507E-07	-8.92266E-07	-1.93153E-06	-1.14856E-06	-1.61028E-06	-2.46624E-06	-3.97212E-07	-6.80058E-07	-1.99982E-06	-2.71920E-06	-3.18322E-06	-2.26996E-06	-2.32941E-06	-2.97565E-06	-1.41658E-06	-4.11009E-06	-3.17116E-06	-2.88705E-06	-5.62622E-06	-3.24182E-06	-3.85895E-06	-3.88284E-06	-3.80455E-06	-4.38385E-06	-3.29529E-06	-4.27196E-06	-4.70000E-06	-3.60687E-06	-4.17325E-06	-4.55352E-06	-5.75426E-06	-3.15314E-06
3.30075E+00	2.25389E-07	3.72822E-07	1.51633E-06	-2.74613E-07	-8.14889E-08	-1.55194E-06	-1.10447E-06	-4.67989E-07	-4.10014E-07	1.62753E-06	2.23543E-06	1.84602E-06	7.04769E-07	1.18933E-06	-2.50003E-07	6.47915E-07	-5.77931E-07	-8.60476E-07	-4.23906E-08	-1.77549E-06	-1.22219E-06	-1.53520E-06	-1.93667E-06	-6.03939E-08	-1.97040E-07	-1.17531E-06	-2.27054E-06	-2.42207E-06	-2.12761E-06	-2.58673E-06	-2.41997E-06	-1.37225E-06	-3.91120E-06	-2.35256E-06	-3.22557E-06	-4.79789E-06	-3.07299E-06	-3.61175E-06	-4.27660E-06	-3.19552E-06	-3.46542E-06	-3.22653E-06	-3.72323E-06	-4.50450E-06	-3.26888E-06	-3.30609E-06	-3.66309E-06	-6.12179E-06	-2.63211E-06
3.30964E+00	3.68913E-07	2.89801E-07	1.45497E-06	-5.60813E-07	-3.43454E-08	-1.59988E-06	-3.92714E-07	-4.96995E-07	-1.78314E-07	2.02486E-06	2.42497E-06	1.99388E-06	1.15143E-06	1.41596E-06	-3.41208E-09	1.09201E-06	7.70715E-08	-8.12922E-07	2.53638E-07	-1.28179E-06	-1.25130E-06	-1.48843E-06	-1.43752E-06	2.25149E-08	-4.49357E-08	-5.39309E-07	-1.82081E-06	-2.11503E-06	-1.91744E-06	-2.77820E-06	-2.30649E-06	-1.08354E-06	-3.46712E-06	-2.06601E-06	-2.99363E-06	-4.39446E-06	-2.90080E-06	-3.55130E-06	-4.22955E-06	-2.87824E-06	-2.92897E-06	-3.11252E-06	-3.04143E-06	-3.90608E-06	-3.05452E-06	-2.81961E-06	-3.22403E-06	-5.89628E-06	-2.03092E-06
3.31854E+00	3.87639E-07	-1.20305E-07	1.15571E-06	-9.36190E-07	-2.63796E-07	-1.46187E-06	-1.45106E-07	-6.32465E-07	-1.45735E-07	2.55213E-06	2.42501E-06	2.12261E-06	1.21057E-06	1.81133E-06	2.30541E-07	1.04331E-06	7.35417E-07	-4.62391E-07	3.08249E-07	-4.15295E-07	-1.18572E-06	-6.03208E-07	-1.32157E-06	-4.25088E-07	-4.62000E-07	3.03321E-08	-1.39665E-06	-2.08659E-06	-1.82296E-06	-2.43964E-06	-1.87998E-06	-8.15632E-07	-2.39884E-06	-1.50175E-06	-2.63103E-06	-3.84035E-06	-2.52353E-06	-3.47158E-06	-3.85797E-06	-2.52639E-06	-2.42333E-06	-3.52742E-06	-2.70782E-06	-3.11142E-06	-3.13006E-06	-2.71045E-06	-2.78342E-06	-5.53824E-06	-1.67287E-06
3.32742E+00	5.05852E-07	-4.76774E-07	8.15084E-07	-1.37909E-06	-7.52117E-07	-1.47678E-06	-3.01099E-07	-7.98041E-07	2.59103E-07	2.87596E-06	2.30834E-06	2.68927E-06	1.49139E-06	2.07855E-06	4.25345E-07	1.46138E-06	9.13474E-07	2.35252E-07	6.53637E-07	3.67264E-07	-1.31919E-06	4.11040E-07	-1.10722E-06	-6.54215E-07	-6.75814E-07	-6.66069E-08	-9.30740E-07	-1.36948E-06	-1.53211E-06	-1.79636E-06	-1.46636E-06	-2.95808E-07	-1.28549E-06	-1.20771E-06	-1.94307E-06	-3.27546E-06	-2.42396E-06	-3.28635E-06	-3.19228E-06	-2.65556E-06	-2.38823E-06	-3.14221E-06	-2.20834E-06	-2.17153E-06	-2.81704E-06	-2.95257E-06	-2.25641E-06	-5.15865E-06	-2.10525E-06
3.33632E+00	4.42539E-07	-6.59610E-07	2.85530E-07	-1.32381E-06	-7.95100E-07	-1.73406E-06	-2.64635E-07	-7.41310E-07	6.35756E-07	3.26308E-06	2.89823E-06	3.42107E-06	1.56836E-06	2.67658E-06	5.74416E-07	2.09387E-06	1.28267E-06	9.58428E-07	7.88623E-07	6.43481E-07	-8.77725E-07	1.03642E-06	-3.79528E-07	-5.47852E-07	-7.50031E-07	7.38097E-07	-4.85267E-07	-6.61513E-07	-1.28247E-06	-1.16899E-06	-1.29058E-06	3.02660E-07	-1.13693E-06	-1.09003E-06	-1.32857E-06	-2.63533E-06	-1.97305E-06	-2.62854E-06	-2.83037E-06	-2.40295E-06	-2.34136E-06	-2.66552E-06	-1.64900E-06	-1.77080E-06	-2.48973E-06	-3.10654E-06	-2.29774E-06	-4.76592E-06	-2.54878E-06
3.34521E+00	6.39032E-07	-1.13414E-06	4.02979E-07	-9.09312E-07	-2.87929E-07	-2.05692E-06	-4.46122E-07	-3.40274E-08	9.37676E-07	3.05599E-06	3.43635E-06	4.06619E-06	1.73792E-06	2.95634E-06	7.56574E-07	2.42855E-06	1.57853E-06	1.43889E-06	4.13701E-07	1.14589E-06	-6.03726E-09	1.47891E-06	8.32224E-08	-4.27880E-07	-7.83770E-07	1.69614E-06	4.14367E-07	1.28480E-07	-1.11214E-06	1.67641E-08	-1.61468E-06	-6.63174E-08	-1.69009E-06	-8.41648E-07	2.66995E-07	-2.40015E-06	-1.64408E-06	-1.61707E-06	-1.85766E-06	-2.24893E-06	-2.16125E-06	-1.98069E-06	-1.41325E-06	-1.63895E-06	-2.36528E-06	-3.28538E-06	-2.56072E-06	-4.19940E-06	-2.46160E-06
3.35411E+00	6.66781E-07	-9.89688E-07	-2.18811E-08	-1.02443E-06	1.16259E-07	-2.60813E-06	-5.45808E-07	3.32825E-07	1.37368E-06	3.45652E-06	3.88295E-06	4.27163E-06	2.11519E-06	2.77709E-06	9.24625E-07	2.51268E-06	1.77218E-06	2.25440E-06	3.46955E-07	1.33055E-06	6.94778E-07	1.73959E-06	6.91322E-07	-1.23254E-07	-5.36705E-07	1.79614E-06	9.91695E-07	5.96686E-07	-5.25015E-07	7.76111E-07	-1.35951E-06	-1.12858E-07	-1.57670E-06	-1.19439E-07	7.97385E-07	-2.19518E-06	-1.07227E-06	-6.96503E-07	-1.12261E-06	-1.35563E-06	-1.53835E-06	-1.72904E-06	-8.80161E-07	-1.18421E-06	-2.05399E-06	-2.97204E-06	-2.22638E-06	-3.42812E-06	-1.85001E-06
3.36300E+00	5.48311E-07	-6.24070E-07	-3.39749E-07	-1.05107E-06	-4.11586E-07	-2.75853E-06	-6.50214E-07	1.69185E-07	1.85392E-06	3.81718E-06	4.49201E-06	4.21638E-06	2.14474E-06	2.97532E-06	1.35698E-06	2.41965E-06	2.18143E-06	2.89438E-06	7.59091E-07	1.15247E-06	1.14696E-06	2.20072E-06	6.27402E-07	3.54682E-07	1.65878E-09	1.19594E-06	7.81350E-07	1.06900E-06	1.87700E-07	1.07685E-06	-1.34259E-06	4.03725E-08	-1.13101E-06	-1.15716E-08	9.27323E-07	-1.95770E-06	-1.01055E-06	-2.54022E-07	-3.46359E-07	-8.39302E-07	-1.20361E-06	-1.29455E-06	-3.77637E-07	-6.27274E-07	-1.72437E-06	-2.64037E-06	-1.79068E-06	-2.74653E-06	-1.35142E-06
3.37190E+00	5.01691E-08	4.50441E-08	-7.34790E-07	-8.47585E-07	-6.08181E-07	-2.75010E-06	-1.06995E-06	2.42678E-07	2.27997E-06	4.23591E-06	5.10960E-06	3.90708E-06	2.45226E-06	3.67732E-06	1.99956E-06	2.76952E-06	3.11189E-06	3.34609E-06	1.90066E-06	1.56271E-06	1.74909E-06	2.78006E-06	2.06644E-07	1.22736E-06	6.77872E-07	1.63749E-06	6.93554E-07	1.20494E-06	7.75657E-07	1.19807E-06	-4.82229E-07	-2.51147E-08	-3.86491E-07	-4.49763E-07	9.18230E-07	-1.51176E-06	-1.14395E-06	2.77865E-07	4.85318E-09	-7.49529E-07	-1.26969E-06	-9.52688E-07	2.24797E-07	4.01197E-08	-1.32231E-06	-2.02809E-06	-1.38137E-06	-2.05435E-06	-9.86474E-07
3.38079E+00	-2.96063E-07	3.35365E-07	-7.78623E-07	-4.23879E-07	-1.03069E-06	-2.24930E-06	-1.00192E-06	3.57138E-07	2.60884E-06	4.86475E-06	5.55383E-06	4.29793E-06	3.10524E-06	4.17202E-06	2.59828E-06	3.21084E-06	3.59020E-06	2.81558E-06	2.83909E-06	2.05973E-06	2.15164E-06	3.17045E-06	5.06327E-07	2.17581E-06	1.42572E-06	2.15869E-06	9.34020E-07	1.44589E-06	9.98882E-07	1.37613E-06	2.90957E-07	-1.78568E-07	-1.85620E-07	-7.23691E-07	1.15928E-06	-1.46640E-06	-1.04902E-06	3.65179E-07	1.48580E-07	-6.77336E-07	-1.19725E-06	-9.20599E-07	4.26580E-07	4.77779E-07	-1.29781E-06	-1.53041E-06	-1.20922E-06	-1.60167E-06	-7.52589E-07
3.38969E+00	-4.62916E-07	4.18110E-07	-5.18803E-07	-6.49840E-07	-9.61945E-07	-1.68598E-06	-6.63979E-07	8.91525E-07	3.21868E-06	5.10084E-06	6.12045E-06	4.63990E-06	3.50519E-06	4.43984E-06	3.16998E-06	4.08169E-06	4.03676E-06	3.04731E-06	3.57451E-06	2.42294E-06	2.49742E-06	3.43827E-06	1.36152E-06	3.04370E-06	1.88715E-06	2.79913E-06	1.30625E-06	1.71021E-06	1.15903E-06	2.10924E-06	9.80204E-07	3.72342E-07	1.39013E-07	-6.20940E-08	1.23836E-06	-1.59781E-06	-5.92719E-07	2.50105E-08	-2.68427E-08	4.06981E-09	-9.63151E-07	-6.93768E-07	1.23844E-07	1.31186E-06	-9.19974E-07	-1.17097E-06	-8.67500E-08	-9.25230E-07	-2.21814E-07
3.39858E+00	-6.18835E-07	7.12013E-07	-5.26142E-07	-7.11002E-07	-8.25031E-07	-1.30623E-06	-2.52032E-07	1.91943E-06	3.37370E-06	5.42840E-06	6.37550E-06	5.50616E-06	4.11094E-06	4.69951E-06	3.68864E-06	4.55613E-06	4.27922E-06	3.35065E-06	3.69431E-06	2.66018E-06	2.74570E-06	3.67899E-06	1.90691E-06	3.00011E-06	2.44938E-06	3.42356E-06	1.62719E-06	2.06162E-06	1.47165E-06	2.60186E-06	1.49855E-06	1.08316E-06	5.30031E-07	5.12899E-07	1.95669E-06	-1.25910E-06	1.97906E-07	2.44809E-07	3.71257E-07	4.91519E-07	-6.40492E-07	-4.28439E-07	2.69813E-07	1.67585E-06	-3.28027E-07	-4.99973E-07	2.43741E-07	-5.19921E-07	-6.47761E-08
3.40748E+00	-9.96660E-07	7.38227E-07	-2.01268E-07	-2.97750E-07	-4.24109E-07	-6.30614E-07	1.73611E-07	2.15904E-06	4.05816E-06	5.85013E-06	6.69611E-06	5.87310E-06	4.56485E-06	4.92297E-06	3.96324E-06	4.64244E-06	4.99562E-06	3.93235E-06	4.95445E-06	2.92964E-06	3.26265E-06	3.66980E-06	2.62777E-06	2.75559E-06	2.96834E-06	3.79532E-06	2.17557E-06	2.13426E-06	1.70254E-06	2.99439E-06	2.72850E-06	1.90485E-06	7.27828E-07	8.71714E-07	2.89924E-06	-2.67355E-07	8.33167E-07	5.83435E-07	6.59057E-07	9.04362E-07	-7.24207E-08	1.01959E-07	7.33344E-07	2.22863E-06	6.96014E-08	-6.55738E-08	2.84933E-07	-3.23596E-07	-1.40150E-07
3.41638E+00	-1.16886E-06	4.08039E-07	-3.94142E-07	-1.06266E-07	-4.46898E-07	-4.08591E-07	5.71167E-07	2.32542E-06	4.44083E-06	5.79646E-06	6.99927E-06	5.89221E-06	5.18953E-06	5.09965E-06	4.44263E-06	4.95060E-06	5.35356E-06	4.35171E-06	5.91501E-06	3.58965E-06	3.59836E-06	3.81527E-06	3.35634E-06	2.72452E-06	3.81463E-06	3.83354E-06	2.83527E-06	2.20451E-06	1.86272E-06	2.69692E-06	3.37895E-06	2.80203E-06	9.06514E-07	9.83921E-07	3.32464E-06	3.83237E-07	1.39793E-06	8.78754E-07	8.78170E-07	1.00110E-06	9.28117E-07	3.99857E-07	1.03955E-06	2.71810E-06	1.24208E-07	-2.01032E-07	1.13010E-07	-2.67488E-07	2.29669E-07
3.42527E+00	-8.28389E-07	1.01647E-07	-2.69857E-07	9.41064E-08	-4.50849E-07	-6.36414E-07	1.27694E-06	2.38720E-06	4.45281E-06	5.73314E-06	7.59935E-06	6.11606E-06	5.48971E-06	5.62735E-06	4.73200E-06	5.22046E-06	5.43447E-06	4.97044E-06	6.59020E-06	4.44824E-06	3.98942E-06	4.15242E-06	3.79423E-06	3.25045E-06	3.98839E-06	4.02177E-06	2.77701E-06	2.59408E-06	2.20017E-06	3.06642E-06	3.48948E-06	3.57324E-06	1.48847E-06	9.26012E-07	3.45608E-06	8.02968E-07	1.65064E-06	7.98543E-07	1.62088E-06	4.87758E-07	1.73809E-06	1.31050E-06	1.03600E-06	3.03550E-06	9.06533E-08	4.11943E-08	2.85252E-07	7.09878E-09	6.31453E-07
3.43417E+00	-4.85131E-07	3.99533E-07	-4.49170E-07	2.70296E-08	-7.47205E-07	-1.19832E-06	1.40964E-06	2.83787E-06	4.14251E-06	5.77859E-06	8.13134E-06	6.43645E-06	5.92668E-06	6.29052E-06	5.02499E-06	5.51634E-06	5.37993E-06	5.85781E-06	6.45710E-06	5.28827E-06	4.60790E-06	4.74052E-06	3.99460E-06	3.84439E-06	4.31422E-06	4.46731E-06	2.90138E-06	3.48239E-06	2.72759E-06	3.37953E-06	3.05230E-06	3.99475E-06	1.96988E-06	1.51982E-06	3.62745E-06	1.00591E-06	1.84206E-06	9.75082E-07	2.06872E-06	1.82249E-07	2.01085E-06	1.74782E-06	1.57681E-06	3.13250E-06	6.48681E-07	5.37532E-07	8.50017E-07	2.75188E-07	1.24260E-06
3.44306E+00	-7.34378E-08	4.35385E-07	-5.47401E-07	1.08052E-07	-1.27988E-06	-1.57715E-06	1.65126E-06	3.23819E-06	4.34270E-06	6.55084E-06	8.44542E-06	6.95001E-06	6.61812E-06	6.80385E-06	5.37076E-06	5.95667E-06	5.45373E-06	6.72515E-06	6.54341E-06	5.52097E-06	5.31253E-06	4.96652E-06	4.36670E-06	4.09746E-06	4.62017E-06	4.56683E-06	3.18948E-06	3.77641E-06	3.08466E-06	4.00004E-06	3.15947E-06	4.34531E-06	2.36691E-06	2.40292E-06	3.76852E-06	1.42675E-06	1.96714E-06	1.14653E-06	1.95865E-06	3.53429E-07	2.04862E-06	1.85965E-06	1.86550E-06	3.31559E-06	1.16979E-06	7.95131E-07	1.18592E-06	6.70669E-07	1.79061E-06
3.45195E+00	-4.09248E-07	5.35637E-07	-6.35837E-07	3.84369E-07	-1.69930E-06	-1.64242E-06	2.08637E-06	4.11967E-06	4.51303E-06	6.95517E-06	8.52525E-06	7.68041E-06	7.28572E-06	7.26510E-06	5.83920E-06	6.43313E-06	5.87560E-06	7.54071E-06	6.28614E-06	5.64105E-06	5.34173E-06	5.53367E-06	4.69251E-06	4.27866E-06	5.11673E-06	5.06663E-06	3.78379E-06	3.77206E-06	3.90369E-06	4.24828E-06	3.40265E-06	4.21317E-06	3.22368E-06	3.10039E-06	3.98914E-06	1.87152E-06	2.44640E-06	2.51716E-06	2.16052E-06	1.21856E-06	2.24669E-06	1.93427E-06	2.41702E-06	3.39113E-06	1.82717E-06	1.13578E-06	1.64145E-06	9.82982E-07	2.42690E-06
3.46084E+00	-5.54284E-07	8.06517E-07	-4.81511E-07	5.40605E-07	-1.87574E-06	-1.29662E-06	2.50535E-06	4.53764E-06	4.99146E-06	7.30557E-06	8.40643E-06	8.37406E-06	7.60221E-06	7.47453E-06	6.23191E-06	6.84800E-06	6.05732E-06	7.99345E-06	6.27719E-06	5.43297E-06	5.40352E-06	6.50875E-06	4.97620E-06	4.88256E-06	5.40849E-06	5.00419E-06	4.60776E-06	4.16820E-06	4.14989E-06	4.63620E-06	3.75573E-06	4.40015E-06	3.84401E-06	3.46846E-06	3.91788E-06	2.55430E-06	2.93113E-06	3.45443E-06	2.63030E-06	1.82212E-06	2.30479E-06	2.51580E-06	2.74154E-06	3.77354E-06	2.59585E-06	1.51799E-06	1.96922E-06	1.38245E-06	2.63114E-06
3.46974E+00	-7.15502E-07	8.51422E-07	-5.07232E-07	7.24294E-07	-2.00799E-06	-7.69543E-07	2.58629E-06	5.19016E-06	5.40059E-06	7.78473E-06	8.69518E-06	9.11807E-06	7.96904E-06	7.57702E-06	6.98287E-06	7.12806E-06	6.71966E-06	8.21950E-06	6.71251E-06	5.58640E-06	5.72902E-06	7.32201E-06	5.64468E-06	5.17222E-06	5.99848E-06	5.40432E-06	5.33474E-06	4.74874E-06	4.19535E-06	4.64566E-06	4.21693E-06	4.57525E-06	4.52798E-06	3.91554E-06	3.98511E-06	3.16017E-06	3.30544E-06	3.78945E-06	3.02697E-06	2.44924E-06	2.90833E-06	2.93136E-06	3.44078E-06	3.95485E-06	3.19216E-06	2.25172E-06	2.35044E-06	1.68884E-06	2.94573E-06
3.47863E+00	-6.80339E-07	8.29393E-07	-2.71513E-07	7.33557E-07	-1.80095E-06	-2.74893E-07	2.90803E-06	5.49796E-06	5.81153E-06	8.70008E-06	8.97546E-06	9.86478E-06	8.24804E-06	7.83810E-06	7.65922E-06	7.55840E-06	7.81748E-06	8.22460E-06	7.89432E-06	6.02841E-06	6.38571E-06	7.87943E-06	6.39550E-06	5.60837E-06	6.19132E-06	5.69091E-06	6.06370E-06	5.02908E-06	4.73465E-06	4.62916E-06	4.81301E-06	5.06424E-06	4.98589E-06	4.18046E-06	4.37415E-06	3.85583E-06	3.79162E-06	4.38172E-06	3.27825E-06	3.30248E-06	3.58423E-06	3.75137E-06	3.28055E-06	4.33076E-06	3.71016E-06	2.87757E-06	2.70164E-06	2.54504E-06	3.44605E-06
3.48753E+00	-3.94609E-07	5.89733E-07	1.08192E-07	6.57063E-07	-1.33861E-06	2.02674E-07	2.60293E-06	5.55447E-06	6.05701E-06	9.54675E-06	9.27931E-06	1.02918E-05	8.27096E-06	7.93619E-06	8.20957E-06	8.21320E-06	9.17887E-06	8.04345E-06	8.78879E-06	6.45066E-06	6.96274E-06	8.29728E-06	7.00951E-06	5.87019E-06	6.45548E-06	6.56451E-06	6.68036E-06	5.00162E-06	5.29667E-06	4.94225E-06	5.01638E-06	5.16058E-06	5.28069E-06	4.54572E-06	4.84006E-06	4.19150E-06	4.24613E-06	4.73070E-06	3.82826E-06	4.13447E-06	4.07621E-06	4.03615E-06	3.27891E-06	4.35839E-06	4.14113E-06	3.35755E-06	3.17716E-06	3.14782E-06	4.00757E-06
3.49642E+00	8.37001E-08	2.96311E-07	4.89516E-07	4.00799E-07	-1.05334E-06	5.99127E-07	2.27081E-06	5.42228E-06	6.03275E-06	1.05385E-05	9.71230E-06	1.03274E-05	8.78197E-06	8.35869E-06	8.34581E-06	8.73782E-06	1.00756E-05	7.80942E-06	9.44331E-06	6.73755E-06	7.19331E-06	8.47340E-06	7.61049E-06	5.85139E-06	6.40212E-06	7.68171E-06	7.06883E-06	5.35867E-06	5.47704E-06	5.52907E-06	5.40654E-06	5.90284E-06	5.86383E-06	4.92996E-06	5.20493E-06	4.54843E-06	4.34487E-06	4.72390E-06	4.26494E-06	4.91746E-06	4.62449E-06	4.33875E-06	3.51425E-06	4.50498E-06	4.46902E-06	3.74553E-06	3.50121E-06	3.99607E-06	4.37064E-06
3.50532E+00	4.09165E-07	3.19681E-07	8.62289E-07	5.01301E-08	-7.91572E-07	6.12888E-07	2.16111E-06	5.39609E-06	6.19718E-06	1.10423E-05	1.00268E-05	1.01746E-05	9.35751E-06	9.01635E-06	8.34374E-06	9.10944E-06	1.05803E-05	7.99790E-06	9.63825E-06	7.13987E-06	7.33636E-06	8.83446E-06	7.91594E-06	5.99395E-06	7.04699E-06	8.92427E-06	7.71644E-06	5.58801E-06	6.00615E-06	6.03167E-06	5.35662E-06	6.15715E-06	6.39010E-06	5.48964E-06	5.44591E-06	4.83780E-06	4.56992E-06	4.79201E-06	5.22213E-06	5.73002E-06	5.44248E-06	5.02291E-06	3.80172E-06	4.83198E-06	4.53777E-06	4.06301E-06	4.09129E-06	4.58024E-06	4.56750E-06
3.51421E+00	7.57970E-07	3.89995E-07	1.03091E-06	1.16358E-07	-6.35793E-07	3.09775E-07	2.19311E-06	5.68978E-06	6.38159E-06	1.14799E-05	1.05435E-05	1.02212E-05	9.59192E-06	1.00461E-05	8.43016E-06	9.26292E-06	1.06771E-05	8.71208E-06	1.02969E-05	7.28233E-06	7.87328E-06	9.31247E-06	8.33625E-06	6.19320E-06	7.90532E-06	9.61343E-06	8.34272E-06	6.08815E-06	6.36312E-06	6.28302E-06	5.87556E-06	6.70129E-06	7.00426E-06	5.92115E-06	5.54147E-06	5.03115E-06	4.58373E-06	5.31835E-06	5.70190E-06	6.56103E-06	6.28224E-06	5.53952E-06	4.34379E-06	4.99857E-06	4.87265E-06	4.40143E-06	4.81055E-06	4.97583E-06	4.79966E-06
3.52311E+00	8.45505E-07	4.51531E-07	7.48552E-07	-8.69156E-08	-4.59480E-07	3.71335E-07	2.40375E-06	5.82017E-06	6.76373E-06	1.16129E-05	1.11882E-05	1.04588E-05	1.00688E-05	1.11388E-05	9.23925E-06	9.35054E-06	1.08312E-05	9.83009E-06	1.04363E-05	7.72287E-06	8.43150E-06	9.64976E-06	8.27341E-06	6.81129E-06	8.21486E-06	1.00984E-05	8.79884E-06	6.87209E-06	6.37245E-06	7.03561E-06	6.49370E-06	7.09309E-06	7.50563E-06	5.88037E-06	5.61852E-06	5.40593E-06	5.00856E-06	5.71063E-06	6.35996E-06	7.30717E-06	6.83860E-06	6.41890E-06	4.77351E-06	5.11883E-06	4.98393E-06	5.06048E-06	5.62558E-06	5.45147E-06	5.45064E-06
3.53201E+00	6.02867E-07	9.94518E-07	5.85952E-07	9.62447E-08	-3.51864E-07	3.57742E-07	2.65233E-06	6.23133E-06	7.52166E-06	1.18664E-05	1.11162E-05	1.08174E-05	1.09770E-05	1.19031E-05	9.82633E-06	9.47100E-06	1.13356E-05	1.05599E-05	1.03208E-05	8.53204E-06	9.15051E-06	9.98223E-06	8.49832E-06	7.56640E-06	8.15165E-06	9.91476E-06	8.93312E-06	7.30185E-06	6.53900E-06	7.23169E-06	7.60135E-06	8.02490E-06	8.02656E-06	6.36721E-06	5.95017E-06	6.10004E-06	5.52707E-06	6.47947E-06	6.94193E-06	7.42582E-06	6.59186E-06	6.99175E-06	5.07665E-06	5.35509E-06	5.26636E-06	5.46230E-06	5.93151E-06	5.78532E-06	6.19954E-06
3.54090E+00	4.15386E-07	1.14942E-06	9.72036E-08	2.88018E-07	-3.01428E-07	2.48741E-07	2.66760E-06	6.80442E-06	8.59819E-06	1.19777E-05	1.12301E-05	1.15738E-05	1.14539E-05	1.21794E-05	1.07287E-05	1.02257E-05	1.14920E-05	1.09039E-05	1.07992E-05	9.06978E-06	9.79260E-06	1.06385E-05	9.56715E-06	8.36397E-06	8.05701E-06	9.95476E-06	8.83952E-06	7.83262E-06	7.63573E-06	7.99047E-06	8.27564E-06	8.63670E-06	8.60233E-06	7.18217E-06	6.32388E-06	6.97180E-06	6.30113E-06	7.47172E-06	7.21750E-06	7.37547E-06	6.90713E-06	7.40203E-06	5.94147E-06	5.87792E-06	5.68449E-06	6.48531E-06	6.42665E-06	6.32419E-06	7.07052E-06
3.54980E+00	3.94455E-07	1.00997E-06	1.44338E-08	1.77461E-07	-3.16300E-07	-3.23361E-07	2.71525E-06	7.35881E-06	9.55484E-06	1.22304E-05	1.17618E-05	1.22728E-05	1.22187E-05	1.24609E-05	1.14668E-05	1.06996E-05	1.18015E-05	1.10200E-05	1.15644E-05	9.61002E-06	1.01802E-05	1.13018E-05	1.02298E-05	8.96008E-06	8.40195E-06	1.00769E-05	8.73781E-06	8.13450E-06	8.20554E-06	8.59974E-06	8.95133E-06	9.08807E-06	8.99169E-06	8.04577E-06	6.64388E-06	7.81389E-06	6.84673E-06	8.32481E-06	7.63352E-06	7.46543E-06	7.39772E-06	7.59454E-06	6.87891E-06	6.82799E-06	6.28466E-06	6.99692E-06	6.80711E-06	6.97009E-06	7.40460E-06
3.55869E+00	4.57125E-07	8.24487E-07	-2.11990E-07	-1.27373E-07	-8.15543E-09	-6.11256E-07	2.59308E-06	8.01921E-06	9.94599E-06	1.24931E-05	1.24008E-05	1.29693E-05	1.28521E-05	1.26942E-05	1.20741E-05	1.13511E-05	1.22268E-05	1.11521E-05	1.20873E-05	1.01739E-05	1.02069E-05	1.23336E-05	1.06976E-05	9.98369E-06	9.21274E-06	9.75762E-06	9.00387E-06	8.43065E-06	8.43712E-06	9.53348E-06	9.64007E-06	9.34267E-06	9.34571E-06	8.69016E-06	7.55417E-06	8.66643E-06	7.50904E-06	8.85995E-06	7.99374E-06	7.54806E-06	8.07668E-06	7.98514E-06	8.01148E-06	7.64431E-06	6.71744E-06	7.76740E-06	6.95180E-06	7.10151E-06	7.87590E-06
3.56758E+00	2.39090E-07	6.20489E-07	-2.93671E-07	-5.48515E-08	-1.48279E-08	-3.56311E-07	2.89509E-06	8.36800E-06	1.06742E-05	1.27116E-05	1.29652E-05	1.33410E-05	1.34165E-05	1.27164E-05	1.25725E-05	1.20972E-05	1.25959E-05	1.13687E-05	1.20636E-05	1.09864E-05	1.02275E-05	1.28352E-05	1.13804E-05	1.06810E-05	1.02429E-05	9.59881E-06	9.32873E-06	8.76245E-06	9.08210E-06	9.93163E-06	1.05587E-05	9.74163E-06	9.91577E-06	9.43133E-06	8.54226E-06	9.09679E-06	8.59481E-06	9.63850E-06	8.47643E-06	7.70252E-06	8.50563E-06	8.32950E-06	8.66068E-06	8.07322E-06	7.06740E-06	8.45132E-06	7.35990E-06	7.28678E-06	8.58403E-06
3.57647E+00	-2.01690E-07	1.52821E-07	-4.12637E-07	-8.00523E-08	-2.92723E-07	3.69424E-07	3.28948E-06	8.74512E-06	1.09799E-05	1.33258E-05	1.33484E-05	1.36655E-05	1.36833E-05	1.24814E-05	1.29318E-05	1.25083E-05	1.27712E-05	1.17238E-05	1.19142E-05	1.16513E-05	1.05989E-05	1.32492E-05	1.19872E-05	1.07837E-05	1.10436E-05	1.03819E-05	9.90603E-06	9.07084E-06	9.81699E-06	1.02126E-05	1.11198E-05	1.01398E-05	1.01812E-05	1.01506E-05	9.13539E-06	9.19006E-06	9.66808E-06	1.00771E-05	8.65798E-06	8.10635E-06	8.99752E-06	8.68757E-06	9.01204E-06	8.50775E-06	7.73215E-06	9.09281E-06	7.76363E-06	7.52641E-06	9.09893E-06
3.58537E+00	-5.18477E-07	7.46285E-08	-7.02515E-08	-4.95182E-07	-6.34214E-07	1.00848E-06	4.16277E-06	8.82500E-06	1.14609E-05	1.42416E-05	1.36271E-05	1.35798E-05	1.39845E-05	1.27293E-05	1.31456E-05	1.22600E-05	1.31104E-05	1.21322E-05	1.18303E-05	1.23250E-05	1.16248E-05	1.34847E-05	1.24324E-05	1.11650E-05	1.15267E-05	1.13497E-05	1.09214E-05	9.14980E-06	1.03190E-05	1.06756E-05	1.21817E-05	1.08108E-05	1.02579E-05	1.07335E-05	9.78449E-06	9.44632E-06	1.03661E-05	1.01902E-05	9.11936E-06	8.54303E-06	9.50341E-06	9.38209E-06	9.36050E-06	9.08372E-06	8.58520E-06	9.26488E-06	8.22058E-06	8.27426E-06	9.92271E-06
3.59426E+00	-7.26961E-07	-3.91940E-07	1.04760E-08	-4.15039E-07	-7.24603E-07	1.38652E-06	4.43414E-06	8.81592E-06	1.16516E-05	1.48494E-05	1.40081E-05	1.40042E-05	1.42646E-05	1.33641E-05	1.36486E-05	1.25596E-05	1.36570E-05	1.26440E-05	1.24440E-05	1.24677E-05	1.24080E-05	1.38013E-05	1.29323E-05	1.17754E-05	1.21581E-05	1.23578E-05	1.17554E-05	9.81050E-06	1.07112E-05	1.13328E-05	1.24406E-05	1.11373E-05	1.00993E-05	1.08683E-05	1.05467E-05	9.99459E-06	1.09339E-05	1.00607E-05	9.44730E-06	8.98587E-06	9.78162E-06	1.03301E-05	9.86172E-06	9.38249E-06	9.05810E-06	9.73529E-06	8.62671E-06	8.86504E-06	1.05564E-05
3.60316E+00	-9.69465E-07	-6.20417E-07	6.26382E-08	-4.94907E-07	-3.06802E-07	1.42854E-06	4.77774E-06	9.12241E-06	1.24765E-05	1.49423E-05	1.46055E-05	1.43940E-05	1.45750E-05	1.45023E-05	1.37327E-05	1.31812E-05	1.37333E-05	1.35861E-05	1.34075E-05	1.24728E-05	1.31195E-05	1.37706E-05	1.32399E-05	1.27457E-05	1.27613E-05	1.31312E-05	1.21083E-05	1.08168E-05	1.12438E-05	1.18477E-05	1.17700E-05	1.15160E-05	1.02138E-05	1.10996E-05	1.10697E-05	1.03791E-05	1.14736E-05	1.05061E-05	9.93904E-06	9.52536E-06	9.82955E-06	1.08140E-05	9.79750E-06	9.64937E-06	9.39942E-06	1.05391E-05	9.74932E-06	9.38984E-06	1.13233E-05
3.61205E+00	-9.73681E-07	-4.52757E-07	3.37475E-07	-3.73332E-07	-4.91486E-08	1.08015E-06	5.32941E-06	9.44435E-06	1.29245E-05	1.51923E-05	1.49452E-05	1.49823E-05	1.47055E-05	1.52916E-05	1.40130E-05	1.42777E-05	1.42984E-05	1.44241E-05	1.44669E-05	1.23744E-05	1.33830E-05	1.39717E-05	1.34079E-05	1.33799E-05	1.38413E-05	1.35106E-05	1.21063E-05	1.20469E-05	1.18168E-05	1.25177E-05	1.15881E-05	1.20087E-05	1.11084E-05	1.11958E-05	1.11905E-05	1.08173E-05	1.20804E-05	1.12697E-05	1.03375E-05	1.00932E-05	9.96407E-06	1.11140E-05	1.04681E-05	1.03282E-05	9.95069E-06	1.09351E-05	1.04180E-05	1.01780E-05	1.14838E-05
3.62095E+00	-4.09433E-07	-2.88219E-07	4.03693E-07	7.63581E-08	-1.84032E-07	6.84150E-07	5.87474E-06	9.35205E-06	1.32544E-05	1.58539E-05	1.52372E-05	1.50766E-05	1.51154E-05	1.56240E-05	1.43403E-05	1.52613E-05	1.53171E-05	1.47355E-05	1.47770E-05	1.29642E-05	1.36855E-05	1.41944E-05	1.38230E-05	1.34117E-05	1.46221E-05	1.35852E-05	1.23680E-05	1.29127E-05	1.26750E-05	1.31313E-05	1.20771E-05	1.27850E-05	1.21045E-05	1.15025E-05	1.17948E-05	1.16144E-05	1.24133E-05	1.20034E-05	1.07400E-05	1.12626E-05	1.07541E-05	1.19327E-05	1.10239E-05	1.14797E-05	1.02532E-05	1.09494E-05	1.09743E-05	1.03894E-05	1.15047E-05
3.62984E+00	9.31072E-08	-3.32875E-07	6.52598E-07	7.50545E-07	-6.32422E-07	8.53610E-07	5.90567E-06	9.37900E-06	1.31365E-05	1.70323E-05	1.63134E-05	1.52980E-05	1.58025E-05	1.57939E-05	1.49976E-05	1.57431E-05	1.59051E-05	1.50676E-05	1.56157E-05	1.35812E-05	1.40595E-05	1.46460E-05	1.45469E-05	1.33287E-05	1.53311E-05	1.39432E-05	1.29314E-05	1.34005E-05	1.37648E-05	1.38855E-05	1.25185E-05	1.32889E-05	1.34295E-05	1.17939E-05	1.22151E-05	1.25745E-05	1.24929E-05	1.21225E-05	1.05149E-05	1.19914E-05	1.19143E-05	1.23433E-05	1.14740E-05	1.25462E-05	1.07888E-05	1.15048E-05	1.09203E-05	1.03300E-05	1.14336E-05
3.63874E+00	5.47954E-08	6.17600E-08	6.66820E-07	8.42073E-07	-7.48168E-07	1.16290E-06	5.93132E-06	1.00535E-05	1.35096E-05	1.83088E-05	1.71419E-05	1.52556E-05	1.61155E-05	1.61941E-05	1.54127E-05	1.64565E-05	1.60063E-05	1.55861E-05	1.60603E-05	1.45346E-05	1.44801E-05	1.48744E-05	1.52158E-05	1.35733E-05	1.54629E-05	1.44526E-05	1.38859E-05	1.39384E-05	1.41520E-05	1.42994E-05	1.29505E-05	1.41309E-05	1.46221E-05	1.28553E-05	1.25102E-05	1.30843E-05	1.24970E-05	1.26701E-05	1.11022E-05	1.22654E-05	1.23774E-05	1.25494E-05	1.15588E-05	1.30014E-05	1.13068E-05	1.22910E-05	1.12835E-05	1.08220E-05	1.19746E-05
3.64764E+00	-3.44912E-07	3.12659E-07	1.00562E-06	7.73474E-07	-4.68656E-07	1.09371E-06	5.98085E-06	1.09229E-05	1.46153E-05	1.88746E-05	1.73705E-05	1.60265E-05	1.62962E-05	1.63950E-05	1.61508E-05	1.75316E-05	1.58497E-05	1.58565E-05	1.65652E-05	1.55457E-05	1.50738E-05	1.54155E-05	1.54997E-05	1.42712E-05	1.52604E-05	1.43168E-05	1.43195E-05	1.43780E-05	1.45664E-05	1.45445E-05	1.35885E-05	1.48663E-05	1.59810E-05	1.39992E-05	1.31525E-05	1.36671E-05	1.30234E-05	1.37639E-05	1.20263E-05	1.24908E-05	1.27122E-05	1.27139E-05	1.20792E-05	1.36249E-05	1.21364E-05	1.29288E-05	1.19269E-05	1.14579E-05	1.22660E-05
3.65653E+00	-4.15465E-07	6.50311E-07	1.19241E-06	5.47401E-07	1.40565E-07	1.30194E-06	5.65897E-06	1.19074E-05	1.51766E-05	1.89202E-05	1.76569E-05	1.69563E-05	1.70711E-05	1.68406E-05	1.67374E-05	1.78080E-05	1.60848E-05	1.60152E-05	1.74127E-05	1.66412E-05	1.54608E-05	1.62559E-05	1.59526E-05	1.48433E-05	1.55685E-05	1.47538E-05	1.45146E-05	1.46611E-05	1.48552E-05	1.52009E-05	1.39966E-05	1.51506E-05	1.68074E-05	1.54953E-05	1.42878E-05	1.38580E-05	1.36032E-05	1.45726E-05	1.30159E-05	1.26737E-05	1.25674E-05	1.30109E-05	1.22710E-05	1.39308E-05	1.27350E-05	1.36328E-05	1.26384E-05	1.17640E-05	1.24149E-05
3.66542E+00	-1.36374E-07	8.36782E-07	8.87810E-07	3.35494E-08	7.71190E-07	1.40258E-06	5.86018E-06	1.20752E-05	1.58640E-05	1.89000E-05	1.86513E-05	1.80600E-05	1.80249E-05	1.75298E-05	1.73249E-05	1.75863E-05	1.67146E-05	1.63316E-05	1.77727E-05	1.74618E-05	1.59692E-05	1.68609E-05	1.65047E-05	1.55630E-05	1.63466E-05	1.61650E-05	1.53006E-05	1.52115E-05	1.49938E-05	1.56776E-05	1.50987E-05	1.49521E-05	1.70696E-05	1.62883E-05	1.48076E-05	1.41268E-05	1.48516E-05	1.49260E-05	1.38754E-05	1.31529E-05	1.33219E-05	1.37592E-05	1.29035E-05	1.44335E-05	1.35397E-05	1.37666E-05	1.28736E-05	1.21019E-05	1.26152E-05
3.67431E+00	-1.00583E-07	9.36212E-07	5.05801E-07	-2.45990E-07	9.78625E-07	7.44790E-07	6.37585E-06	1.21811E-05	1.62183E-05	1.90415E-05	1.91275E-05	1.84480E-05	1.84169E-05	1.82140E-05	1.81644E-05	1.78867E-05	1.73872E-05	1.64446E-05	1.81521E-05	1.81116E-05	1.64044E-05	1.71095E-05	1.66372E-05	1.59206E-05	1.68364E-05	1.74522E-05	1.62885E-05	1.60179E-05	1.56417E-05	1.60036E-05	1.59569E-05	1.50271E-05	1.66420E-05	1.66413E-05	1.58077E-05	1.47662E-05	1.53583E-05	1.48167E-05	1.47536E-05	1.39659E-05	1.40416E-05	1.45901E-05	1.32706E-05	1.43151E-05	1.43753E-05	1.39627E-05	1.32138E-05	1.24403E-05	1.30349E-05
3.68321E+00	3.05839E-07	1.01305E-06	3.59172E-07	-2.68165E-07	9.83149E-07	8.39404E-07	6.91247E-06	1.24994E-05	1.63020E-05	1.90550E-05	1.89468E-05	1.90137E-05	1.85448E-05	1.82895E-05	1.93833E-05	1.86078E-05	1.81337E-05	1.67863E-05	1.89036E-05	1.82087E-05	1.69266E-05	1.75877E-05	1.66151E-05	1.58084E-05	1.72940E-05	1.80773E-05	1.70987E-05	1.70803E-05	1.69723E-05	1.63182E-05	1.66922E-05	1.59846E-05	1.66929E-05	1.67175E-05	1.68367E-05	1.45594E-05	1.59338E-05	1.46374E-05	1.51380E-05	1.46995E-05	1.43672E-05	1.48216E-05	1.37727E-05	1.40618E-05	1.50161E-05	1.42088E-05	1.30014E-05	1.25633E-05	1.39015E-05
3.69210E+00	3.09116E-07	1.04408E-06	-5.71459E-08	6.00969E-08	9.40612E-07	6.88236E-07	7.24938E-06	1.28926E-05	1.61702E-05	1.93902E-05	1.90131E-05	1.95131E-05	1.93368E-05	1.81985E-05	2.03732E-05	1.89043E-05	1.86137E-05	1.77316E-05	1.95579E-05	1.80830E-05	1.71974E-05	1.85984E-05	1.70769E-05	1.62937E-05	1.77622E-05	1.89882E-05	1.76536E-05	1.75077E-05	1.79271E-05	1.72092E-05	1.71544E-05	1.68752E-05	1.64781E-05	1.71041E-05	1.76861E-05	1.45878E-05	1.62888E-05	1.45184E-05	1.56186E-05	1.52875E-05	1.49192E-05	1.52238E-05	1.44270E-05	1.44504E-05	1.51316E-05	1.47542E-05	1.34808E-05	1.33050E-05	1.48452E-05
3.70100E+00	2.21804E-07	9.55968E-07	-3.11334E-07	4.62783E-07	1.01637E-06	3.26527E-07	7.86741E-06	1.31497E-05	1.58627E-05	2.02041E-05	1.94048E-05	2.00043E-05	1.97571E-05	1.88814E-05	2.06527E-05	1.92153E-05	1.88877E-05	1.81001E-05	1.96013E-05	1.78123E-05	1.74044E-05	1.89714E-05	1.77729E-05	1.72843E-05	1.82012E-05	1.96954E-05	1.84854E-05	1.74828E-05	1.85265E-05	1.73620E-05	1.75141E-05	1.74710E-05	1.64287E-05	1.72553E-05	1.80021E-05	1.49281E-05	1.66779E-05	1.49956E-05	1.56791E-05	1.63358E-05	1.57934E-05	1.56746E-05	1.52953E-05	1.53534E-05	1.52465E-05	1.49535E-05	1.42123E-05	1.37697E-05	1.55342E-05
3.70989E+00	1.03414E-07	1.13077E-06	1.60302E-07	8.40221E-07	3.02980E-07	7.80131E-07	7.86258E-06	1.31062E-05	1.60614E-05	2.12256E-05	2.01521E-05	2.05190E-05	2.03426E-05	1.95365E-05	2.10243E-05	1.97169E-05	1.91873E-05	1.87680E-05	1.97443E-05	1.85293E-05	1.75023E-05	1.90281E-05	1.86244E-05	1.85600E-05	1.87938E-05	1.98614E-05	1.89519E-05	1.71388E-05	1.88898E-05	1.75230E-05	1.75693E-05	1.74952E-05	1.71719E-05	1.75463E-05	1.81772E-05	1.60203E-05	1.66467E-05	1.52931E-05	1.61871E-05	1.65327E-05	1.64901E-05	1.68694E-05	1.55488E-05	1.62212E-05	1.56049E-05	1.54453E-05	1.49685E-05	1.48836E-05	1.59671E-05
3.71879E+00	1.97906E-07	1.27483E-06	-6.44160E-08	1.07073E-06	-3.36294E-07	1.33855E-06	7.84651E-06	1.30670E-05	1.70897E-05	2.14102E-05	2.08113E-05	2.07963E-05	2.12510E-05	1.95808E-05	2.05947E-05	2.00601E-05	1.95555E-05	1.93671E-05	1.95943E-05	1.96519E-05	1.81274E-05	1.87514E-05	1.95741E-05	1.91485E-05	1.92955E-05	1.97407E-05	1.97787E-05	1.76161E-05	1.91604E-05	1.74562E-05	1.81618E-05	1.78027E-05	1.77472E-05	1.76154E-05	1.82722E-05	1.64891E-05	1.68338E-05	1.58578E-05	1.66721E-05	1.65630E-05	1.68722E-05	1.74562E-05	1.60610E-05	1.68009E-05	1.57989E-05	1.57498E-05	1.53851E-05	1.59647E-05	1.61969E-05
3.72768E+00	9.49287E-08	7.55852E-07	-4.50636E-07	8.74554E-07	-8.00188E-07	1.90042E-06	8.01531E-06	1.34983E-05	1.82051E-05	2.18683E-05	2.15755E-05	2.05721E-05	2.17528E-05	2.00168E-05	2.03821E-05	2.04087E-05	2.03992E-05	1.96915E-05	1.98004E-05	2.04491E-05	1.91787E-05	1.88468E-05	2.03219E-05	1.93831E-05	1.96884E-05	1.97358E-05	2.04081E-05	1.85375E-05	1.95158E-05	1.75128E-05	1.86944E-05	1.77459E-05	1.85167E-05	1.79086E-05	1.77668E-05	1.77175E-05	1.72848E-05	1.64768E-05	1.76428E-05	1.67415E-05	1.71376E-05	1.82723E-05	1.65014E-05	1.70160E-05	1.61339E-05	1.64113E-05	1.58655E-05	1.69250E-05	1.61061E-05
3.73658E+00	-3.48311E-07	3.98376E-07	-4.00310E-07	3.65320E-07	-1.24331E-06	2.66118E-06	8.34669E-06	1.41589E-05	1.86572E-05	2.23186E-05	2.17971E-05	2.06523E-05	2.21168E-05	2.05502E-05	2.00669E-05	2.03463E-05	2.13644E-05	1.99288E-05	1.98486E-05	2.09311E-05	1.99174E-05	1.92862E-05	2.05713E-05	1.93762E-05	2.02496E-05	1.96640E-05	2.08808E-05	1.98900E-05	2.00407E-05	1.79679E-05	1.90032E-05	1.83652E-05	1.88965E-05	1.78536E-05	1.78592E-05	1.85812E-05	1.74205E-05	1.75142E-05	1.80278E-05	1.70180E-05	1.71605E-05	1.79905E-05	1.72678E-05	1.75180E-05	1.70905E-05	1.68617E-05	1.62236E-05	1.79332E-05	1.62807E-05
3.74547E+00	-7.75285E-07	7.07414E-08	3.38932E-08	-2.56211E-07	-1.19776E-06	3.54772E-06	8.47754E-06	1.44315E-05	1.93039E-05	2.25701E-05	2.20628E-05	2.05990E-05	2.24840E-05	2.12437E-05	1.99630E-05	2.08571E-05	2.15648E-05	2.03749E-05	2.00754E-05	2.15143E-05	2.08243E-05	2.04439E-05	2.09554E-05	1.93033E-05	2.06017E-05	1.92835E-05	2.13944E-05	2.03955E-05	2.05579E-05	1.86012E-05	1.91886E-05	1.89884E-05	1.91212E-05	1.84176E-05	1.81141E-05	1.95051E-05	1.76035E-05	1.79567E-05	1.85128E-05	1.71656E-05	1.75022E-05	1.75815E-05	1.78383E-05	1.78085E-05	1.79996E-05	1.73992E-05	1.67151E-05	1.82912E-05	1.66585E-05
3.75437E+00	-5.71942E-07	3.52682E-08	-1.56684E-08	-7.12675E-07	-8.43768E-07	4.27111E-06	8.64302E-06	1.49319E-05	1.96278E-05	2.29405E-05	2.28151E-05	2.06947E-05	2.26640E-05	2.21160E-05	1.98381E-05	2.17961E-05	2.17055E-05	2.05980E-05	2.01779E-05	2.21048E-05	2.12012E-05	2.14247E-05	2.09454E-05	1.95654E-05	2.16983E-05	1.96778E-05	2.18110E-05	2.06464E-05	1.97987E-05	1.93128E-05	1.91382E-05	1.96048E-05	1.95987E-05	1.92374E-05	1.88594E-05	2.00599E-05	1.82158E-05	1.86496E-05	1.92489E-05	1.72049E-05	1.81492E-05	1.75803E-05	1.88817E-05	1.81737E-05	1.86607E-05	1.78263E-05	1.71511E-05	1.87312E-05	1.69940E-05
3.76327E+00	-3.02953E-07	-1.01730E-07	3.20170E-07	-4.17339E-07	-1.48701E-07	4.49989E-06	9.00011E-06	1.50078E-05	2.01913E-05	2.34481E-05	2.33343E-05	2.08400E-05	2.26874E-05	2.24840E-05	2.02212E-05	2.24975E-05	2.19204E-05	2.10301E-05	2.01452E-05	2.23263E-05	2.15136E-05	2.15216E-05	2.10768E-05	2.04814E-05	2.23253E-05	2.00550E-05	2.18213E-05	2.08347E-05	1.94481E-05	2.01521E-05	1.95589E-05	2.00553E-05	1.97420E-05	1.93373E-05	2.01243E-05	2.10287E-05	1.91479E-05	1.86479E-05	1.98863E-05	1.76860E-05	1.87096E-05	1.78700E-05	1.94960E-05	1.85469E-05	1.86863E-05	1.82810E-05	1.80323E-05	1.91536E-05	1.77884E-05
3.77216E+00	-4.36281E-07	2.35842E-07	1.11222E-08	3.21403E-07	4.55806E-07	4.25497E-06	9.48779E-06	1.53578E-05	2.09040E-05	2.35535E-05	2.39182E-05	2.13300E-05	2.24455E-05	2.27266E-05	2.04872E-05	2.30651E-05	2.24087E-05	2.16324E-05	2.03546E-05	2.26638E-05	2.14451E-05	2.11875E-05	2.11426E-05	2.13566E-05	2.27360E-05	2.09579E-05	2.18148E-05	2.12710E-05	1.87194E-05	2.09095E-05	2.02509E-05	2.08804E-05	1.98367E-05	1.94573E-05	2.10092E-05	2.14588E-05	2.03886E-05	1.92824E-05	2.00320E-05	1.87099E-05	1.88794E-05	1.83737E-05	2.01484E-05	1.91416E-05	1.88754E-05	1.90148E-05	1.85645E-05	1.96131E-05	1.93215E-05
3.78106E+00	-4.23686E-07	7.50660E-07	-4.25480E-07	7.62105E-07	6.28662E-07	3.83264E-06	9.85656E-06	1.57456E-05	2.16027E-05	2.33644E-05	2.39389E-05	2.15863E-05	2.27624E-05	2.32666E-05	2.12948E-05	2.32976E-05	2.27210E-05	2.25074E-05	2.11981E-05	2.32641E-05	2.15497E-05	2.12291E-05	2.16798E-05	2.22872E-05	2.25277E-05	2.16945E-05	2.20829E-05	2.14648E-05	1.87075E-05	2.14496E-05	2.09884E-05	2.15576E-05	2.01833E-05	2.01303E-05	2.09277E-05	2.15572E-05	2.13414E-05	1.95706E-05	2.02698E-05	1.92572E-05	1.88127E-05	1.89272E-05	2.02220E-05	1.94770E-05	1.91818E-05	1.94120E-05	1.92751E-05	1.98704E-05	2.02354E-05
3.78994E+00	-5.93372E-07	1.09375E-06	-1.11154E-06	6.95394E-07	5.87751E-07	3.71137E-06	9.72172E-06	1.64898E-05	2.14915E-05	2.34631E-05	2.39463E-05	2.18297E-05	2.30325E-05	2.37469E-05	2.20805E-05	2.32555E-05	2.30418E-05	2.30832E-05	2.21168E-05	2.35251E-05	2.18680E-05	2.15911E-05	2.19956E-05	2.29702E-05	2.26459E-05	2.27787E-05	2.21787E-05	2.19124E-05	1.91301E-05	2.21977E-05	2.11546E-05	2.20138E-05	2.08233E-05	2.07775E-05	2.07756E-05	2.12216E-05	2.14535E-05	2.01134E-05	2.04236E-05	2.00788E-05	1.88991E-05	1.99227E-05	1.99855E-05	2.01042E-05	1.97057E-05	1.96790E-05	1.99972E-05	2.02891E-05	2.07412E-05
3.79884E+00	-4.49562E-07	1.12116E-06	-1.03928E-06	5.64431E-07	6.12217E-07	3.39342E-06	9.37855E-06	1.67979E-05	2.12934E-05	2.37512E-05	2.42881E-05	2.20032E-05	2.36269E-05	2.40264E-05	2.32803E-05	2.30577E-05	2.34578E-05	2.36030E-05	2.29958E-05	2.36540E-05	2.27651E-05	2.20099E-05	2.27136E-05	2.34481E-05	2.25265E-05	2.34873E-05	2.27269E-05	2.21563E-05	2.01295E-05	2.26822E-05	2.16262E-05	2.24216E-05	2.12738E-05	2.14676E-05	2.07509E-05	2.09114E-05	2.09248E-05	2.07015E-05	2.01426E-05	2.04150E-05	1.97602E-05	2.08449E-05	1.95905E-05	2.04765E-05	2.02463E-05	1.99135E-05	2.03509E-05	2.07030E-05	2.08725E-05
3.80773E+00	-1.60922E-07	1.17389E-06	-1.13555E-06	6.19242E-07	1.14171E-06	3.60784E-06	9.08516E-06	1.70582E-05	2.14274E-05	2.39907E-05	2.48274E-05	2.24017E-05	2.40046E-05	2.45197E-05	2.37234E-05	2.32019E-05	2.37715E-05	2.37966E-05	2.35958E-05	2.33833E-05	2.33290E-05	2.26705E-05	2.30997E-05	2.36287E-05	2.26405E-05	2.39553E-05	2.29380E-05	2.25841E-05	2.13288E-05	2.25226E-05	2.22251E-05	2.29505E-05	2.17105E-05	2.15536E-05	2.09475E-05	2.10405E-05	2.07810E-05	2.11045E-05	2.00805E-05	2.05796E-05	2.05303E-05	2.07829E-05	1.95132E-05	2.08607E-05	2.03711E-05	2.01068E-05	2.06124E-05	2.07786E-05	2.10234E-05
3.81663E+00	2.35692E-07	1.12867E-06	-9.02221E-07	3.32766E-07	1.81512E-06	3.84833E-06	9.33515E-06	1.70808E-05	2.14177E-05	2.42780E-05	2.55937E-05	2.29919E-05	2.40438E-05	2.50286E-05	2.45975E-05	2.35730E-05	2.37137E-05	2.44222E-05	2.32111E-05	2.35842E-05	2.34551E-05	2.34526E-05	2.32488E-05	2.35504E-05	2.30843E-05	2.43442E-05	2.32004E-05	2.26244E-05	2.23904E-05	2.30366E-05	2.29963E-05	2.29301E-05	2.21301E-05	2.16971E-05	2.15235E-05	2.11410E-05	2.07709E-05	2.15833E-05	2.08352E-05	2.07623E-05	2.06677E-05	1.97186E-05	2.03782E-05	2.11201E-05	2.08314E-05	2.04664E-05	2.14375E-05	2.06370E-05	2.12503E-05
3.82552E+00	1.47626E-08	9.55274E-07	-2.48617E-07	2.55729E-07	1.58759E-06	4.61649E-06	9.34830E-06	1.73954E-05	2.14704E-05	2.46177E-05	2.64742E-05	2.36461E-05	2.42262E-05	2.55501E-05	2.47534E-05	2.39853E-05	2.38743E-05	2.43925E-05	2.28253E-05	2.34298E-05	2.32535E-05	2.38509E-05	2.35985E-05	2.38212E-05	2.33309E-05	2.41365E-05	2.34675E-05	2.27931E-05	2.30633E-05	2.31956E-05	2.32530E-05	2.29249E-05	2.26087E-05	2.20028E-05	2.17933E-05	2.15024E-05	2.07834E-05	2.16024E-05	2.14872E-05	2.12393E-05	2.06177E-05	1.90049E-05	2.13587E-05	2.15156E-05	2.13729E-05	2.10747E-05	2.13347E-05	2.08891E-05	2.14387E-05
3.83442E+00	2.22457E-07	5.62378E-07	2.15659E-08	-9.39610E-09	1.07434E-06	4.98303E-06	9.29370E-06	1.72948E-05	2.14083E-05	2.44217E-05	2.65221E-05	2.43055E-05	2.44869E-05	2.59607E-05	2.51348E-05	2.43224E-05	2.38822E-05	2.48158E-05	2.27557E-05	2.30574E-05	2.38696E-05	2.37741E-05	2.35701E-05	2.40396E-05	2.36628E-05	2.39669E-05	2.37528E-05	2.25558E-05	2.40495E-05	2.32862E-05	2.36205E-05	2.27166E-05	2.27934E-05	2.24944E-05	2.20583E-05	2.22491E-05	2.12504E-05	2.20058E-05	2.16399E-05	2.12928E-05	2.07979E-05	1.86990E-05	2.16111E-05	2.17371E-05	2.19760E-05	2.13214E-05	2.10845E-05	2.07559E-05	2.15441E-05
3.84331E+00	3.73945E-08	1.30670E-07	1.57518E-07	-8.13213E-08	1.00407E-06	4.63728E-06	9.23305E-06	1.70468E-05	2.18743E-05	2.45330E-05	2.64553E-05	2.47059E-05	2.43071E-05	2.62530E-05	2.47470E-05	2.39995E-05	2.38788E-05	2.56133E-05	2.33281E-05	2.26451E-05	2.43174E-05	2.36403E-05	2.37172E-05	2.45609E-05	2.41050E-05	2.35056E-05	2.33899E-05	2.22938E-05	2.44564E-05	2.35809E-05	2.36320E-05	2.28673E-05	2.31814E-05	2.24734E-05	2.19999E-05	2.25355E-05	2.16511E-05	2.22497E-05	2.19939E-05	2.14943E-05	2.13643E-05	1.91560E-05	2.16131E-05	2.17846E-05	2.23123E-05	2.15918E-05	2.09223E-05	2.11383E-05	2.16462E-05
3.85221E+00	1.82621E-07	-4.15405E-07	1.83092E-07	-3.78232E-07	1.58002E-06	4.68458E-06	1.01481E-05	1.73049E-05	2.21361E-05	2.48235E-05	2.62782E-05	2.48950E-05	2.42577E-05	2.60628E-05	2.44336E-05	2.43404E-05	2.43352E-05	2.62881E-05	2.42765E-05	2.30480E-05	2.50709E-05	2.34020E-05	2.41474E-05	2.51844E-05	2.42742E-05	2.31388E-05	2.31773E-05	2.25619E-05	2.42619E-05	2.37437E-05	2.38126E-05	2.26096E-05	2.34217E-05	2.27801E-05	2.16912E-05	2.27247E-05	2.15744E-05	2.27088E-05	2.23711E-05	2.16125E-05	2.16268E-05	1.99254E-05	2.18436E-05	2.19112E-05	2.21170E-05	2.15082E-05	2.09377E-05	2.12590E-05	2.16298E-05
3.86110E+00	3.39216E-07	-7.31328E-07	-4.82925E-08	3.54794E-08	1.53042E-06	4.73860E-06	1.08199E-05	1.67652E-05	2.26136E-05	2.54682E-05	2.61420E-05	2.52778E-05	2.43530E-05	2.56299E-05	2.41381E-05	2.46327E-05	2.48086E-05	2.64053E-05	2.54233E-05	2.33903E-05	2.57048E-05	2.33412E-05	2.45373E-05	2.56427E-05	2.43928E-05	2.26911E-05	2.31616E-05	2.31361E-05	2.41639E-05	2.36552E-05	2.39867E-05	2.24007E-05	2.36249E-05	2.32098E-05	2.18038E-05	2.32231E-05	2.20405E-05	2.32231E-05	2.33476E-05	2.19294E-05	2.21480E-05	2.06987E-05	2.22826E-05	2.23133E-05	2.22034E-05	2.15876E-05	2.09668E-05	2.12158E-05	2.16373E-05
3.87000E+00	3.55888E-07	-1.03194E-06	-1.32382E-07	-9.94894E-08	1.62795E-06	4.88622E-06	1.15040E-05	1.68609E-05	2.30351E-05	2.57702E-05	2.62780E-05	2.52594E-05	2.49064E-05	2.51606E-05	2.38961E-05	2.46838E-05	2.50412E-05	2.60017E-05	2.61608E-05	2.38281E-05	2.60160E-05	2.39225E-05	2.46309E-05	2.58890E-05	2.44012E-05	2.31835E-05	2.38959E-05	2.36354E-05	2.51099E-05	2.42672E-05	2.40000E-05	2.26018E-05	2.40854E-05	2.34768E-05	2.22609E-05	2.35867E-05	2.26946E-05	2.38996E-05	2.34671E-05	2.21588E-05	2.25580E-05	2.15287E-05	2.28759E-05	2.27494E-05	2.26109E-05	2.18579E-05	2.17408E-05	2.13950E-05	2.15048E-05
3.87889E+00	1.82609E-07	-1.06167E-06	-2.37612E-07	-2.32452E-07	1.63573E-06	5.22951E-06	1.18591E-05	1.70670E-05	2.39415E-05	2.61205E-05	2.61453E-05	2.47211E-05	2.50259E-05	2.48156E-05	2.38896E-05	2.51628E-05	2.55822E-05	2.58735E-05	2.66164E-05	2.35764E-05	2.58673E-05	2.48167E-05	2.51299E-05	2.60954E-05	2.50927E-05	2.39374E-05	2.47898E-05	2.36847E-05	2.58411E-05	2.45405E-05	2.37303E-05	2.37433E-05	2.45793E-05	2.34580E-05	2.29527E-05	2.36947E-05	2.37903E-05	2.40559E-05	2.33908E-05	2.25271E-05	2.29586E-05	2.19490E-05	2.31282E-05	2.32136E-05	2.28250E-05	2.22575E-05	2.22630E-05	2.22995E-05	2.16349E-05
3.88779E+00	2.09922E-08	-9.79057E-07	-2.32269E-07	-4.31172E-07	1.37629E-06	5.15405E-06	1.24679E-05	1.74481E-05	2.40536E-05	2.61767E-05	2.59621E-05	2.45271E-05	2.50882E-05	2.49708E-05	2.41216E-05	2.61341E-05	2.53755E-05	2.54806E-05	2.62744E-05	2.35001E-05	2.59665E-05	2.56020E-05	2.54543E-05	2.57530E-05	2.54872E-05	2.43651E-05	2.55963E-05	2.43270E-05	2.63011E-05	2.43138E-05	2.39087E-05	2.41760E-05	2.41790E-05	2.35157E-05	2.34137E-05	2.39746E-05	2.45673E-05	2.41597E-05	2.35718E-05	2.26947E-05	2.32635E-05	2.24942E-05	2.27680E-05	2.31121E-05	2.25523E-05	2.24495E-05	2.28876E-05	2.31312E-05	2.21185E-05
3.89668E+00	2.59647E-07	-4.61073E-07	-6.03078E-08	-5.96221E-08	1.25901E-06	4.97281E-06	1.25624E-05	1.74686E-05	2.39894E-05	2.57886E-05	2.58551E-05	2.47323E-05	2.52785E-05	2.57653E-05	2.45103E-05	2.70280E-05	2.48744E-05	2.51385E-05	2.61159E-05	2.35817E-05	2.57222E-05	2.62283E-05	2.57866E-05	2.53691E-05	2.53945E-05	2.42170E-05	2.56283E-05	2.48229E-05	2.58051E-05	2.42148E-05	2.47604E-05	2.42212E-05	2.34084E-05	2.34110E-05	2.34425E-05	2.44885E-05	2.49086E-05	2.43151E-05	2.35244E-05	2.32588E-05	2.31856E-05	2.29611E-05	2.23287E-05	2.30156E-05	2.27962E-05	2.27070E-05	2.28999E-05	2.32591E-05	2.22554E-05
3.90557E+00	6.13051E-07	5.49069E-08	-1.14062E-07	4.11201E-07	1.71830E-06	4.73360E-06	1.25469E-05	1.70586E-05	2.37719E-05	2.55162E-05	2.58246E-05	2.48804E-05	2.50781E-05	2.58573E-05	2.48116E-05	2.69331E-05	2.48466E-05	2.47960E-05	2.60308E-05	2.38090E-05	2.55763E-05	2.68673E-05	2.58257E-05	2.48138E-05	2.50025E-05	2.40476E-05	2.57158E-05	2.45505E-05	2.52157E-05	2.46277E-05	2.53131E-05	2.39383E-05	2.30490E-05	2.33529E-05	2.37561E-05	2.45964E-05	2.48032E-05	2.39878E-05	2.33635E-05	2.34164E-05	2.27957E-05	2.33636E-05	2.22572E-05	2.33450E-05	2.25601E-05	2.33434E-05	2.21171E-05	2.32839E-05	2.23484E-05
3.91447E+00	5.67841E-07	-4.51456E-07	-1.23107E-07	7.87521E-07	2.09191E-06	4.63115E-06	1.20322E-05	1.65091E-05	2.37394E-05	2.52169E-05	2.56701E-05	2.55960E-05	2.49101E-05	2.53177E-05	2.52538E-05	2.69070E-05	2.50363E-05	2.46860E-05	2.55012E-05	2.42029E-05	2.53923E-05	2.70209E-05	2.59686E-05	2.44670E-05	2.49098E-05	2.38483E-05	2.58032E-05	2.40485E-05	2.48609E-05	2.48672E-05	2.56846E-05	2.34765E-05	2.28878E-05	2.34109E-05	2.35163E-05	2.49737E-05	2.49442E-05	2.39820E-05	2.35483E-05	2.30714E-05	2.27709E-05	2.34836E-05	2.22541E-05	2.39877E-05	2.29263E-05	2.36480E-05	2.22400E-05	2.30192E-05	2.26242E-05
3.92336E+00	2.31565E-07	-8.22692E-07	2.49038E-07	9.31317E-07	1.97191E-06	4.25396E-06	1.18930E-05	1.66925E-05	2.34838E-05	2.49870E-05	2.55317E-05	2.61817E-05	2.49694E-05	2.47322E-05	2.48821E-05	2.66595E-05	2.53074E-05	2.44830E-05	2.51300E-05	2.47928E-05	2.50375E-05	2.68591E-05	2.66832E-05	2.48055E-05	2.44417E-05	2.33955E-05	2.56902E-05	2.38200E-05	2.47165E-05	2.51811E-05	2.53532E-05	2.33813E-05	2.31955E-05	2.34842E-05	2.36771E-05	2.47119E-05	2.45901E-05	2.42537E-05	2.38277E-05	2.34226E-05	2.27583E-05	2.36126E-05	2.20737E-05	2.46090E-05	2.33213E-05	2.39228E-05	2.27221E-05	2.31619E-05	2.28590E-05
3.93226E+00	8.14482E-08	-8.56225E-07	1.96809E-07	8.71313E-07	1.60708E-06	4.25916E-06	1.20008E-05	1.70415E-05	2.35145E-05	2.48608E-05	2.57677E-05	2.63440E-05	2.48256E-05	2.42311E-05	2.45028E-05	2.64978E-05	2.53269E-05	2.48047E-05	2.52015E-05	2.49287E-05	2.45444E-05	2.65706E-05	2.65513E-05	2.53413E-05	2.42644E-05	2.30740E-05	2.53819E-05	2.38626E-05	2.44287E-05	2.52525E-05	2.55382E-05	2.36053E-05	2.35660E-05	2.35341E-05	2.40467E-05	2.48158E-05	2.40025E-05	2.41197E-05	2.43838E-05	2.35415E-05	2.26740E-05	2.32601E-05	2.20631E-05	2.48826E-05	2.36620E-05	2.37643E-05	2.33933E-05	2.36512E-05	2.29412E-05
3.94115E+00	2.51122E-07	-3.49965E-07	-3.33948E-07	1.30530E-06	1.30967E-06	4.73393E-06	1.25148E-05	1.77148E-05	2.34939E-05	2.51391E-05	2.61289E-05	2.59420E-05	2.49181E-05	2.39320E-05	2.46781E-05	2.59767E-05	2.48967E-05	2.51859E-05	2.49768E-05	2.46894E-05	2.46322E-05	2.64940E-05	2.59816E-05	2.56804E-05	2.39505E-05	2.33037E-05	2.52104E-05	2.35112E-05	2.40021E-05	2.56750E-05	2.55109E-05	2.38962E-05	2.38380E-05	2.34022E-05	2.41844E-05	2.46097E-05	2.33974E-05	2.44233E-05	2.47757E-05	2.31587E-05	2.28374E-05	2.31500E-05	2.14995E-05	2.44302E-05	2.42197E-05	2.35997E-05	2.42257E-05	2.39943E-05	2.34002E-05
3.95005E+00	6.84225E-07	2.14002E-08	-3.09076E-07	1.21575E-06	8.69476E-07	5.48834E-06	1.27802E-05	1.81789E-05	2.35251E-05	2.54027E-05	2.63464E-05	2.56629E-05	2.55470E-05	2.40253E-05	2.49628E-05	2.58081E-05	2.46967E-05	2.54154E-05	2.45887E-05	2.43380E-05	2.49560E-05	2.65338E-05	2.55693E-05	2.52838E-05	2.34192E-05	2.30769E-05	2.48800E-05	2.34544E-05	2.40424E-05	2.61543E-05	2.58308E-05	2.45056E-05	2.38677E-05	2.35337E-05	2.40128E-05	2.44719E-05	2.31769E-05	2.55068E-05	2.45388E-05	2.31460E-05	2.31833E-05	2.34397E-05	2.14914E-05	2.37743E-05	2.44899E-05	2.33639E-05	2.44904E-05	2.35805E-05	2.33720E-05
3.95894E+00	1.30827E-06	3.04164E-08	-2.10079E-07	5.82104E-07	5.58847E-07	5.69243E-06	1.28157E-05	1.87691E-05	2.39732E-05	2.52586E-05	2.61139E-05	2.49322E-05	2.55423E-05	2.39965E-05	2.48975E-05	2.58350E-05	2.51634E-05	2.47672E-05	2.40678E-05	2.44370E-05	2.49290E-05	2.64021E-05	2.53599E-05	2.50236E-05	2.29966E-05	2.37229E-05	2.46496E-05	2.35374E-05	2.37298E-05	2.64159E-05	2.54857E-05	2.49943E-05	2.35040E-05	2.37379E-05	2.34993E-05	2.43944E-05	2.29185E-05	2.58830E-05	2.38637E-05	2.35126E-05	2.37450E-05	2.29979E-05	2.16961E-05	2.35059E-05	2.45796E-05	2.29947E-05	2.42306E-05	2.33813E-05	2.31358E-05
3.96784E+00	1.51321E-06	-2.18804E-07	-2.33449E-07	3.13762E-07	4.38959E-07	5.67672E-06	1.22052E-05	1.91821E-05	2.39418E-05	2.50492E-05	2.59412E-05	2.41496E-05	2.49521E-05	2.40434E-05	2.44716E-05	2.55027E-05	2.49531E-05	2.45100E-05	2.37233E-05	2.46962E-05	2.46623E-05	2.56268E-05	2.44971E-05	2.49459E-05	2.33355E-05	2.46354E-05	2.41861E-05	2.34137E-05	2.35712E-05	2.63902E-05	2.46971E-05	2.49551E-05	2.34476E-05	2.36024E-05	2.27369E-05	2.42360E-05	2.27076E-05	2.57227E-05	2.38022E-05	2.34223E-05	2.38550E-05	2.29009E-05	2.20188E-05	2.40270E-05	2.42464E-05	2.23352E-05	2.38043E-05	2.31879E-05	2.32029E-05
3.97673E+00	1.57748E-06	-1.44399E-07	-5.32146E-07	-2.63602E-07	5.09301E-07	5.50612E-06	1.17601E-05	1.92080E-05	2.36463E-05	2.48330E-05	2.54543E-05	2.40980E-05	2.48108E-05	2.39276E-05	2.36258E-05	2.52726E-05	2.41403E-05	2.48154E-05	2.34706E-05	2.48652E-05	2.41264E-05	2.47593E-05	2.39348E-05	2.52937E-05	2.38060E-05	2.40636E-05	2.40454E-05	2.36644E-05	2.34169E-05	2.58867E-05	2.38203E-05	2.46651E-05	2.30752E-05	2.36886E-05	2.17588E-05	2.35727E-05	2.29777E-05	2.52980E-05	2.41055E-05	2.33204E-05	2.36661E-05	2.32591E-05	2.12973E-05	2.44731E-05	2.39824E-05	2.21728E-05	2.34708E-05	2.28496E-05	2.34127E-05
3.98563E+00	1.21856E-06	-2.50809E-07	-1.08617E-06	-4.40334E-07	6.54234E-07	5.00074E-06	1.17169E-05	1.91457E-05	2.28016E-05	2.44297E-05	2.48122E-05	2.39874E-05	2.47525E-05	2.39937E-05	2.36551E-05	2.46709E-05	2.35372E-05	2.49300E-05	2.28384E-05	2.44112E-05	2.39080E-05	2.43340E-05	2.38261E-05	2.52384E-05	2.42368E-05	2.34370E-05	2.40571E-05	2.41730E-05	2.37121E-05	2.50992E-05	2.37858E-05	2.46087E-05	2.31956E-05	2.39313E-05	2.09619E-05	2.34970E-05	2.36092E-05	2.44863E-05	2.40747E-05	2.31914E-05	2.36751E-05	2.36943E-05	2.10619E-05	2.39151E-05	2.37821E-05	2.25379E-05	2.31673E-05	2.23579E-05	2.31652E-05
3.99452E+00	8.44863E-07	1.03687E-07	-8.29493E-07	-1.37151E-07	9.60636E-07	4.72186E-06	1.17593E-05	1.83980E-05	2.23563E-05	2.40882E-05	2.45642E-05	2.37210E-05	2.45364E-05	2.42972E-05	2.42178E-05	2.45286E-05	2.32017E-05	2.41423E-05	2.25260E-05	2.37608E-05	2.39239E-05	2.42177E-05	2.34889E-05	2.54539E-05	2.45947E-05	2.33253E-05	2.40435E-05	2.37964E-05	2.38645E-05	2.45276E-05	2.37392E-05	2.40267E-05	2.32190E-05	2.40304E-05	2.09608E-05	2.35237E-05	2.39281E-05	2.34069E-05	2.34656E-05	2.29375E-05	2.33297E-05	2.43536E-05	2.11267E-05	2.34430E-05	2.37410E-05	2.28430E-05	2.30221E-05	2.24425E-05	2.29999E-05
4.00342E+00	1.17972E-06	6.20294E-07	-8.90443E-07	2.25913E-07	8.23982E-07	4.34374E-06	1.16458E-05	1.76115E-05	2.18625E-05	2.39021E-05	2.46542E-05	2.37981E-05	2.40650E-05	2.44194E-05	2.41368E-05	2.39907E-05	2.23507E-05	2.30256E-05	2.26702E-05	2.37620E-05	2.37397E-05	2.38120E-05	2.36554E-05	2.52679E-05	2.45345E-05	2.35582E-05	2.37137E-05	2.33326E-05	2.38137E-05	2.37137E-05	2.38647E-05	2.35154E-05	2.28451E-05	2.40398E-05	2.15010E-05	2.33419E-05	2.34276E-05	2.18338E-05	2.29466E-05	2.23965E-05	2.26554E-05	2.46530E-05	2.12853E-05	2.30123E-05	2.34351E-05	2.29135E-05	2.31131E-05	2.26802E-05	2.27370E-05
4.01231E+00	1.56102E-06	1.01037E-06	-1.17303E-06	3.33249E-07	8.95773E-07	4.55628E-06	1.14517E-05	1.76123E-05	2.15598E-05	2.38114E-05	2.51774E-05	2.42013E-05	2.32829E-05	2.34210E-05	2.38135E-05	2.34923E-05	2.20206E-05	2.23908E-05	2.31437E-05	2.45241E-05	2.38230E-05	2.38028E-05	2.35851E-05	2.51487E-05	2.43874E-05	2.41391E-05	2.37575E-05	2.29488E-05	2.31262E-05	2.34684E-05	2.37680E-05	2.33914E-05	2.24335E-05	2.39825E-05	2.19166E-05	2.28220E-05	2.30362E-05	2.12888E-05	2.27357E-05	2.24247E-05	2.18004E-05	2.40967E-05	2.12799E-05	2.29917E-05	2.30724E-05	2.26892E-05	2.26731E-05	2.22556E-05	2.28827E-05
4.02120E+00	9.48779E-07	6.83109E-07	-1.14787E-06	2.93557E-07	1.11060E-06	4.78773E-06	1.11582E-05	1.81535E-05	2.16812E-05	2.36904E-05	2.51131E-05	2.45398E-05	2.29707E-05	2.27463E-05	2.31981E-05	2.30530E-05	2.15267E-05	2.24636E-05	2.34118E-05	2.51860E-05	2.40824E-05	2.34881E-05	2.39105E-05	2.44184E-05	2.41210E-05	2.46341E-05	2.42787E-05	2.30513E-05	2.27225E-05	2.35797E-05	2.35890E-05	2.33177E-05	2.26889E-05	2.39817E-05	2.27820E-05	2.22156E-05	2.27580E-05	2.14803E-05	2.26844E-05	2.26181E-05	2.15181E-05	2.31848E-05	2.21448E-05	2.28747E-05	2.33266E-05	2.23011E-05	2.17715E-05	2.18667E-05	2.32721E-05
4.03010E+00	6.90076E-07	5.73350E-07	-1.15179E-06	1.47016E-07	1.25936E-06	4.26980E-06	1.11867E-05	1.85253E-05	2.18795E-05	2.34178E-05	2.44018E-05	2.44264E-05	2.25257E-05	2.23008E-05	2.23566E-05	2.28504E-05	2.16125E-05	2.27691E-05	2.28458E-05	2.51953E-05	2.36625E-05	2.34521E-05	2.37458E-05	2.39015E-05	2.41044E-05	2.50180E-05	2.46441E-05	2.34096E-05	2.28123E-05	2.34878E-05	2.36823E-05	2.33437E-05	2.29938E-05	2.42566E-05	2.33373E-05	2.18312E-05	2.25529E-05	2.20040E-05	2.30649E-05	2.24986E-05	2.17032E-05	2.24730E-05	2.27250E-05	2.28690E-05	2.33002E-05	2.23179E-05	2.10407E-05	2.19910E-05	2.30455E-05
4.03899E+00	1.25163E-07	3.76800E-07	-7.38375E-07	-4.98260E-07	1.64624E-06	3.98098E-06	1.17109E-05	1.88194E-05	2.14941E-05	2.33168E-05	2.37266E-05	2.32940E-05	2.19994E-05	2.22216E-05	2.18048E-05	2.22501E-05	2.15059E-05	2.30130E-05	2.19104E-05	2.49151E-05	2.26437E-05	2.32254E-05	2.28160E-05	2.32399E-05	2.40707E-05	2.50812E-05	2.41606E-05	2.30177E-05	2.32047E-05	2.33627E-05	2.37815E-05	2.30266E-05	2.30858E-05	2.39879E-05	2.35015E-05	2.20482E-05	2.19439E-05	2.20987E-05	2.25519E-05	2.26161E-05	2.14845E-05	2.16303E-05	2.25495E-05	2.24513E-05	2.30247E-05	2.24280E-05	2.03508E-05	2.15482E-05	2.28508E-05
4.04789E+00	-1.42300E-07	1.82386E-07	-2.22989E-07	-6.13468E-07	2.12211E-06	3.78193E-06	1.22057E-05	1.84562E-05	2.06775E-05	2.26520E-05	2.29317E-05	2.25938E-05	2.17201E-05	2.25884E-05	2.11825E-05	2.11826E-05	2.19910E-05	2.33622E-05	2.16153E-05	2.46676E-05	2.18130E-05	2.24913E-05	2.22143E-05	2.24773E-05	2.39752E-05	2.38686E-05	2.36793E-05	2.22541E-05	2.32787E-05	2.31919E-05	2.34042E-05	2.30231E-05	2.28360E-05	2.27753E-05	2.28333E-05	2.19521E-05	2.17620E-05	2.20023E-05	2.24177E-05	2.27947E-05	2.11488E-05	2.12311E-05	2.18804E-05	2.18711E-05	2.29476E-05	2.19904E-05	2.01911E-05	2.16751E-05	2.27945E-05
4.05678E+00	-3.31120E-07	6.50321E-07	-3.95164E-08	-7.55661E-07	2.15635E-06	3.42115E-06	1.22030E-05	1.76017E-05	2.03570E-05	2.21792E-05	2.20923E-05	2.19988E-05	2.10252E-05	2.29845E-05	2.06793E-05	2.07875E-05	2.12152E-05	2.32356E-05	2.09041E-05	2.38170E-05	2.10037E-05	2.15583E-05	2.17475E-05	2.12385E-05	2.33379E-05	2.23281E-05	2.35002E-05	2.15620E-05	2.28133E-05	2.26955E-05	2.36202E-05	2.38918E-05	2.25740E-05	2.11608E-05	2.22673E-05	2.13964E-05	2.12081E-05	2.18768E-05	2.23211E-05	2.22100E-05	2.08021E-05	2.09052E-05	2.17370E-05	2.13122E-05	2.26308E-05	2.14796E-05	1.95895E-05	2.20496E-05	2.19607E-05
4.06568E+00	-3.60964E-07	8.26513E-07	-1.39009E-07	-7.32690E-07	2.15436E-06	2.81654E-06	1.17917E-05	1.71878E-05	2.04296E-05	2.19411E-05	2.17486E-05	2.11783E-05	2.06914E-05	2.28172E-05	2.07867E-05	2.06253E-05	2.01023E-05	2.27883E-05	2.05029E-05	2.30661E-05	2.08159E-05	2.09308E-05	2.17406E-05	2.02918E-05	2.24933E-05	2.15191E-05	2.35202E-05	2.13777E-05	2.19848E-05	2.24985E-05	2.35115E-05	2.34481E-05	2.25464E-05	2.05697E-05	2.21833E-05	2.11713E-05	2.11930E-05	2.14612E-05	2.19938E-05	2.09520E-05	2.06994E-05	2.10793E-05	2.14357E-05	2.11100E-05	2.18378E-05	2.10705E-05	1.91990E-05	2.23844E-05	2.12818E-05
4.07457E+00	-5.72958E-08	1.46204E-07	-2.11801E-07	-1.35561E-07	1.91845E-06	2.55939E-06	1.10418E-05	1.67055E-05	1.99699E-05	2.17807E-05	2.13332E-05	2.06324E-05	2.03871E-05	2.25702E-05	2.10192E-05	2.02996E-05	1.97475E-05	2.17802E-05	2.05271E-05	2.24168E-05	2.06234E-05	2.02454E-05	2.14159E-05	1.98620E-05	2.13991E-05	2.14141E-05	2.25399E-05	2.10103E-05	2.12920E-05	2.20206E-05	2.27154E-05	2.21757E-05	2.20676E-05	2.04308E-05	2.20675E-05	2.10738E-05	2.09715E-05	2.11915E-05	2.14145E-05	2.02392E-05	2.04143E-05	2.06692E-05	2.05831E-05	2.09360E-05	2.07125E-05	2.03991E-05	1.86214E-05	2.22334E-05	2.05103E-05
4.08347E+00	4.74670E-07	-5.09235E-07	-2.75388E-07	3.97016E-07	1.57131E-06	2.81851E-06	1.04108E-05	1.59911E-05	1.96433E-05	2.14531E-05	2.04379E-05	2.03661E-05	2.00739E-05	2.19314E-05	2.10156E-05	1.93186E-05	1.97750E-05	2.07882E-05	2.06627E-05	2.19521E-05	2.04111E-05	1.99558E-05	2.15398E-05	2.03874E-05	2.04822E-05	2.05560E-05	2.12563E-05	1.99863E-05	2.04226E-05	2.16379E-05	2.17068E-05	2.09194E-05	2.10517E-05	2.04460E-05	2.18013E-05	2.05417E-05	2.06861E-05	2.11462E-05	2.10351E-05	1.94493E-05	2.00461E-05	2.00014E-05	1.97419E-05	2.06132E-05	1.99336E-05	1.99023E-05	1.87678E-05	2.15932E-05	2.04266E-05
4.09236E+00	1.97908E-07	-8.32037E-07	-3.25464E-07	3.24486E-07	1.14933E-06	3.82421E-06	1.01623E-05	1.62237E-05	1.87005E-05	2.09589E-05	1.96971E-05	2.04806E-05	1.98730E-05	2.08425E-05	2.06710E-05	1.86749E-05	1.95401E-05	1.99555E-05	2.05709E-05	2.08449E-05	1.99093E-05	1.95152E-05	2.12049E-05	2.06015E-05	1.97620E-05	2.03784E-05	2.02514E-05	1.87270E-05	2.01181E-05	2.14638E-05	2.10562E-05	2.00490E-05	2.02590E-05	1.97855E-05	2.13753E-05	2.00523E-05	2.04341E-05	2.09450E-05	2.06505E-05	1.89555E-05	1.95112E-05	2.00073E-05	1.91148E-05	1.98089E-05	1.97822E-05	1.97933E-05	1.91553E-05	2.09190E-05	2.04926E-05
4.10126E+00	-1.47544E-07	-6.99894E-07	-3.12950E-07	3.26218E-08	7.19797E-07	4.92619E-06	1.00752E-05	1.60572E-05	1.77036E-05	2.08205E-05	1.88975E-05	2.03244E-05	1.94821E-05	1.96799E-05	2.01621E-05	1.84392E-05	1.91685E-05	1.92840E-05	2.05299E-05	2.02561E-05	1.88258E-05	1.94476E-05	2.08771E-05	2.06061E-05	1.97064E-05	2.01626E-05	1.96385E-05	1.79885E-05	1.95476E-05	2.13693E-05	2.05138E-05	1.93470E-05	1.95503E-05	1.92703E-05	2.12617E-05	1.99032E-05	2.04687E-05	2.06959E-05	1.99942E-05	1.81283E-05	1.87909E-05	1.97471E-05	1.89478E-05	1.94883E-05	1.94426E-05	1.95934E-05	1.95101E-05	2.04764E-05	1.99410E-05
4.11015E+00	-4.12894E-07	-1.57300E-08	-2.36771E-07	-1.04419E-07	5.55545E-07	5.68031E-06	1.00580E-05	1.62765E-05	1.71790E-05	2.01321E-05	1.82802E-05	1.96445E-05	1.87740E-05	1.88370E-05	1.95408E-05	1.86818E-05	1.86709E-05	1.92030E-05	2.00741E-05	1.93345E-05	1.84918E-05	1.94612E-05	2.00091E-05	1.95374E-05	1.96511E-05	2.02875E-05	1.94548E-05	1.78352E-05	1.93512E-05	2.02570E-05	1.99875E-05	1.92042E-05	1.89371E-05	1.88177E-05	2.05971E-05	2.01454E-05	2.02433E-05	2.01944E-05	1.93515E-05	1.77885E-05	1.79629E-05	1.92048E-05	1.92932E-05	1.92804E-05	1.90368E-05	1.94237E-05	1.92466E-05	1.99637E-05	1.95899E-05
4.11904E+00	-3.71182E-07	-7.47066E-08	-1.27326E-07	-4.93802E-07	1.05634E-06	5.88814E-06	9.99626E-06	1.60611E-05	1.70725E-05	1.92115E-05	1.80589E-05	1.85972E-05	1.79716E-05	1.76735E-05	1.88433E-05	1.85894E-05	1.78835E-05	1.88754E-05	1.91254E-05	1.87645E-05	1.82298E-05	1.95853E-05	1.90050E-05	1.88618E-05	1.95090E-05	1.98354E-05	1.93064E-05	1.78587E-05	1.92251E-05	1.92105E-05	1.92940E-05	1.87208E-05	1.82497E-05	1.88685E-05	2.03486E-05	1.96801E-05	1.95827E-05	1.94334E-05	1.89540E-05	1.75251E-05	1.76711E-05	1.80327E-05	1.95589E-05	1.89361E-05	1.87931E-05	1.93544E-05	1.86033E-05	1.90871E-05	1.91685E-05
4.12794E+00	3.80647E-09	-2.47541E-07	-1.96072E-07	-3.72148E-07	1.65082E-06	5.93488E-06	9.41270E-06	1.54907E-05	1.68382E-05	1.81504E-05	1.81149E-05	1.74177E-05	1.69371E-05	1.70259E-05	1.84893E-05	1.83286E-05	1.75962E-05	1.81120E-05	1.83468E-05	1.82037E-05	1.72400E-05	1.95371E-05	1.84291E-05	1.84536E-05	1.94631E-05	1.87282E-05	1.91009E-05	1.78518E-05	1.86598E-05	1.82943E-05	1.85732E-05	1.85111E-05	1.76136E-05	1.88019E-05	1.99660E-05	1.88944E-05	1.87562E-05	1.86327E-05	1.83157E-05	1.73920E-05	1.70808E-05	1.75692E-05	1.93265E-05	1.85125E-05	1.80297E-05	1.87879E-05	1.81769E-05	1.84586E-05	1.87113E-05
4.13683E+00	2.86325E-07	-3.64905E-07	-4.64393E-08	-2.49657E-07	2.07722E-06	5.25886E-06	8.92008E-06	1.49632E-05	1.65097E-05	1.73861E-05	1.78847E-05	1.61247E-05	1.60540E-05	1.63655E-05	1.79229E-05	1.77083E-05	1.70740E-05	1.73235E-05	1.74509E-05	1.77730E-05	1.66892E-05	1.95846E-05	1.77414E-05	1.83448E-05	1.93488E-05	1.81427E-05	1.87713E-05	1.79875E-05	1.79366E-05	1.75627E-05	1.75168E-05	1.83556E-05	1.75628E-05	1.86778E-05	2.00330E-05	1.78918E-05	1.82756E-05	1.73074E-05	1.80247E-05	1.70634E-05	1.65255E-05	1.70800E-05	1.90995E-05	1.76361E-05	1.73435E-05	1.76381E-05	1.79647E-05	1.77455E-05	1.85184E-05
4.14573E+00	2.67210E-07	-3.08851E-07	-2.31315E-08	-6.43954E-07	2.32937E-06	4.71690E-06	8.62079E-06	1.46802E-05	1.59670E-05	1.67200E-05	1.78263E-05	1.58777E-05	1.56396E-05	1.60196E-05	1.72760E-05	1.72344E-05	1.67252E-05	1.70066E-05	1.66162E-05	1.69385E-05	1.65201E-05	1.95008E-05	1.69743E-05	1.74595E-05	1.89280E-05	1.74679E-05	1.79326E-05	1.79420E-05	1.73166E-05	1.72867E-05	1.71573E-05	1.82201E-05	1.70738E-05	1.79184E-05	1.89568E-05	1.77905E-05	1.77238E-05	1.60331E-05	1.75883E-05	1.68453E-05	1.64411E-05	1.68828E-05	1.83952E-05	1.69315E-05	1.71490E-05	1.67156E-05	1.77130E-05	1.69256E-05	1.78042E-05
4.15462E+00	3.85002E-07	2.45773E-07	-8.15947E-09	-9.32589E-07	2.59040E-06	4.40301E-06	8.58036E-06	1.40340E-05	1.55591E-05	1.61083E-05	1.73863E-05	1.55120E-05	1.53779E-05	1.55520E-05	1.65110E-05	1.69320E-05	1.60234E-05	1.65538E-05	1.59733E-05	1.60096E-05	1.61140E-05	1.89857E-05	1.65747E-05	1.67527E-05	1.79029E-05	1.71265E-05	1.71741E-05	1.76885E-05	1.64900E-05	1.67466E-05	1.74008E-05	1.74458E-05	1.66548E-05	1.70478E-05	1.74724E-05	1.73172E-05	1.69678E-05	1.48689E-05	1.73641E-05	1.64704E-05	1.66913E-05	1.69824E-05	1.71805E-05	1.56973E-05	1.69059E-05	1.59697E-05	1.76730E-05	1.58335E-05	1.69189E-05
4.16352E+00	2.66403E-07	4.94771E-07	-2.00642E-07	-9.46814E-07	2.50700E-06	4.32515E-06	8.78258E-06	1.38581E-05	1.51302E-05	1.54880E-05	1.61224E-05	1.52249E-05	1.51775E-05	1.48972E-05	1.56101E-05	1.64598E-05	1.56139E-05	1.60626E-05	1.52716E-05	1.51168E-05	1.50888E-05	1.76968E-05	1.66972E-05	1.59588E-05	1.68828E-05	1.60193E-05	1.62896E-05	1.71535E-05	1.60290E-05	1.62646E-05	1.74255E-05	1.65745E-05	1.64503E-05	1.56578E-05	1.66286E-05	1.66829E-05	1.63266E-05	1.48839E-05	1.67823E-05	1.62297E-05	1.63025E-05	1.65216E-05	1.62267E-05	1.46501E-05	1.64856E-05	1.53958E-05	1.74453E-05	1.53515E-05	1.58941E-05
4.17241E+00	1.18495E-07	8.08640E-08	-2.19102E-07	-1.25881E-06	2.67086E-06	3.85509E-06	8.62570E-06	1.26143E-05	1.50241E-05	1.51434E-05	1.51284E-05	1.48592E-05	1.45902E-05	1.41575E-05	1.42072E-05	1.56472E-05	1.50370E-05	1.55537E-05	1.43617E-05	1.41456E-05	1.46252E-05	1.58999E-05	1.67447E-05	1.53693E-05	1.55520E-05	1.48523E-05	1.53084E-05	1.66482E-05	1.55113E-05	1.56402E-05	1.69422E-05	1.58211E-05	1.59918E-05	1.51497E-05	1.50951E-05	1.62457E-05	1.53143E-05	1.53408E-05	1.58784E-05	1.55207E-05	1.55649E-05	1.60167E-05	1.52868E-05	1.40544E-05	1.61945E-05	1.51254E-05	1.67885E-05	1.50531E-05	1.50368E-05
4.18131E+00	-7.59202E-08	-4.01153E-07	9.34722E-08	-1.33489E-06	2.45999E-06	3.46589E-06	8.91183E-06	1.18839E-05	1.45316E-05	1.46261E-05	1.43511E-05	1.41063E-05	1.35520E-05	1.31019E-05	1.32207E-05	1.41497E-05	1.48171E-05	1.45079E-05	1.35276E-05	1.33704E-05	1.38474E-05	1.47869E-05	1.62149E-05	1.42726E-05	1.44270E-05	1.39593E-05	1.43966E-05	1.60661E-05	1.50674E-05	1.52624E-05	1.63218E-05	1.50250E-05	1.52617E-05	1.48258E-05	1.41413E-05	1.58574E-05	1.48581E-05	1.53299E-05	1.48216E-05	1.49699E-05	1.46494E-05	1.54129E-05	1.41988E-05	1.39207E-05	1.52590E-05	1.48216E-05	1.58724E-05	1.45836E-05	1.43566E-05
4.19020E+00	-3.66643E-07	-3.29646E-07	6.68402E-08	-1.43251E-06	2.20711E-06	2.69164E-06	8.94088E-06	1.08717E-05	1.35412E-05	1.38227E-05	1.37253E-05	1.34188E-05	1.28206E-05	1.20205E-05	1.28004E-05	1.31231E-05	1.36779E-05	1.35876E-05	1.31555E-05	1.29388E-05	1.28308E-05	1.36310E-05	1.53474E-05	1.33492E-05	1.34976E-05	1.38881E-05	1.39607E-05	1.53077E-05	1.43222E-05	1.52569E-05	1.56616E-05	1.43560E-05	1.45066E-05	1.41590E-05	1.39295E-05	1.47916E-05	1.46420E-05	1.49677E-05	1.38661E-05	1.43280E-05	1.39325E-05	1.48330E-05	1.30868E-05	1.38841E-05	1.41807E-05	1.43534E-05	1.50983E-05	1.40887E-05	1.37459E-05
4.19910E+00	-2.50432E-08	-2.65323E-07	3.83034E-08	-1.25558E-06	2.14701E-06	2.67112E-06	8.89068E-06	1.02859E-05	1.24808E-05	1.24513E-05	1.27975E-05	1.26271E-05	1.25664E-05	1.11599E-05	1.28882E-05	1.24772E-05	1.24886E-05	1.28884E-05	1.25565E-05	1.27003E-05	1.19839E-05	1.30263E-05	1.40899E-05	1.25923E-05	1.30316E-05	1.38480E-05	1.33468E-05	1.42025E-05	1.36776E-05	1.48319E-05	1.50756E-05	1.39357E-05	1.39958E-05	1.35093E-05	1.37200E-05	1.41248E-05	1.41226E-05	1.43211E-05	1.33671E-05	1.30911E-05	1.35947E-05	1.47318E-05	1.29548E-05	1.35827E-05	1.32122E-05	1.39425E-05	1.42676E-05	1.36925E-05	1.25036E-05
4.20799E+00	2.06886E-07	-2.53110E-09	-2.28700E-07	-3.45206E-07	2.06292E-06	2.47886E-06	8.18105E-06	1.01602E-05	1.15144E-05	1.14313E-05	1.25100E-05	1.18752E-05	1.23890E-05	1.09281E-05	1.22792E-05	1.16026E-05	1.16658E-05	1.30041E-05	1.19479E-05	1.18498E-05	1.13259E-05	1.26361E-05	1.33023E-05	1.19149E-05	1.25572E-05	1.38151E-05	1.27117E-05	1.34027E-05	1.28182E-05	1.36893E-05	1.41339E-05	1.38625E-05	1.34100E-05	1.22961E-05	1.32815E-05	1.38542E-05	1.31566E-05	1.35989E-05	1.28626E-05	1.24030E-05	1.30283E-05	1.43818E-05	1.26987E-05	1.25336E-05	1.23177E-05	1.35827E-05	1.39374E-05	1.31808E-05	1.22225E-05
4.21689E+00	3.27002E-07	7.20634E-07	-1.41971E-07	-1.26639E-07	2.29494E-06	2.22152E-06	7.19169E-06	1.03685E-05	1.09113E-05	1.07774E-05	1.18742E-05	1.05928E-05	1.19295E-05	1.04358E-05	1.16615E-05	1.10528E-05	1.12360E-05	1.28121E-05	1.11307E-05	1.12977E-05	1.10245E-05	1.25949E-05	1.27756E-05	1.09997E-05	1.17450E-05	1.30489E-05	1.24771E-05	1.22593E-05	1.17713E-05	1.26343E-05	1.28243E-05	1.35077E-05	1.30854E-05	1.12582E-05	1.29212E-05	1.38614E-05	1.25514E-05	1.27577E-05	1.21293E-05	1.19320E-05	1.24583E-05	1.36252E-05	1.17679E-05	1.16547E-05	1.22153E-05	1.31369E-05	1.35693E-05	1.28259E-05	1.21960E-05
4.22577E+00	-6.86795E-07	6.56247E-07	5.21039E-08	1.51101E-07	2.67530E-06	1.84775E-06	6.37908E-06	9.99047E-06	1.05095E-05	1.03618E-05	1.12162E-05	8.97390E-06	1.08500E-05	1.00926E-05	1.07489E-05	1.03196E-05	1.07800E-05	1.17856E-05	1.05187E-05	1.05338E-05	1.10017E-05	1.22494E-05	1.20602E-05	1.07019E-05	1.09734E-05	1.23768E-05	1.21242E-05	1.13510E-05	1.07433E-05	1.22781E-05	1.15727E-05	1.29679E-05	1.30532E-05	1.06072E-05	1.24961E-05	1.29287E-05	1.14867E-05	1.20171E-05	1.15827E-05	1.13168E-05	1.22519E-05	1.25188E-05	1.13910E-05	1.20320E-05	1.26995E-05	1.28829E-05	1.27987E-05	1.22427E-05	1.21263E-05
4.23467E+00	-1.33950E-06	3.71224E-07	2.04592E-07	-4.16760E-07	2.07240E-06	1.84547E-06	6.49159E-06	8.74151E-06	1.05267E-05	9.99073E-06	1.05591E-05	8.60693E-06	9.16605E-06	1.01157E-05	9.56233E-06	9.54320E-06	1.04641E-05	1.07046E-05	9.63568E-06	9.73408E-06	1.12592E-05	1.16651E-05	1.08246E-05	1.03144E-05	1.01584E-05	1.05990E-05	1.14099E-05	1.06111E-05	1.03288E-05	1.20727E-05	1.06827E-05	1.14558E-05	1.24442E-05	1.01880E-05	1.17099E-05	1.22044E-05	1.09539E-05	1.09583E-05	1.15389E-05	1.05464E-05	1.22663E-05	1.09128E-05	1.16345E-05	1.20608E-05	1.26614E-05	1.20526E-05	1.17867E-05	1.14757E-05	1.18252E-05
4.24357E+00	-1.55283E-06	5.18124E-07	2.96803E-07	-1.05822E-06	1.71856E-06	1.71420E-06	6.75724E-06	8.06716E-06	1.03815E-05	8.89732E-06	9.34512E-06	8.23797E-06	8.11587E-06	9.32023E-06	8.21533E-06	8.80224E-06	9.63694E-06	9.70410E-06	9.02122E-06	8.93849E-06	1.07834E-05	1.05495E-05	9.45329E-06	1.01718E-05	8.82157E-06	9.56134E-06	1.07639E-05	1.01160E-05	1.00295E-05	1.15472E-05	9.65034E-06	1.04991E-05	1.14629E-05	1.06925E-05	1.08911E-05	1.12751E-05	1.09384E-05	1.01632E-05	1.08441E-05	1.00978E-05	1.19028E-05	9.78860E-06	1.12750E-05	1.17408E-05	1.16660E-05	1.09649E-05	1.10410E-05	1.05483E-05	1.11448E-05
4.25246E+00	-7.99392E-07	1.00783E-06	3.76736E-07	-1.55493E-06	9.21522E-07	2.02613E-06	6.62257E-06	7.31093E-06	9.55692E-06	8.24740E-06	8.85739E-06	7.57840E-06	7.48519E-06	8.36101E-06	7.01731E-06	8.16428E-06	8.31461E-06	8.72776E-06	8.63992E-06	8.37230E-06	9.40962E-06	9.30663E-06	8.11130E-06	9.80268E-06	8.25061E-06	8.57619E-06	1.02432E-05	1.01676E-05	9.38844E-06	1.11109E-05	8.34382E-06	9.91516E-06	1.01796E-05	1.13922E-05	1.01513E-05	9.85730E-06	1.01363E-05	9.54538E-06	9.39558E-06	9.99040E-06	1.11769E-05	9.24073E-06	1.02641E-05	1.13402E-05	1.00376E-05	1.01677E-05	1.01103E-05	9.17422E-06	1.00496E-05
4.26136E+00	-1.94509E-07	1.58402E-06	4.47489E-07	-9.39074E-07	4.49643E-07	2.04529E-06	5.82183E-06	6.80131E-06	8.18188E-06	7.89091E-06	8.34498E-06	6.73218E-06	7.42703E-06	7.19796E-06	6.49286E-06	7.62168E-06	7.56759E-06	8.12669E-06	8.23197E-06	7.34835E-06	8.58689E-06	8.71629E-06	6.42736E-06	8.85535E-06	8.09920E-06	7.39171E-06	9.29833E-06	9.74330E-06	9.05078E-06	9.99359E-06	7.92156E-06	9.21629E-06	9.06566E-06	1.08152E-05	9.65882E-06	8.87865E-06	9.25266E-06	9.54291E-06	8.57896E-06	9.55962E-06	1.05393E-05	8.68302E-06	8.97392E-06	1.06027E-05	8.80980E-06	9.81695E-06	8.49847E-06	8.09003E-06	8.74717E-06
4.27025E+00	1.99513E-07	1.37620E-06	3.75294E-07	-3.56645E-07	3.12914E-07	2.83552E-06	5.79385E-06	5.55650E-06	7.04113E-06	7.04549E-06	7.60932E-06	6.24450E-06	6.58588E-06	5.91220E-06	6.58333E-06	7.25230E-06	6.95346E-06	7.07768E-06	7.89153E-06	6.71631E-06	7.89363E-06	8.25868E-06	5.28902E-06	8.50313E-06	8.05751E-06	5.58119E-06	8.18678E-06	8.80694E-06	8.39793E-06	8.13803E-06	7.65238E-06	8.05117E-06	8.40339E-06	1.01830E-05	9.45594E-06	8.67469E-06	8.11568E-06	9.49815E-06	7.91103E-06	8.47810E-06	9.86312E-06	8.01356E-06	7.91993E-06	9.86328E-06	8.15221E-06	9.66242E-06	7.28436E-06	7.37721E-06	7.72545E-06
4.27915E+00	-7.69767E-08	6.97754E-07	1.94626E-07	-1.96063E-07	1.91464E-07	3.45107E-06	6.42731E-06	4.17644E-06	6.30379E-06	5.44665E-06	6.65720E-06	5.10262E-06	6.07587E-06	5.13188E-06	5.95038E-06	6.42529E-06	6.52018E-06	5.49835E-06	6.80947E-06	6.00675E-06	7.65802E-06	6.84841E-06	4.77595E-06	8.32691E-06	7.73597E-06	3.96977E-06	6.69648E-06	7.79339E-06	7.63529E-06	6.67626E-06	7.37715E-06	7.34498E-06	7.37021E-06	9.19679E-06	8.40035E-06	8.34047E-06	7.55655E-06	9.26238E-06	6.73097E-06	7.42356E-06	8.71961E-06	7.47488E-06	7.30264E-06	9.29613E-06	7.32554E-06	9.01444E-06	6.64203E-06	6.70496E-06	7.72493E-06
4.28804E+00	1.06744E-07	3.06354E-08	1.66484E-07	-6.87456E-07	4.03138E-08	3.87799E-06	6.47084E-06	3.89491E-06	5.64530E-06	4.59867E-06	6.11440E-06	4.06001E-06	5.49673E-06	4.83643E-06	5.03031E-06	5.46830E-06	5.87039E-06	4.09590E-06	5.42836E-06	4.97422E-06	7.32149E-06	5.56584E-06	5.28187E-06	7.66167E-06	7.44127E-06	4.35010E-06	5.65684E-06	6.50754E-06	6.51450E-06	5.86725E-06	7.05089E-06	6.50280E-06	6.70708E-06	8.03352E-06	7.26480E-06	7.45200E-06	6.87104E-06	8.91942E-06	5.62222E-06	6.38285E-06	8.01977E-06	7.25548E-06	6.95232E-06	7.95849E-06	7.11061E-06	7.71329E-06	6.25452E-06	5.94277E-06	7.69409E-06
4.29694E+00	2.11823E-07	-4.25359E-07	6.64085E-08	-7.91895E-07	-8.26200E-09	3.49039E-06	6.31534E-06	4.15193E-06	4.56734E-06	4.17534E-06	5.02864E-06	2.81655E-06	4.87584E-06	3.87022E-06	4.69837E-06	4.64073E-06	5.32612E-06	2.63879E-06	4.31704E-06	4.45719E-06	6.18999E-06	4.34803E-06	5.26285E-06	6.41209E-06	6.81999E-06	3.86258E-06	5.02812E-06	5.59391E-06	5.81927E-06	5.26926E-06	6.46400E-06	5.73463E-06	6.50880E-06	7.02990E-06	5.69749E-06	6.40444E-06	6.11832E-06	8.31011E-06	4.85175E-06	5.76260E-06	7.01240E-06	7.15986E-06	6.26842E-06	6.98146E-06	7.13424E-06	6.17391E-06	5.84331E-06	6.07678E-06	7.10262E-06
4.30583E+00	3.02817E-08	-7.14254E-07	3.65440E-07	-3.33174E-07	2.16514E-07	2.80684E-06	6.15707E-06	4.08496E-06	3.94881E-06	3.30680E-06	4.42288E-06	2.06227E-06	4.29136E-06	3.02302E-06	4.60554E-06	3.77883E-06	4.44091E-06	2.17028E-06	3.67049E-06	3.89181E-06	5.18981E-06	3.52719E-06	4.87470E-06	5.12187E-06	6.74505E-06	3.57765E-06	4.10174E-06	4.79703E-06	5.24899E-06	4.91641E-06	5.67776E-06	5.03936E-06	6.07275E-06	6.07265E-06	4.48509E-06	4.91649E-06	5.03137E-06	7.71299E-06	4.16153E-06	5.02928E-06	6.21914E-06	6.67401E-06	5.12439E-06	6.15483E-06	6.80841E-06	5.53347E-06	5.57938E-06	5.98512E-06	5.76192E-06
4.31473E+00	1.09936E-07	1.34530E-07	5.15865E-07	-7.40270E-08	2.60258E-07	2.43088E-06	5.40741E-06	3.88954E-06	3.52275E-06	2.60074E-06	3.14508E-06	1.96459E-06	3.59978E-06	2.03832E-06	4.19333E-06	2.93597E-06	3.46440E-06	2.43893E-06	2.85652E-06	3.03581E-06	3.85757E-06	3.00913E-06	4.14947E-06	4.26547E-06	5.69828E-06	3.05961E-06	3.94840E-06	4.19833E-06	4.98394E-06	4.58177E-06	4.48581E-06	4.42175E-06	5.41619E-06	4.67258E-06	3.47847E-06	3.85344E-06	3.99531E-06	6.09152E-06	3.92820E-06	5.05205E-06	5.26266E-06	5.43285E-06	4.28318E-06	5.70083E-06	6.30004E-06	4.97101E-06	5.11533E-06	5.58595E-06	4.42938E-06
4.32362E+00	-7.96598E-08	4.28583E-07	5.10667E-07	1.10757E-07	5.07096E-08	2.44356E-06	4.31515E-06	3.67933E-06	2.47749E-06	2.22320E-06	1.70034E-06	2.27785E-06	2.69045E-06	1.53750E-06	3.18511E-06	1.98560E-06	2.52156E-06	1.98829E-06	2.13194E-06	2.22095E-06	2.83783E-06	2.58112E-06	3.30489E-06	3.91363E-06	4.91117E-06	2.94648E-06	3.48039E-06	4.17400E-06	4.33515E-06	4.54181E-06	3.34700E-06	4.11868E-06	5.28025E-06	4.04789E-06	2.65463E-06	3.14645E-06	3.72513E-06	4.53206E-06	3.22010E-06	4.62269E-06	4.55558E-06	4.61769E-06	4.14347E-06	5.28282E-06	5.08106E-06	4.32557E-06	4.22616E-06	4.46950E-06	3.44136E-06
4.33252E+00	-4.92293E-07	1.74529E-07	1.90759E-07	-9.58698E-08	3.25877E-07	2.21110E-06	3.32335E-06	3.42555E-06	1.66236E-06	1.53152E-06	5.98977E-07	1.68395E-06	1.55207E-06	1.24799E-06	1.60691E-06	1.31635E-06	1.40044E-06	1.21087E-06	1.29155E-06	1.01215E-06	2.02673E-06	2.19180E-06	2.69464E-06	3.57350E-06	3.77807E-06	2.48967E-06	2.86926E-06	3.34422E-06	3.08371E-06	3.85963E-06	2.95016E-06	3.53878E-06	4.54157E-06	3.63412E-06	1.51563E-06	2.52325E-06	3.29121E-06	3.66710E-06	2.82219E-06	4.04011E-06	3.96617E-06	3.58791E-06	3.79539E-06	4.69795E-06	4.33146E-06	3.20590E-06	3.41457E-06	3.58965E-06	3.32238E-06
4.34141E+00	-6.43765E-07	2.54176E-07	2.32357E-07	3.31645E-07	6.43156E-07	2.16310E-06	2.15332E-06	3.00584E-06	8.52260E-07	4.87696E-07	-2.10849E-07	4.16466E-07	1.73283E-07	7.18662E-07	-2.28610E-07	2.99335E-07	3.23420E-07	3.73994E-07	8.52793E-07	-2.19037E-07	1.32951E-06	1.75542E-06	1.88596E-06	2.43812E-06	2.53273E-06	2.49202E-06	1.93390E-06	2.31881E-06	2.01549E-06	2.89773E-06	2.57192E-06	2.77217E-06	3.55016E-06	2.63991E-06	1.10977E-06	1.53004E-06	2.41284E-06	2.62350E-06	2.27377E-06	2.76722E-06	3.08302E-06	3.67911E-06	3.46880E-06	3.62088E-06	3.67059E-06	2.14876E-06	2.40507E-06	3.01304E-06	3.16611E-06
4.35030E+00	-8.64339E-07	2.31749E-07	8.64894E-07	-1.00291E-08	1.08461E-06	2.15381E-06	1.00031E-06	1.57588E-06	2.36388E-07	-4.93134E-07	-1.00367E-06	-6.95770E-07	-7.40294E-07	8.81349E-08	-1.50535E-06	-8.89374E-07	-5.08072E-07	7.97440E-08	-5.55180E-07	-1.18090E-06	6.22468E-07	5.44589E-07	8.00651E-07	1.47701E-06	1.40789E-06	1.59757E-06	1.15283E-06	8.82905E-07	9.97589E-07	1.95185E-06	1.79927E-06	1.87385E-06	2.31593E-06	2.08140E-06	3.21085E-07	5.73737E-07	1.74351E-06	1.96536E-06	1.27509E-06	1.97784E-06	1.84120E-06	3.39391E-06	3.05066E-06	2.36442E-06	2.71985E-06	1.36707E-06	1.99829E-06	2.74438E-06	2.68470E-06
4.35920E+00	-4.72592E-07	3.23892E-07	1.06321E-06	-7.98321E-07	9.45104E-07	2.47804E-06	3.09188E-07	7.24010E-07	-4.30864E-07	-1.54048E-06	-1.83157E-06	-1.41363E-06	-1.47911E-06	-5.87449E-07	-2.13932E-06	-1.62737E-06	-9.54397E-07	-1.84567E-07	-1.78178E-06	-1.87559E-06	7.12443E-08	-1.47050E-07	-2.59748E-07	3.95278E-07	5.69797E-07	6.90720E-07	4.24383E-07	-9.59912E-09	4.29338E-07	9.56961E-07	7.86872E-07	1.07751E-06	8.38621E-07	1.48277E-06	-3.44241E-07	-8.29551E-08	1.29381E-06	1.72448E-06	8.98190E-07	1.76536E-06	1.27327E-06	2.76228E-06	3.09291E-06	1.20938E-06	1.84019E-06	7.83303E-07	1.58593E-06	2.44227E-06	2.20640E-06
4.36809E+00	-7.91145E-08	5.46874E-07	9.88958E-07	-1.20345E-06	4.88086E-07	2.35036E-06	-2.50534E-07	4.00547E-07	-8.00031E-07	-2.74468E-06	-2.53822E-06	-2.15402E-06	-1.74089E-06	-1.75549E-06	-2.46598E-06	-2.29308E-06	-1.06184E-06	-1.03432E-06	-2.63350E-06	-2.29209E-06	-6.29667E-07	-6.12596E-07	-1.17821E-06	-6.05062E-07	2.46783E-07	-3.15992E-08	-2.13293E-07	-3.35803E-07	9.95378E-09	2.82212E-07	-4.30249E-07	1.24571E-07	-2.45657E-07	1.16087E-06	-1.10798E-06	-8.85528E-07	6.90021E-07	1.26342E-06	3.57784E-08	9.61288E-07	1.12563E-06	1.49684E-06	3.42354E-06	2.95968E-07	1.37985E-06	4.25022E-07	7.79336E-07	1.77031E-06	1.40480E-06
4.37699E+00	2.05543E-07	6.19418E-07	7.46522E-07	-1.38689E-06	-8.17863E-08	1.94065E-06	-8.62906E-07	-2.94002E-07	-1.00185E-06	-3.72232E-06	-2.49959E-06	-3.24808E-06	-2.10102E-06	-2.61026E-06	-2.45541E-06	-3.04641E-06	-1.55097E-06	-2.06791E-06	-3.52560E-06	-2.92407E-06	-1.11727E-06	-1.18922E-06	-1.48280E-06	-1.63390E-06	-8.01882E-07	-8.80474E-07	-8.32307E-07	-1.14244E-06	-3.39220E-07	-4.95561E-07	-1.43999E-06	-7.25827E-07	-9.26511E-07	1.53977E-07	-1.44239E-06	-1.55313E-06	1.22939E-07	6.67090E-07	-3.95933E-07	7.09211E-07	9.39531E-07	3.23007E-07	3.39469E-06	-5.83649E-07	3.30346E-07	6.59007E-07	3.36688E-07	8.74026E-07	7.86240E-07
4.38588E+00	3.35204E-07	4.14289E-07	4.11384E-07	-6.30223E-07	-3.29935E-07	1.72735E-06	-1.34263E-06	-5.74215E-07	-1.37387E-06	-4.87238E-06	-2.96003E-06	-3.88642E-06	-2.02794E-06	-3.65220E-06	-3.08047E-06	-3.61407E-06	-2.27999E-06	-3.31522E-06	-3.74662E-06	-3.44842E-06	-1.39233E-06	-2.10749E-06	-2.02029E-06	-3.14218E-06	-2.27742E-06	-1.95471E-06	-1.97846E-06	-1.99571E-06	-1.27058E-06	-1.16176E-06	-2.02078E-06	-1.44668E-06	-1.38439E-06	-7.10000E-07	-1.94796E-06	-2.68091E-06	-7.44891E-07	1.94403E-07	-9.74138E-07	-4.22903E-08	5.33673E-07	-6.76031E-07	2.34700E-06	-8.69793E-07	-3.74603E-07	9.77341E-07	-2.06355E-07	-1.77772E-07	2.39106E-08
4.39478E+00	3.28640E-07	3.54871E-07	1.78579E-07	1.60390E-07	1.06004E-07	1.82184E-06	-1.44154E-06	-1.35899E-06	-2.24524E-06	-5.04860E-06	-4.20621E-06	-4.13000E-06	-2.74084E-06	-3.99468E-06	-4.01214E-06	-4.02844E-06	-2.77414E-06	-4.03285E-06	-3.87906E-06	-3.54087E-06	-2.40112E-06	-3.28328E-06	-3.04890E-06	-4.30762E-06	-3.33419E-06	-3.37164E-06	-2.88989E-06	-2.28021E-06	-2.00249E-06	-1.86365E-06	-2.57984E-06	-2.09154E-06	-2.16440E-06	-1.47368E-06	-1.94073E-06	-3.64446E-06	-1.38910E-06	-5.87765E-07	-1.32866E-06	-1.03901E-06	-5.31766E-07	-1.19814E-06	9.58236E-07	-1.06698E-06	-8.85524E-07	8.96936E-07	-7.31179E-07	-6.96661E-07	-1.34538E-06
4.40367E+00	3.99989E-07	-1.25652E-07	-2.94394E-07	-2.09139E-07	7.50383E-07	1.70719E-06	-1.75786E-06	-2.43377E-06	-3.44689E-06	-4.67708E-06	-5.56926E-06	-4.38750E-06	-4.11345E-06	-4.47321E-06	-4.92256E-06	-4.49189E-06	-3.33925E-06	-4.73501E-06	-3.31852E-06	-3.20999E-06	-3.66268E-06	-4.05591E-06	-4.18579E-06	-4.49593E-06	-4.22745E-06	-4.04023E-06	-3.63619E-06	-2.17125E-06	-2.61867E-06	-2.52166E-06	-3.24742E-06	-2.71047E-06	-2.26864E-06	-2.44104E-06	-2.36322E-06	-3.79987E-06	-2.19672E-06	-1.60599E-06	-1.99393E-06	-1.86519E-06	-1.68143E-06	-2.10231E-06	-4.24289E-07	-1.54902E-06	-2.00916E-06	-9.46700E-08	-9.58428E-07	-1.42291E-06	-2.39386E-06
4.41257E+00	4.55445E-07	-1.24261E-07	-6.65816E-07	-8.79079E-07	9.50080E-07	1.59039E-06	-2.04530E-06	-3.49627E-06	-4.35430E-06	-4.82835E-06	-6.37372E-06	-5.23110E-06	-4.59424E-06	-5.14996E-06	-5.55282E-06	-5.28387E-06	-4.04833E-06	-5.46412E-06	-3.46247E-06	-3.50736E-06	-4.44216E-06	-4.81589E-06	-4.51303E-06	-4.84791E-06	-4.50786E-06	-3.97640E-06	-4.16702E-06	-2.25076E-06	-2.88376E-06	-3.08969E-06	-4.58398E-06	-3.88727E-06	-2.97165E-06	-3.22900E-06	-2.57358E-06	-4.31019E-06	-2.58830E-06	-2.20208E-06	-2.45711E-06	-3.01363E-06	-2.62968E-06	-2.63066E-06	-1.27230E-06	-2.30757E-06	-3.31748E-06	-1.17421E-06	-1.56559E-06	-2.40307E-06	-3.34387E-06
4.42146E+00	6.35678E-07	6.48809E-07	-2.62776E-07	-6.45070E-07	8.77980E-07	5.91935E-07	-2.04665E-06	-4.18195E-06	-4.85973E-06	-5.29516E-06	-7.21561E-06	-6.19390E-06	-5.25678E-06	-6.03268E-06	-5.91558E-06	-6.08155E-06	-5.12592E-06	-6.50808E-06	-4.53778E-06	-4.40692E-06	-4.47666E-06	-6.06754E-06	-4.75264E-06	-5.47010E-06	-5.05031E-06	-3.86145E-06	-3.92539E-06	-3.35931E-06	-3.46437E-06	-3.13188E-06	-5.41449E-06	-4.36772E-06	-3.95957E-06	-3.49125E-06	-2.55242E-06	-4.66787E-06	-2.86966E-06	-2.97664E-06	-2.26686E-06	-3.71203E-06	-3.78014E-06	-3.28677E-06	-2.23440E-06	-2.63543E-06	-4.57732E-06	-2.73839E-06	-2.69994E-06	-3.27540E-06	-2.80839E-06
4.43036E+00	4.51950E-07	6.11861E-07	-1.97510E-07	-9.98276E-08	8.42797E-07	3.10332E-08	-1.79936E-06	-4.44649E-06	-5.22365E-06	-6.71854E-06	-8.14000E-06	-7.05385E-06	-6.23908E-06	-6.60663E-06	-6.75680E-06	-7.29995E-06	-6.04410E-06	-7.51686E-06	-5.49526E-06	-4.97616E-06	-4.73736E-06	-6.46279E-06	-4.74709E-06	-6.06850E-06	-5.68957E-06	-4.78100E-06	-4.49910E-06	-4.80877E-06	-4.52543E-06	-3.75589E-06	-5.80584E-06	-4.82773E-06	-4.65549E-06	-4.38838E-06	-3.46772E-06	-4.57505E-06	-3.09135E-06	-3.74166E-06	-2.42197E-06	-3.37030E-06	-4.22439E-06	-3.83087E-06	-2.53697E-06	-3.26631E-06	-5.46393E-06	-3.93707E-06	-3.53142E-06	-3.65885E-06	-2.59419E-06
4.43925E+00	2.55827E-07	6.31884E-07	-5.11616E-07	-4.21127E-09	1.06535E-06	2.02926E-07	-2.06238E-06	-4.72561E-06	-5.94729E-06	-8.20387E-06	-8.77241E-06	-7.83457E-06	-7.30511E-06	-7.76934E-06	-7.45242E-06	-8.34555E-06	-6.72349E-06	-8.16960E-06	-6.14471E-06	-5.45801E-06	-5.50559E-06	-7.32008E-06	-4.76172E-06	-6.73311E-06	-6.28056E-06	-6.06159E-06	-5.59010E-06	-5.73259E-06	-5.59882E-06	-4.42657E-06	-6.28496E-06	-5.26587E-06	-5.27052E-06	-5.16694E-06	-4.55572E-06	-4.47362E-06	-3.91839E-06	-4.45057E-06	-3.62749E-06	-3.74380E-06	-4.46433E-06	-4.11786E-06	-3.79761E-06	-4.32813E-06	-5.85557E-06	-4.20662E-06	-4.52443E-06	-3.99710E-06	-3.06199E-06
4.44815E+00	1.59306E-07	8.28629E-07	-5.01656E-07	1.11447E-07	1.02681E-06	6.78472E-08	-2.18528E-06	-5.04082E-06	-6.93503E-06	-9.08319E-06	-8.94527E-06	-8.30545E-06	-8.37409E-06	-8.64720E-06	-8.02204E-06	-9.56363E-06	-7.20867E-06	-7.92782E-06	-7.43935E-06	-5.24075E-06	-6.33893E-06	-8.06249E-06	-5.27962E-06	-7.44955E-06	-7.40293E-06	-7.23365E-06	-6.87290E-06	-6.59294E-06	-6.79056E-06	-5.01339E-06	-6.41470E-06	-6.08980E-06	-6.27121E-06	-6.30535E-06	-5.78771E-06	-5.36232E-06	-5.32995E-06	-4.99918E-06	-4.87963E-06	-4.06040E-06	-5.34989E-06	-4.56304E-06	-5.02375E-06	-5.16117E-06	-5.54120E-06	-4.48999E-06	-5.19388E-06	-4.17225E-06	-3.99433E-06
4.45704E+00	-4.04074E-08	1.00283E-06	-1.44065E-07	-1.98146E-07	6.88328E-07	4.42017E-07	-2.51119E-06	-5.15710E-06	-8.08462E-06	-1.02302E-05	-9.52928E-06	-8.40557E-06	-9.69779E-06	-9.03744E-06	-8.06651E-06	-1.07536E-05	-7.98674E-06	-8.01924E-06	-8.64269E-06	-6.28830E-06	-6.97925E-06	-8.37556E-06	-6.18774E-06	-8.29830E-06	-8.08530E-06	-7.91765E-06	-7.80502E-06	-7.42683E-06	-7.63283E-06	-6.24615E-06	-6.44099E-06	-6.92475E-06	-7.12270E-06	-7.28468E-06	-6.78392E-06	-6.19028E-06	-6.52023E-06	-5.45493E-06	-5.74231E-06	-4.51388E-06	-6.24892E-06	-4.77158E-06	-5.80014E-06	-5.92859E-06	-5.59435E-06	-4.55905E-06	-5.33144E-06	-4.15824E-06	-4.60258E-06
4.46593E+00	-7.41464E-07	1.00968E-06	-2.11832E-08	-1.24832E-06	3.28591E-07	7.26951E-07	-2.83715E-06	-5.61017E-06	-8.75137E-06	-1.10338E-05	-1.01592E-05	-8.40109E-06	-1.02368E-05	-9.03527E-06	-8.22599E-06	-1.06081E-05	-8.77274E-06	-8.32232E-06	-9.54143E-06	-7.46326E-06	-7.80581E-06	-9.33265E-06	-7.19838E-06	-8.57370E-06	-8.48855E-06	-8.10524E-06	-8.55875E-06	-8.34419E-06	-7.62916E-06	-6.99643E-06	-6.97872E-06	-7.99305E-06	-7.82593E-06	-7.63891E-06	-7.22592E-06	-6.82251E-06	-7.66713E-06	-6.07138E-06	-6.76387E-06	-5.06699E-06	-6.69403E-06	-5.36193E-06	-6.69422E-06	-6.20784E-06	-5.92463E-06	-5.03432E-06	-6.06783E-06	-4.54801E-06	-5.46872E-06
4.47483E+00	-1.15918E-06	7.91193E-07	-3.44192E-07	-1.46080E-06	-8.38663E-08	6.85032E-07	-3.05677E-06	-5.83653E-06	-8.56824E-06	-1.08911E-05	-1.00891E-05	-8.81030E-06	-1.04610E-05	-9.73827E-06	-8.19995E-06	-1.04831E-05	-9.58300E-06	-8.65070E-06	-9.35890E-06	-9.00644E-06	-8.93069E-06	-1.02878E-05	-8.79002E-06	-8.29293E-06	-8.54087E-06	-8.90322E-06	-8.79232E-06	-8.87089E-06	-7.73053E-06	-7.30881E-06	-7.78913E-06	-9.43147E-06	-8.25904E-06	-7.97650E-06	-7.38701E-06	-7.35667E-06	-7.70322E-06	-7.18051E-06	-7.38971E-06	-5.96231E-06	-7.58254E-06	-6.89637E-06	-7.67002E-06	-6.26009E-06	-6.46737E-06	-5.77598E-06	-6.99998E-06	-4.71061E-06	-6.49681E-06
4.48372E+00	-1.45617E-06	5.81923E-07	-5.88918E-07	-1.28178E-06	-6.35226E-07	-1.78434E-07	-3.07738E-06	-5.95556E-06	-8.55448E-06	-1.12370E-05	-1.05417E-05	-9.47249E-06	-1.04114E-05	-1.02797E-05	-8.51094E-06	-1.09417E-05	-1.01117E-05	-9.30907E-06	-9.08741E-06	-1.02320E-05	-9.83393E-06	-1.13447E-05	-9.74615E-06	-8.68203E-06	-8.85371E-06	-9.65267E-06	-8.92187E-06	-8.99089E-06	-8.51724E-06	-7.92992E-06	-8.38183E-06	-1.00881E-05	-8.18681E-06	-8.52374E-06	-7.90121E-06	-7.82203E-06	-8.15841E-06	-7.83626E-06	-7.75388E-06	-6.47125E-06	-8.18596E-06	-7.84313E-06	-7.87361E-06	-7.03248E-06	-7.03264E-06	-6.86446E-06	-7.56602E-06	-5.29797E-06	-7.00515E-06
4.49262E+00	-9.99716E-07	5.89564E-07	-7.18680E-07	-1.33755E-06	-2.23097E-07	-1.49087E-06	-3.32631E-06	-5.92470E-06	-8.86595E-06	-1.15088E-05	-1.06219E-05	-1.06561E-05	-1.06132E-05	-1.11068E-05	-9.73673E-06	-1.18392E-05	-1.08428E-05	-1.00056E-05	-9.79617E-06	-1.10083E-05	-1.02082E-05	-1.17984E-05	-1.08580E-05	-9.62143E-06	-9.35983E-06	-1.05100E-05	-9.06625E-06	-9.22552E-06	-9.51857E-06	-8.80190E-06	-8.59917E-06	-9.66686E-06	-7.71011E-06	-8.97135E-06	-8.47592E-06	-8.18442E-06	-8.30581E-06	-9.04096E-06	-8.10829E-06	-7.60124E-06	-7.92852E-06	-8.19117E-06	-7.70977E-06	-7.92500E-06	-7.79507E-06	-7.12311E-06	-8.17464E-06	-6.42002E-06	-7.11820E-06
4.50151E+00	-3.45319E-08	2.54705E-07	-1.00991E-06	-1.16787E-06	6.17619E-07	-2.26357E-06	-4.06775E-06	-6.21319E-06	-9.18754E-06	-1.14978E-05	-1.10743E-05	-1.15054E-05	-1.10430E-05	-1.18651E-05	-1.05647E-05	-1.24314E-05	-1.14031E-05	-1.08571E-05	-1.06862E-05	-1.18392E-05	-1.05608E-05	-1.14727E-05	-1.09772E-05	-9.72641E-06	-9.29343E-06	-1.15048E-05	-9.73381E-06	-9.66420E-06	-9.78552E-06	-9.55809E-06	-9.87283E-06	-9.76461E-06	-7.48689E-06	-9.59264E-06	-9.21771E-06	-8.06000E-06	-8.55698E-06	-9.79542E-06	-9.04870E-06	-8.18548E-06	-7.99810E-06	-8.01219E-06	-7.78269E-06	-8.67726E-06	-8.24588E-06	-8.08726E-06	-8.67526E-06	-7.43514E-06	-7.30490E-06
4.51041E+00	6.70348E-07	1.13852E-07	-8.18178E-07	-7.90264E-07	1.32039E-06	-1.70152E-06	-3.92641E-06	-6.42805E-06	-1.00159E-05	-1.20537E-05	-1.24299E-05	-1.29313E-05	-1.16942E-05	-1.28228E-05	-1.16344E-05	-1.23875E-05	-1.20640E-05	-1.12575E-05	-1.16486E-05	-1.20907E-05	-1.08004E-05	-1.13506E-05	-1.12563E-05	-1.00907E-05	-9.05349E-06	-1.15464E-05	-1.01851E-05	-1.07542E-05	-9.68772E-06	-9.90793E-06	-1.05807E-05	-1.05635E-05	-7.74666E-06	-1.04281E-05	-1.01651E-05	-8.82773E-06	-9.21605E-06	-9.65627E-06	-9.97248E-06	-8.88444E-06	-8.30797E-06	-8.32980E-06	-7.53903E-06	-8.71409E-06	-8.37863E-06	-8.98132E-06	-9.17641E-06	-8.42339E-06	-7.50743E-06
4.51930E+00	9.92844E-07	-6.41155E-07	-7.59613E-07	-6.02699E-07	1.33522E-06	-9.12785E-07	-3.79076E-06	-6.94068E-06	-1.10797E-05	-1.27506E-05	-1.38455E-05	-1.38980E-05	-1.22076E-05	-1.40442E-05	-1.21330E-05	-1.25276E-05	-1.24175E-05	-1.18288E-05	-1.20591E-05	-1.25893E-05	-1.17479E-05	-1.13607E-05	-1.12021E-05	-1.03906E-05	-9.44349E-06	-1.15695E-05	-1.11004E-05	-1.14301E-05	-1.03428E-05	-1.00194E-05	-1.09485E-05	-1.13373E-05	-8.32183E-06	-1.15858E-05	-1.05024E-05	-1.00689E-05	-9.80577E-06	-9.46334E-06	-1.01810E-05	-9.33941E-06	-9.17242E-06	-8.23236E-06	-7.47348E-06	-8.98260E-06	-9.32555E-06	-9.63996E-06	-9.47613E-06	-8.96647E-06	-8.04426E-06
4.52820E+00	4.55553E-07	-1.04244E-06	4.65106E-08	-4.49523E-07	1.17475E-06	-3.40533E-07	-3.87344E-06	-7.66513E-06	-1.13093E-05	-1.38170E-05	-1.51507E-05	-1.42422E-05	-1.33042E-05	-1.51915E-05	-1.24558E-05	-1.36163E-05	-1.26991E-05	-1.28781E-05	-1.27640E-05	-1.27854E-05	-1.25266E-05	-1.15687E-05	-1.13856E-05	-1.04959E-05	-9.77520E-06	-1.16883E-05	-1.14466E-05	-1.18795E-05	-1.13716E-05	-1.03769E-05	-1.12943E-05	-1.18245E-05	-9.77446E-06	-1.23249E-05	-1.03080E-05	-1.13938E-05	-1.01455E-05	-9.65326E-06	-1.06517E-05	-9.11181E-06	-9.67304E-06	-8.56460E-06	-8.58549E-06	-9.66870E-06	-1.01453E-05	-1.00663E-05	-1.00149E-05	-9.61800E-06	-8.64685E-06
4.53709E+00	3.61614E-07	-9.74521E-07	2.84021E-07	-3.58575E-07	6.70890E-07	-2.25519E-07	-4.25702E-06	-8.26627E-06	-1.16507E-05	-1.52412E-05	-1.55815E-05	-1.46166E-05	-1.40029E-05	-1.55973E-05	-1.31380E-05	-1.42462E-05	-1.28328E-05	-1.38258E-05	-1.32020E-05	-1.27308E-05	-1.31482E-05	-1.20005E-05	-1.19393E-05	-1.08014E-05	-9.84618E-06	-1.22450E-05	-1.14359E-05	-1.23165E-05	-1.25537E-05	-1.05781E-05	-1.18962E-05	-1.19046E-05	-1.10597E-05	-1.28236E-05	-1.05813E-05	-1.16486E-05	-1.07342E-05	-1.01715E-05	-1.13246E-05	-1.04538E-05	-9.86466E-06	-9.58903E-06	-1.01066E-05	-1.03830E-05	-1.06734E-05	-1.03679E-05	-1.03582E-05	-1.05750E-05	-9.84359E-06
4.54599E+00	4.30061E-07	-7.47160E-07	2.84175E-07	-9.57115E-07	2.76485E-07	-4.92152E-07	-5.00862E-06	-8.52891E-06	-1.21142E-05	-1.63069E-05	-1.48535E-05	-1.48118E-05	-1.40619E-05	-1.54993E-05	-1.40167E-05	-1.41481E-05	-1.31914E-05	-1.45032E-05	-1.31387E-05	-1.27384E-05	-1.35860E-05	-1.27121E-05	-1.20003E-05	-1.13963E-05	-1.10038E-05	-1.28395E-05	-1.14167E-05	-1.28401E-05	-1.27787E-05	-1.11424E-05	-1.27552E-05	-1.23158E-05	-1.18610E-05	-1.26827E-05	-1.20785E-05	-1.15835E-05	-1.13730E-05	-1.05217E-05	-1.17273E-05	-1.15575E-05	-1.05131E-05	-1.04384E-05	-1.20963E-05	-1.08622E-05	-1.10671E-05	-1.11426E-05	-1.08025E-05	-1.09945E-05	-1.12559E-05
4.55488E+00	-6.05366E-08	-9.02264E-07	1.75768E-07	-1.13533E-06	-1.73720E-07	-8.06399E-07	-5.23824E-06	-9.15146E-06	-1.20652E-05	-1.66746E-05	-1.46752E-05	-1.56258E-05	-1.38192E-05	-1.55234E-05	-1.47885E-05	-1.42890E-05	-1.36528E-05	-1.46714E-05	-1.36663E-05	-1.35000E-05	-1.42578E-05	-1.33832E-05	-1.23970E-05	-1.21511E-05	-1.20283E-05	-1.35104E-05	-1.23392E-05	-1.30938E-05	-1.30239E-05	-1.23903E-05	-1.31331E-05	-1.19880E-05	-1.28157E-05	-1.24209E-05	-1.30255E-05	-1.21638E-05	-1.18978E-05	-1.12084E-05	-1.22470E-05	-1.21081E-05	-1.04400E-05	-1.13010E-05	-1.31325E-05	-1.14679E-05	-1.07774E-05	-1.18357E-05	-1.12396E-05	-1.10226E-05	-1.13948E-05
4.56377E+00	-6.31994E-07	-1.25730E-06	-2.51987E-07	-6.64035E-07	-1.07070E-06	-1.39727E-06	-5.99214E-06	-1.01867E-05	-1.21419E-05	-1.60027E-05	-1.49689E-05	-1.56834E-05	-1.43153E-05	-1.59984E-05	-1.48893E-05	-1.43102E-05	-1.46423E-05	-1.42687E-05	-1.44591E-05	-1.40857E-05	-1.44668E-05	-1.35350E-05	-1.35042E-05	-1.32157E-05	-1.28489E-05	-1.50919E-05	-1.35870E-05	-1.32250E-05	-1.30828E-05	-1.28951E-05	-1.37032E-05	-1.21290E-05	-1.28552E-05	-1.25463E-05	-1.34856E-05	-1.21774E-05	-1.22810E-05	-1.10670E-05	-1.26945E-05	-1.19350E-05	-1.05974E-05	-1.23426E-05	-1.35050E-05	-1.23970E-05	-1.11248E-05	-1.21700E-05	-1.15999E-05	-1.09152E-05	-1.11268E-05
4.57266E+00	-6.78188E-07	-1.40844E-06	-4.48897E-07	9.88207E-08	-1.17475E-06	-1.82834E-06	-5.94412E-06	-1.12933E-05	-1.25206E-05	-1.56277E-05	-1.51354E-05	-1.51729E-05	-1.48333E-05	-1.65887E-05	-1.50956E-05	-1.48293E-05	-1.53907E-05	-1.46141E-05	-1.56485E-05	-1.48196E-05	-1.50080E-05	-1.38945E-05	-1.42931E-05	-1.38269E-05	-1.34544E-05	-1.53330E-05	-1.40680E-05	-1.31526E-05	-1.30419E-05	-1.30577E-05	-1.38450E-05	-1.27635E-05	-1.30015E-05	-1.32399E-05	-1.38870E-05	-1.22483E-05	-1.27301E-05	-1.14574E-05	-1.29250E-05	-1.14711E-05	-1.12104E-05	-1.31497E-05	-1.32566E-05	-1.27325E-05	-1.20113E-05	-1.26990E-05	-1.16151E-05	-1.16590E-05	-1.13041E-05
4.58156E+00	-9.82116E-07	-1.06633E-06	3.68851E-07	5.86636E-07	-1.45873E-06	-1.62779E-06	-5.16984E-06	-1.19736E-05	-1.31439E-05	-1.57346E-05	-1.55212E-05	-1.54492E-05	-1.58803E-05	-1.71325E-05	-1.58175E-05	-1.56045E-05	-1.53246E-05	-1.59311E-05	-1.66212E-05	-1.58363E-05	-1.54097E-05	-1.40107E-05	-1.48333E-05	-1.48415E-05	-1.40765E-05	-1.49154E-05	-1.43565E-05	-1.31607E-05	-1.33996E-05	-1.35567E-05	-1.35617E-05	-1.34563E-05	-1.36200E-05	-1.34852E-05	-1.40701E-05	-1.23728E-05	-1.30974E-05	-1.28635E-05	-1.33815E-05	-1.11094E-05	-1.23309E-05	-1.35059E-05	-1.28292E-05	-1.33994E-05	-1.29118E-05	-1.27209E-05	-1.16877E-05	-1.19715E-05	-1.14902E-05
4.59046E+00	-3.94394E-07	-4.71455E-07	1.14574E-06	4.28707E-07	-1.92457E-06	-1.85181E-06	-5.11561E-06	-1.20167E-05	-1.40723E-05	-1.63318E-05	-1.65549E-05	-1.64167E-05	-1.63787E-05	-1.72073E-05	-1.64340E-05	-1.61171E-05	-1.58178E-05	-1.63936E-05	-1.73182E-05	-1.63611E-05	-1.62778E-05	-1.40605E-05	-1.44115E-05	-1.55842E-05	-1.45791E-05	-1.42468E-05	-1.45154E-05	-1.37207E-05	-1.37137E-05	-1.44045E-05	-1.46697E-05	-1.36222E-05	-1.42531E-05	-1.34904E-05	-1.37671E-05	-1.26274E-05	-1.31735E-05	-1.37402E-05	-1.35520E-05	-1.13010E-05	-1.31377E-05	-1.32365E-05	-1.24075E-05	-1.36710E-05	-1.36646E-05	-1.30334E-05	-1.16467E-05	-1.21496E-05	-1.17016E-05
4.59935E+00	-3.91246E-07	4.98141E-07	1.47107E-06	-2.38824E-07	-2.27839E-06	-1.89187E-06	-5.48473E-06	-1.20487E-05	-1.47772E-05	-1.71833E-05	-1.72164E-05	-1.65518E-05	-1.66636E-05	-1.66465E-05	-1.67579E-05	-1.58214E-05	-1.63082E-05	-1.66264E-05	-1.75689E-05	-1.56494E-05	-1.66705E-05	-1.44557E-05	-1.44115E-05	-1.56905E-05	-1.54637E-05	-1.43699E-05	-1.46389E-05	-1.38858E-05	-1.43390E-05	-1.50829E-05	-1.55506E-05	-1.35839E-05	-1.47580E-05	-1.34082E-05	-1.40774E-05	-1.33519E-05	-1.36100E-05	-1.34480E-05	-1.35533E-05	-1.19494E-05	-1.32835E-05	-1.40475E-05	-1.30920E-05	-1.31763E-05	-1.36050E-05	-1.33188E-05	-1.19573E-05	-1.20393E-05	-1.26408E-05
4.60825E+00	-7.12709E-07	1.60490E-06	1.49678E-06	-1.11831E-07	-1.87008E-06	-1.73054E-06	-5.72565E-06	-1.22270E-05	-1.45082E-05	-1.71329E-05	-1.74505E-05	-1.71308E-05	-1.71582E-05	-1.63406E-05	-1.72384E-05	-1.52333E-05	-1.66652E-05	-1.69355E-05	-1.74370E-05	-1.52739E-05	-1.66441E-05	-1.47655E-05	-1.49092E-05	-1.56505E-05	-1.58476E-05	-1.53279E-05	-1.49919E-05	-1.42692E-05	-1.52591E-05	-1.54149E-05	-1.62311E-05	-1.37258E-05	-1.48226E-05	-1.33947E-05	-1.44165E-05	-1.38707E-05	-1.41696E-05	-1.31357E-05	-1.38910E-05	-1.24780E-05	-1.33600E-05	-1.46884E-05	-1.41270E-05	-1.28002E-05	-1.36129E-05	-1.35071E-05	-1.23117E-05	-1.16820E-05	-1.27766E-05
4.61714E+00	-1.85065E-07	1.87971E-06	7.63925E-07	-1.43476E-07	-8.24501E-07	-2.08298E-06	-6.06539E-06	-1.20008E-05	-1.45989E-05	-1.72058E-05	-1.75051E-05	-1.74347E-05	-1.76494E-05	-1.64588E-05	-1.76617E-05	-1.56189E-05	-1.68597E-05	-1.70075E-05	-1.68888E-05	-1.52151E-05	-1.68753E-05	-1.51392E-05	-1.59968E-05	-1.59315E-05	-1.62506E-05	-1.66653E-05	-1.55802E-05	-1.48365E-05	-1.53004E-05	-1.60911E-05	-1.63184E-05	-1.42237E-05	-1.50004E-05	-1.42635E-05	-1.41627E-05	-1.42999E-05	-1.39407E-05	-1.28896E-05	-1.37853E-05	-1.27715E-05	-1.33896E-05	-1.50664E-05	-1.42568E-05	-1.29319E-05	-1.39740E-05	-1.37810E-05	-1.26898E-05	-1.19764E-05	-1.22929E-05
4.62604E+00	6.87253E-07	1.96710E-06	3.21089E-07	-1.85139E-07	-9.14468E-07	-1.67284E-06	-6.26460E-06	-1.16622E-05	-1.47304E-05	-1.71812E-05	-1.75409E-05	-1.75029E-05	-1.76280E-05	-1.65046E-05	-1.74713E-05	-1.61655E-05	-1.70620E-05	-1.70685E-05	-1.67534E-05	-1.54343E-05	-1.70438E-05	-1.60763E-05	-1.63373E-05	-1.66306E-05	-1.66194E-05	-1.75616E-05	-1.60794E-05	-1.50630E-05	-1.51260E-05	-1.68994E-05	-1.59929E-05	-1.50885E-05	-1.52889E-05	-1.51719E-05	-1.45723E-05	-1.41803E-05	-1.39949E-05	-1.30804E-05	-1.41884E-05	-1.26007E-05	-1.39981E-05	-1.51743E-05	-1.42768E-05	-1.31982E-05	-1.36283E-05	-1.36742E-05	-1.27090E-05	-1.27714E-05	-1.23669E-05
4.63493E+00	1.22385E-06	1.71156E-06	4.14025E-07	-1.64884E-07	-9.91492E-07	-1.65535E-06	-6.32150E-06	-1.18310E-05	-1.49120E-05	-1.68932E-05	-1.79524E-05	-1.80080E-05	-1.74535E-05	-1.73148E-05	-1.66714E-05	-1.67386E-05	-1.68979E-05	-1.68396E-05	-1.69361E-05	-1.55510E-05	-1.66092E-05	-1.69315E-05	-1.64835E-05	-1.67532E-05	-1.68402E-05	-1.75186E-05	-1.66352E-05	-1.51989E-05	-1.55844E-05	-1.71848E-05	-1.63409E-05	-1.50095E-05	-1.54312E-05	-1.50251E-05	-1.50529E-05	-1.39013E-05	-1.47772E-05	-1.42219E-05	-1.49380E-05	-1.25836E-05	-1.51237E-05	-1.51955E-05	-1.42075E-05	-1.36346E-05	-1.37837E-05	-1.31836E-05	-1.28655E-05	-1.36191E-05	-1.30792E-05
4.64383E+00	1.07515E-06	1.28995E-06	-4.93839E-08	1.60191E-08	-9.95272E-07	-2.00910E-06	-6.88482E-06	-1.16746E-05	-1.51666E-05	-1.71307E-05	-1.79036E-05	-1.86931E-05	-1.78373E-05	-1.77535E-05	-1.63649E-05	-1.72305E-05	-1.68616E-05	-1.67972E-05	-1.70157E-05	-1.58275E-05	-1.63488E-05	-1.72074E-05	-1.66613E-05	-1.64805E-05	-1.67014E-05	-1.78237E-05	-1.69543E-05	-1.54841E-05	-1.61196E-05	-1.67465E-05	-1.66586E-05	-1.47238E-05	-1.53116E-05	-1.48215E-05	-1.52457E-05	-1.37492E-05	-1.54980E-05	-1.50059E-05	-1.57468E-05	-1.31842E-05	-1.54580E-05	-1.49345E-05	-1.37086E-05	-1.40194E-05	-1.39438E-05	-1.28322E-05	-1.32998E-05	-1.44983E-05	-1.37238E-05
4.65272E+00	1.22588E-06	3.85072E-07	-5.26819E-07	3.07848E-07	-9.00557E-07	-2.23662E-06	-7.44781E-06	-1.19690E-05	-1.58653E-05	-1.79669E-05	-1.75245E-05	-1.90896E-05	-1.82004E-05	-1.80476E-05	-1.67975E-05	-1.77915E-05	-1.72184E-05	-1.64486E-05	-1.74571E-05	-1.58003E-05	-1.64649E-05	-1.66151E-05	-1.66320E-05	-1.66193E-05	-1.60938E-05	-1.84601E-05	-1.70131E-05	-1.55292E-05	-1.66135E-05	-1.64176E-05	-1.64312E-05	-1.47938E-05	-1.53583E-05	-1.46953E-05	-1.54009E-05	-1.41593E-05	-1.52427E-05	-1.56190E-05	-1.59446E-05	-1.35121E-05	-1.57525E-05	-1.54613E-05	-1.34027E-05	-1.44446E-05	-1.47243E-05	-1.27782E-05	-1.39928E-05	-1.46984E-05	-1.39671E-05
4.66162E+00	1.41070E-06	-6.72401E-07	-1.02549E-06	2.79879E-07	-2.69931E-07	-2.67789E-06	-7.30535E-06	-1.24342E-05	-1.58994E-05	-1.82963E-05	-1.76698E-05	-1.91503E-05	-1.85917E-05	-1.80405E-05	-1.72664E-05	-1.81329E-05	-1.79114E-05	-1.63858E-05	-1.83248E-05	-1.58906E-05	-1.67762E-05	-1.64971E-05	-1.67462E-05	-1.67045E-05	-1.54778E-05	-1.88957E-05	-1.67922E-05	-1.55377E-05	-1.69959E-05	-1.58841E-05	-1.63909E-05	-1.53058E-05	-1.52927E-05	-1.47088E-05	-1.53031E-05	-1.50447E-05	-1.47280E-05	-1.59180E-05	-1.56081E-05	-1.32923E-05	-1.57589E-05	-1.53480E-05	-1.30218E-05	-1.43124E-05	-1.55750E-05	-1.31678E-05	-1.49587E-05	-1.46517E-05	-1.38165E-05
4.67051E+00	1.49282E-06	-1.06001E-06	-7.84480E-07	-1.02090E-07	-1.00244E-07	-2.77338E-06	-7.34032E-06	-1.24712E-05	-1.62957E-05	-1.85864E-05	-1.75994E-05	-1.88762E-05	-1.96295E-05	-1.74958E-05	-1.77161E-05	-1.79751E-05	-1.83390E-05	-1.67278E-05	-1.91753E-05	-1.64904E-05	-1.75839E-05	-1.68718E-05	-1.65025E-05	-1.66752E-05	-1.61164E-05	-1.84845E-05	-1.66224E-05	-1.57771E-05	-1.66901E-05	-1.59906E-05	-1.67240E-05	-1.58009E-05	-1.54179E-05	-1.52075E-05	-1.52655E-05	-1.62993E-05	-1.50777E-05	-1.59544E-05	-1.54431E-05	-1.36929E-05	-1.55290E-05	-1.52236E-05	-1.28682E-05	-1.49790E-05	-1.62652E-05	-1.38961E-05	-1.56722E-05	-1.45403E-05	-1.42174E-05
4.67941E+00	1.44489E-06	-1.01486E-06	1.53906E-07	-5.14821E-08	-4.25056E-07	-2.53108E-06	-7.63335E-06	-1.27488E-05	-1.65530E-05	-1.84622E-05	-1.77522E-05	-1.83701E-05	-1.99453E-05	-1.72944E-05	-1.78161E-05	-1.77573E-05	-1.84234E-05	-1.71050E-05	-1.90920E-05	-1.75213E-05	-1.77796E-05	-1.76970E-05	-1.63383E-05	-1.71667E-05	-1.71841E-05	-1.78107E-05	-1.66680E-05	-1.58289E-05	-1.63631E-05	-1.58408E-05	-1.67126E-05	-1.56166E-05	-1.51090E-05	-1.56524E-05	-1.60342E-05	-1.72427E-05	-1.56490E-05	-1.52822E-05	-1.54946E-05	-1.42351E-05	-1.56332E-05	-1.49409E-05	-1.28362E-05	-1.56609E-05	-1.67081E-05	-1.44245E-05	-1.57324E-05	-1.43476E-05	-1.46856E-05
4.68829E+00	8.02102E-07	-9.76925E-07	7.30967E-07	-9.33139E-07	-9.82408E-07	-2.02857E-06	-7.80002E-06	-1.32567E-05	-1.63755E-05	-1.84992E-05	-1.79369E-05	-1.75482E-05	-1.96544E-05	-1.71574E-05	-1.81424E-05	-1.73882E-05	-1.84032E-05	-1.74425E-05	-1.84340E-05	-1.81662E-05	-1.78152E-05	-1.82043E-05	-1.57950E-05	-1.72691E-05	-1.74750E-05	-1.65533E-05	-1.62377E-05	-1.57327E-05	-1.68162E-05	-1.57761E-05	-1.67402E-05	-1.56493E-05	-1.50876E-05	-1.60971E-05	-1.65108E-05	-1.73903E-05	-1.59816E-05	-1.52049E-05	-1.53088E-05	-1.47518E-05	-1.53843E-05	-1.53671E-05	-1.29480E-05	-1.65870E-05	-1.59370E-05	-1.51819E-05	-1.53911E-05	-1.44700E-05	-1.54521E-05
4.69719E+00	9.99779E-08	-8.75157E-07	1.02712E-07	-7.23968E-07	-1.25651E-06	-2.01256E-06	-7.64989E-06	-1.40891E-05	-1.62520E-05	-1.89706E-05	-1.80246E-05	-1.72170E-05	-1.94360E-05	-1.79330E-05	-1.74712E-05	-1.76827E-05	-1.81594E-05	-1.73401E-05	-1.74350E-05	-1.78148E-05	-1.78383E-05	-1.85546E-05	-1.55655E-05	-1.70844E-05	-1.76745E-05	-1.54047E-05	-1.59429E-05	-1.52888E-05	-1.69151E-05	-1.65871E-05	-1.69507E-05	-1.56553E-05	-1.57843E-05	-1.65279E-05	-1.63165E-05	-1.75115E-05	-1.60095E-05	-1.52874E-05	-1.54594E-05	-1.51837E-05	-1.51026E-05	-1.54604E-05	-1.37153E-05	-1.71076E-05	-1.47297E-05	-1.57200E-05	-1.55110E-05	-1.46915E-05	-1.51349E-05
4.70609E+00	-8.20243E-07	-9.78885E-07	-8.52719E-07	-2.83996E-07	-1.39755E-06	-1.92509E-06	-7.25617E-06	-1.47301E-05	-1.57647E-05	-1.92708E-05	-1.83600E-05	-1.72872E-05	-1.94344E-05	-1.81946E-05	-1.66719E-05	-1.81466E-05	-1.77729E-05	-1.70679E-05	-1.64250E-05	-1.80408E-05	-1.78713E-05	-1.84275E-05	-1.56618E-05	-1.73065E-05	-1.84382E-05	-1.50933E-05	-1.64341E-05	-1.48960E-05	-1.63578E-05	-1.76700E-05	-1.69917E-05	-1.61775E-05	-1.65331E-05	-1.70833E-05	-1.63736E-05	-1.78593E-05	-1.55762E-05	-1.55016E-05	-1.50750E-05	-1.57572E-05	-1.53734E-05	-1.50893E-05	-1.49334E-05	-1.72592E-05	-1.44567E-05	-1.58170E-05	-1.61843E-05	-1.46877E-05	-1.48508E-05
4.71498E+00	-1.59138E-06	-8.63995E-07	-1.30057E-06	3.55157E-07	-1.43505E-06	-1.96559E-06	-7.11564E-06	-1.45973E-05	-1.56510E-05	-1.97010E-05	-1.82387E-05	-1.79607E-05	-1.87845E-05	-1.77610E-05	-1.67757E-05	-1.88265E-05	-1.82029E-05	-1.68538E-05	-1.67737E-05	-1.91217E-05	-1.78641E-05	-1.82639E-05	-1.61511E-05	-1.75842E-05	-1.81390E-05	-1.51449E-05	-1.67776E-05	-1.49295E-05	-1.60219E-05	-1.81327E-05	-1.68627E-05	-1.67228E-05	-1.65740E-05	-1.71840E-05	-1.68489E-05	-1.70132E-05	-1.61406E-05	-1.52591E-05	-1.47746E-05	-1.64252E-05	-1.57744E-05	-1.45169E-05	-1.62868E-05	-1.68214E-05	-1.51714E-05	-1.58098E-05	-1.61807E-05	-1.44724E-05	-1.43317E-05
4.72388E+00	-1.29565E-06	-2.89979E-07	-9.97038E-07	3.69915E-07	-1.53419E-06	-1.81388E-06	-7.13994E-06	-1.40004E-05	-1.62317E-05	-1.92698E-05	-1.82588E-05	-1.87689E-05	-1.74261E-05	-1.74340E-05	-1.72350E-05	-1.87857E-05	-1.84533E-05	-1.69691E-05	-1.73449E-05	-1.94603E-05	-1.77582E-05	-1.73407E-05	-1.70029E-05	-1.79729E-05	-1.77151E-05	-1.54794E-05	-1.72678E-05	-1.56348E-05	-1.58266E-05	-1.73094E-05	-1.65636E-05	-1.73926E-05	-1.65446E-05	-1.65415E-05	-1.76719E-05	-1.61181E-05	-1.65867E-05	-1.50270E-05	-1.51469E-05	-1.67542E-05	-1.58619E-05	-1.46605E-05	-1.69136E-05	-1.62966E-05	-1.63145E-05	-1.48964E-05	-1.64244E-05	-1.41123E-05	-1.36505E-05
4.73277E+00	-7.47459E-07	1.89247E-07	-1.12549E-07	-4.54313E-07	-1.22123E-06	-2.34539E-06	-7.30359E-06	-1.36248E-05	-1.68229E-05	-1.86504E-05	-1.81253E-05	-1.91048E-05	-1.70473E-05	-1.76657E-05	-1.76987E-05	-1.80941E-05	-1.86572E-05	-1.69562E-05	-1.74507E-05	-1.83644E-05	-1.85220E-05	-1.75101E-05	-1.82411E-05	-1.81376E-05	-1.69027E-05	-1.66782E-05	-1.77309E-05	-1.57130E-05	-1.59176E-05	-1.66294E-05	-1.64598E-05	-1.71681E-05	-1.71739E-05	-1.65739E-05	-1.75751E-05	-1.62518E-05	-1.72176E-05	-1.55667E-05	-1.46874E-05	-1.67141E-05	-1.55661E-05	-1.47169E-05	-1.61493E-05	-1.59151E-05	-1.75007E-05	-1.46784E-05	-1.65066E-05	-1.46444E-05	-1.43558E-05
4.74167E+00	-3.59367E-07	2.86671E-07	5.15783E-07	-8.94038E-07	-1.06535E-06	-3.73399E-06	-7.88360E-06	-1.37017E-05	-1.74608E-05	-1.86818E-05	-1.72511E-05	-1.84814E-05	-1.71075E-05	-1.81052E-05	-1.73115E-05	-1.76632E-05	-1.81191E-05	-1.69467E-05	-1.75233E-05	-1.72347E-05	-1.87442E-05	-1.77764E-05	-1.87005E-05	-1.76228E-05	-1.60389E-05	-1.76354E-05	-1.75999E-05	-1.62985E-05	-1.68359E-05	-1.62258E-05	-1.67208E-05	-1.64539E-05	-1.80870E-05	-1.66806E-05	-1.73827E-05	-1.63973E-05	-1.75003E-05	-1.64513E-05	-1.44954E-05	-1.63099E-05	-1.60469E-05	-1.50678E-05	-1.59040E-05	-1.51641E-05	-1.82639E-05	-1.53140E-05	-1.65188E-05	-1.47124E-05	-1.51990E-05
4.75056E+00	-5.27504E-07	-2.84214E-07	3.65245E-07	-2.92737E-07	-1.11849E-06	-5.29926E-06	-7.52731E-06	-1.35235E-05	-1.77528E-05	-1.93409E-05	-1.70515E-05	-1.77628E-05	-1.74303E-05	-1.78669E-05	-1.75044E-05	-1.79431E-05	-1.80001E-05	-1.69465E-05	-1.72043E-05	-1.76050E-05	-1.80121E-05	-1.75805E-05	-1.87438E-05	-1.74494E-05	-1.61903E-05	-1.79168E-05	-1.68766E-05	-1.68468E-05	-1.69371E-05	-1.65890E-05	-1.68318E-05	-1.62572E-05	-1.77670E-05	-1.65591E-05	-1.75264E-05	-1.71164E-05	-1.71009E-05	-1.69384E-05	-1.53448E-05	-1.60429E-05	-1.54936E-05	-1.58336E-05	-1.55923E-05	-1.51982E-05	-1.79460E-05	-1.55869E-05	-1.57985E-05	-1.50272E-05	-1.51881E-05
4.75946E+00	-5.95693E-08	-3.54225E-07	-8.56317E-08	1.21098E-07	-1.65966E-06	-6.41286E-06	-7.36631E-06	-1.33013E-05	-1.76279E-05	-2.02744E-05	-1.75075E-05	-1.76808E-05	-1.82352E-05	-1.75063E-05	-1.80746E-05	-1.76748E-05	-1.80394E-05	-1.67525E-05	-1.70544E-05	-1.78845E-05	-1.79127E-05	-1.78645E-05	-1.85527E-05	-1.77750E-05	-1.63325E-05	-1.76013E-05	-1.62422E-05	-1.66487E-05	-1.65350E-05	-1.71943E-05	-1.63805E-05	-1.63582E-05	-1.72716E-05	-1.72133E-05	-1.68397E-05	-1.71826E-05	-1.70232E-05	-1.68418E-05	-1.62982E-05	-1.59631E-05	-1.50120E-05	-1.58802E-05	-1.49872E-05	-1.60631E-05	-1.70185E-05	-1.59130E-05	-1.52740E-05	-1.56567E-05	-1.47813E-05
4.76835E+00	3.55585E-07	-9.77320E-08	-4.75830E-07	5.61684E-07	-1.59700E-06	-5.94076E-06	-7.40259E-06	-1.28465E-05	-1.67926E-05	-2.11305E-05	-1.81126E-05	-1.81539E-05	-1.84453E-05	-1.79381E-05	-1.84057E-05	-1.71995E-05	-1.75529E-05	-1.68809E-05	-1.68257E-05	-1.77715E-05	-1.76682E-05	-1.81945E-05	-1.82246E-05	-1.78994E-05	-1.63860E-05	-1.70301E-05	-1.63164E-05	-1.66698E-05	-1.71802E-05	-1.80789E-05	-1.65803E-05	-1.67569E-05	-1.70728E-05	-1.67318E-05	-1.61376E-05	-1.71631E-05	-1.76550E-05	-1.67473E-05	-1.69740E-05	-1.67810E-05	-1.53261E-05	-1.57460E-05	-1.52080E-05	-1.67454E-05	-1.59246E-05	-1.58126E-05	-1.48803E-05	-1.61104E-05	-1.46856E-05
4.77725E+00	1.74166E-07	-5.56674E-07	-5.69747E-07	4.69799E-07	-1.65778E-06	-4.96678E-06	-7.55521E-06	-1.29213E-05	-1.65921E-05	-2.11300E-05	-1.81361E-05	-1.80919E-05	-1.88410E-05	-1.80876E-05	-1.85295E-05	-1.71123E-05	-1.73282E-05	-1.69127E-05	-1.68099E-05	-1.75989E-05	-1.72287E-05	-1.87864E-05	-1.76426E-05	-1.78432E-05	-1.69007E-05	-1.65722E-05	-1.67748E-05	-1.68389E-05	-1.70291E-05	-1.88594E-05	-1.66006E-05	-1.68745E-05	-1.75279E-05	-1.64695E-05	-1.59154E-05	-1.66156E-05	-1.78941E-05	-1.64205E-05	-1.64673E-05	-1.71094E-05	-1.49843E-05	-1.58106E-05	-1.58733E-05	-1.72107E-05	-1.57253E-05	-1.50935E-05	-1.49999E-05	-1.65334E-05	-1.50017E-05
4.78613E+00	-4.83012E-07	6.29936E-08	-4.07010E-07	4.32874E-07	-1.41700E-06	-4.04630E-06	-8.39808E-06	-1.31013E-05	-1.66112E-05	-2.04623E-05	-1.82935E-05	-1.78565E-05	-1.87082E-05	-1.77921E-05	-1.79258E-05	-1.72101E-05	-1.74666E-05	-1.74610E-05	-1.76042E-05	-1.68027E-05	-1.72117E-05	-1.83029E-05	-1.72315E-05	-1.80228E-05	-1.72563E-05	-1.69970E-05	-1.73239E-05	-1.68413E-05	-1.66642E-05	-1.89545E-05	-1.67439E-05	-1.69175E-05	-1.75376E-05	-1.60359E-05	-1.59433E-05	-1.62325E-05	-1.73428E-05	-1.62729E-05	-1.59124E-05	-1.67597E-05	-1.53369E-05	-1.60814E-05	-1.60737E-05	-1.66555E-05	-1.56771E-05	-1.50088E-05	-1.63082E-05	-1.59082E-05	-1.49157E-05
4.79503E+00	-5.13268E-07	-3.27864E-08	-1.34374E-07	6.74231E-07	-1.18526E-06	-3.95408E-06	-9.07679E-06	-1.41367E-05	-1.59960E-05	-1.96569E-05	-1.79780E-05	-1.74611E-05	-1.79326E-05	-1.74112E-05	-1.71997E-05	-1.74649E-05	-1.72607E-05	-1.75426E-05	-1.82600E-05	-1.68376E-05	-1.76648E-05	-1.74847E-05	-1.73158E-05	-1.76546E-05	-1.76603E-05	-1.72626E-05	-1.71819E-05	-1.67880E-05	-1.67185E-05	-1.86447E-05	-1.66367E-05	-1.72206E-05	-1.71307E-05	-1.54719E-05	-1.65541E-05	-1.57875E-05	-1.71674E-05	-1.62581E-05	-1.56614E-05	-1.63009E-05	-1.56242E-05	-1.54469E-05	-1.63282E-05	-1.62235E-05	-1.60164E-05	-1.54225E-05	-1.66708E-05	-1.54370E-05	-1.50593E-05
4.80392E+00	-2.95562E-07	8.77417E-08	7.07543E-08	9.81942E-07	-1.55250E-06	-3.86470E-06	-9.06418E-06	-1.48672E-05	-1.62159E-05	-1.89861E-05	-1.74804E-05	-1.70054E-05	-1.72393E-05	-1.69282E-05	-1.73939E-05	-1.72467E-05	-1.70487E-05	-1.67734E-05	-1.79406E-05	-1.76477E-05	-1.83055E-05	-1.66992E-05	-1.73894E-05	-1.70795E-05	-1.79127E-05	-1.77261E-05	-1.68986E-05	-1.66465E-05	-1.65140E-05	-1.77051E-05	-1.67390E-05	-1.75525E-05	-1.65892E-05	-1.60867E-05	-1.60539E-05	-1.60698E-05	-1.66330E-05	-1.56311E-05	-1.59759E-05	-1.53202E-05	-1.54890E-05	-1.48133E-05	-1.63924E-05	-1.57205E-05	-1.59998E-05	-1.55332E-05	-1.63952E-05	-1.50606E-05	-1.49823E-05
4.81282E+00	-2.85622E-07	2.02502E-07	-3.14703E-07	1.01952E-06	-1.84489E-06	-3.90167E-06	-8.57438E-06	-1.45885E-05	-1.68221E-05	-1.79287E-05	-1.72344E-05	-1.68527E-05	-1.67813E-05	-1.72571E-05	-1.76253E-05	-1.68636E-05	-1.66133E-05	-1.66328E-05	-1.72454E-05	-1.72413E-05	-1.87847E-05	-1.68070E-05	-1.71548E-05	-1.68642E-05	-1.82402E-05	-1.77118E-05	-1.66048E-05	-1.66347E-05	-1.56918E-05	-1.66995E-05	-1.69706E-05	-1.73477E-05	-1.61501E-05	-1.66196E-05	-1.56874E-05	-1.63063E-05	-1.63564E-05	-1.50581E-05	-1.60255E-05	-1.50454E-05	-1.56603E-05	-1.43806E-05	-1.57662E-05	-1.54785E-05	-1.53786E-05	-1.52456E-05	-1.65325E-05	-1.47354E-05	-1.43799E-05
4.82171E+00	-1.48417E-07	3.18926E-07	-5.56648E-07	2.56252E-07	-1.81878E-06	-3.55817E-06	-8.46252E-06	-1.41799E-05	-1.67933E-05	-1.71454E-05	-1.67607E-05	-1.66516E-05	-1.75695E-05	-1.75385E-05	-1.81591E-05	-1.64611E-05	-1.60571E-05	-1.70871E-05	-1.68846E-05	-1.55148E-05	-1.89519E-05	-1.71987E-05	-1.68173E-05	-1.66164E-05	-1.86530E-05	-1.70160E-05	-1.67796E-05	-1.70237E-05	-1.58267E-05	-1.63948E-05	-1.62461E-05	-1.68030E-05	-1.57589E-05	-1.69285E-05	-1.56913E-05	-1.65433E-05	-1.59961E-05	-1.45604E-05	-1.61221E-05	-1.56872E-05	-1.52051E-05	-1.48319E-05	-1.53137E-05	-1.49177E-05	-1.48254E-05	-1.47904E-05	-1.59079E-05	-1.51375E-05	-1.41293E-05
4.83061E+00	3.59344E-07	-1.33213E-07	-4.80790E-07	-4.05150E-07	-2.11644E-06	-2.50375E-06	-8.23032E-06	-1.34472E-05	-1.54604E-05	-1.61969E-05	-1.66227E-05	-1.60408E-05	-1.79551E-05	-1.77139E-05	-1.78576E-05	-1.61410E-05	-1.66186E-05	-1.72033E-05	-1.60984E-05	-1.44846E-05	-1.78468E-05	-1.73697E-05	-1.61198E-05	-1.63066E-05	-1.82585E-05	-1.60067E-05	-1.66901E-05	-1.65776E-05	-1.59088E-05	-1.64914E-05	-1.58155E-05	-1.63373E-05	-1.53620E-05	-1.64524E-05	-1.61947E-05	-1.65179E-05	-1.50443E-05	-1.42967E-05	-1.53781E-05	-1.56770E-05	-1.47702E-05	-1.49443E-05	-1.45430E-05	-1.44429E-05	-1.46684E-05	-1.46049E-05	-1.52751E-05	-1.50486E-05	-1.48347E-05
4.83951E+00	4.09841E-07	-5.43635E-07	-1.80538E-07	-2.19508E-07	-1.44060E-06	-2.13766E-06	-8.80443E-06	-1.25574E-05	-1.41106E-05	-1.53924E-05	-1.67268E-05	-1.57665E-05	-1.80531E-05	-1.72735E-05	-1.72324E-05	-1.61751E-05	-1.66354E-05	-1.69664E-05	-1.52466E-05	-1.44981E-05	-1.65045E-05	-1.73721E-05	-1.58583E-05	-1.57855E-05	-1.75196E-05	-1.44788E-05	-1.70907E-05	-1.61308E-05	-1.61586E-05	-1.66012E-05	-1.50846E-05	-1.61532E-05	-1.54260E-05	-1.61277E-05	-1.63271E-05	-1.62005E-05	-1.43200E-05	-1.43831E-05	-1.47868E-05	-1.59143E-05	-1.40297E-05	-1.49487E-05	-1.45073E-05	-1.43766E-05	-1.46309E-05	-1.46225E-05	-1.43929E-05	-1.47124E-05	-1.54378E-05
4.84840E+00	2.01235E-07	-1.29386E-07	8.16633E-08	-6.76397E-07	-1.13352E-06	-2.62550E-06	-8.88506E-06	-1.19137E-05	-1.34573E-05	-1.52913E-05	-1.66756E-05	-1.57684E-05	-1.78089E-05	-1.65166E-05	-1.66335E-05	-1.61496E-05	-1.62782E-05	-1.66531E-05	-1.44699E-05	-1.51816E-05	-1.54976E-05	-1.69480E-05	-1.54170E-05	-1.53647E-05	-1.59418E-05	-1.35519E-05	-1.71899E-05	-1.57236E-05	-1.61043E-05	-1.60727E-05	-1.45370E-05	-1.63882E-05	-1.55388E-05	-1.54680E-05	-1.57143E-05	-1.55335E-05	-1.37419E-05	-1.43192E-05	-1.46293E-05	-1.55238E-05	-1.41860E-05	-1.46883E-05	-1.46935E-05	-1.42238E-05	-1.48099E-05	-1.45237E-05	-1.37392E-05	-1.45459E-05	-1.55958E-05
4.85730E+00	2.54239E-07	-1.23014E-07	2.23315E-07	-3.76898E-07	-6.34375E-07	-2.28514E-06	-8.97487E-06	-1.18285E-05	-1.35032E-05	-1.55296E-05	-1.68033E-05	-1.58453E-05	-1.65425E-05	-1.56364E-05	-1.68372E-05	-1.61265E-05	-1.57316E-05	-1.60675E-05	-1.44926E-05	-1.54460E-05	-1.53023E-05	-1.64716E-05	-1.54726E-05	-1.52389E-05	-1.54801E-05	-1.32456E-05	-1.68306E-05	-1.61440E-05	-1.60990E-05	-1.57067E-05	-1.44601E-05	-1.66833E-05	-1.52206E-05	-1.45110E-05	-1.50865E-05	-1.43246E-05	-1.38375E-05	-1.40236E-05	-1.38488E-05	-1.45525E-05	-1.52482E-05	-1.52963E-05	-1.51503E-05	-1.41227E-05	-1.50281E-05	-1.45242E-05	-1.40366E-05	-1.44339E-05	-1.61772E-05
4.86619E+00	5.42712E-08	-1.25815E-07	2.42782E-07	1.44173E-07	-2.65210E-07	-2.83149E-06	-8.13139E-06	-1.21335E-05	-1.34885E-05	-1.56663E-05	-1.66329E-05	-1.55485E-05	-1.63651E-05	-1.55855E-05	-1.67073E-05	-1.59562E-05	-1.48211E-05	-1.58488E-05	-1.47259E-05	-1.56400E-05	-1.53087E-05	-1.63709E-05	-1.51745E-05	-1.50502E-05	-1.49687E-05	-1.28445E-05	-1.63757E-05	-1.65372E-05	-1.55678E-05	-1.56160E-05	-1.48723E-05	-1.69672E-05	-1.50842E-05	-1.45030E-05	-1.49269E-05	-1.42329E-05	-1.44920E-05	-1.37909E-05	-1.39332E-05	-1.34139E-05	-1.55307E-05	-1.56940E-05	-1.55068E-05	-1.40050E-05	-1.52982E-05	-1.42929E-05	-1.42350E-05	-1.40637E-05	-1.58921E-05
4.87509E+00	2.92312E-07	1.14347E-07	5.85791E-07	7.65401E-07	3.43070E-07	-2.78640E-06	-7.29406E-06	-1.18687E-05	-1.34195E-05	-1.60843E-05	-1.62660E-05	-1.52591E-05	-1.59526E-05	-1.60771E-05	-1.60755E-05	-1.62356E-05	-1.49730E-05	-1.49103E-05	-1.49687E-05	-1.57497E-05	-1.52029E-05	-1.61804E-05	-1.47913E-05	-1.44453E-05	-1.47033E-05	-1.21769E-05	-1.59306E-05	-1.64719E-05	-1.50018E-05	-1.59351E-05	-1.57257E-05	-1.68139E-05	-1.51795E-05	-1.42936E-05	-1.50852E-05	-1.42839E-05	-1.50354E-05	-1.45170E-05	-1.36019E-05	-1.22753E-05	-1.57109E-05	-1.56141E-05	-1.57409E-05	-1.41263E-05	-1.55264E-05	-1.41785E-05	-1.45938E-05	-1.37839E-05	-1.49151E-05
4.88398E+00	3.84440E-07	5.66908E-07	7.75638E-07	9.96540E-07	3.82009E-07	-2.38736E-06	-6.96301E-06	-1.16717E-05	-1.36282E-05	-1.58787E-05	-1.55396E-05	-1.45019E-05	-1.55330E-05	-1.54628E-05	-1.52477E-05	-1.62561E-05	-1.50444E-05	-1.43564E-05	-1.53456E-05	-1.58809E-05	-1.52743E-05	-1.54769E-05	-1.43112E-05	-1.44488E-05	-1.50634E-05	-1.30916E-05	-1.54046E-05	-1.55880E-05	-1.53611E-05	-1.54815E-05	-1.59846E-05	-1.61148E-05	-1.54304E-05	-1.52356E-05	-1.47298E-05	-1.40774E-05	-1.52118E-05	-1.54150E-05	-1.33613E-05	-1.24415E-05	-1.53650E-05	-1.51085E-05	-1.53934E-05	-1.42786E-05	-1.49345E-05	-1.44707E-05	-1.48803E-05	-1.29311E-05	-1.43827E-05
4.89288E+00	4.20688E-07	1.61252E-06	9.67071E-07	7.25253E-07	-4.23602E-07	-2.52294E-06	-7.31171E-06	-1.12697E-05	-1.40353E-05	-1.58641E-05	-1.50728E-05	-1.40221E-05	-1.50959E-05	-1.45589E-05	-1.42669E-05	-1.59358E-05	-1.51234E-05	-1.44125E-05	-1.49645E-05	-1.54511E-05	-1.54267E-05	-1.53524E-05	-1.35744E-05	-1.45701E-05	-1.47117E-05	-1.48495E-05	-1.50252E-05	-1.48971E-05	-1.58211E-05	-1.52234E-05	-1.52067E-05	-1.53109E-05	-1.55727E-05	-1.59447E-05	-1.43478E-05	-1.47381E-05	-1.53681E-05	-1.51464E-05	-1.29159E-05	-1.32631E-05	-1.53276E-05	-1.36664E-05	-1.48371E-05	-1.40987E-05	-1.43503E-05	-1.44515E-05	-1.47693E-05	-1.19302E-05	-1.42154E-05
4.90177E+00	8.30633E-08	1.87037E-06	1.13103E-06	4.34318E-07	-1.02884E-06	-2.99389E-06	-8.43590E-06	-1.10871E-05	-1.41101E-05	-1.54050E-05	-1.54705E-05	-1.32386E-05	-1.53203E-05	-1.41981E-05	-1.40503E-05	-1.50496E-05	-1.53681E-05	-1.48243E-05	-1.42492E-05	-1.44103E-05	-1.52166E-05	-1.46294E-05	-1.36114E-05	-1.51949E-05	-1.43873E-05	-1.57588E-05	-1.44461E-05	-1.43270E-05	-1.55445E-05	-1.46191E-05	-1.37198E-05	-1.45520E-05	-1.54947E-05	-1.50850E-05	-1.38360E-05	-1.52441E-05	-1.53107E-05	-1.43824E-05	-1.27268E-05	-1.36998E-05	-1.52995E-05	-1.31296E-05	-1.47452E-05	-1.35446E-05	-1.39358E-05	-1.40800E-05	-1.51134E-05	-1.16477E-05	-1.45980E-05
4.91066E+00	1.58745E-07	1.53785E-06	1.03305E-06	1.20671E-07	-1.29436E-06	-3.18600E-06	-8.73849E-06	-1.12261E-05	-1.39399E-05	-1.49158E-05	-1.55211E-05	-1.26564E-05	-1.49354E-05	-1.40720E-05	-1.36675E-05	-1.45252E-05	-1.53665E-05	-1.50210E-05	-1.40547E-05	-1.36870E-05	-1.44814E-05	-1.48688E-05	-1.36150E-05	-1.52345E-05	-1.41601E-05	-1.54427E-05	-1.34505E-05	-1.35740E-05	-1.49990E-05	-1.45135E-05	-1.24886E-05	-1.37493E-05	-1.51398E-05	-1.42316E-05	-1.27482E-05	-1.44331E-05	-1.48138E-05	-1.40491E-05	-1.37140E-05	-1.36781E-05	-1.49287E-05	-1.40477E-05	-1.45049E-05	-1.36184E-05	-1.38524E-05	-1.38113E-05	-1.51732E-05	-1.19233E-05	-1.43982E-05
4.91955E+00	2.25085E-07	8.77080E-07	3.44643E-07	-1.18987E-06	-8.37611E-07	-3.31481E-06	-8.40649E-06	-1.12491E-05	-1.32219E-05	-1.44370E-05	-1.46921E-05	-1.24401E-05	-1.38018E-05	-1.43208E-05	-1.29077E-05	-1.46061E-05	-1.54168E-05	-1.47068E-05	-1.42223E-05	-1.34510E-05	-1.38734E-05	-1.51240E-05	-1.37098E-05	-1.40213E-05	-1.45233E-05	-1.47410E-05	-1.30848E-05	-1.36323E-05	-1.47180E-05	-1.41482E-05	-1.27098E-05	-1.31842E-05	-1.49731E-05	-1.41932E-05	-1.33596E-05	-1.30779E-05	-1.40369E-05	-1.38443E-05	-1.40533E-05	-1.29307E-05	-1.49546E-05	-1.45683E-05	-1.51300E-05	-1.39105E-05	-1.38829E-05	-1.35963E-05	-1.47737E-05	-1.25536E-05	-1.32805E-05
4.92845E+00	-9.33092E-08	6.98503E-07	-2.66658E-07	-1.75083E-06	-3.61513E-07	-3.08257E-06	-8.03650E-06	-1.09552E-05	-1.24607E-05	-1.42619E-05	-1.39410E-05	-1.23705E-05	-1.35668E-05	-1.37885E-05	-1.24594E-05	-1.50028E-05	-1.45922E-05	-1.41073E-05	-1.44242E-05	-1.26694E-05	-1.40363E-05	-1.44905E-05	-1.34146E-05	-1.35261E-05	-1.46596E-05	-1.41491E-05	-1.32486E-05	-1.31436E-05	-1.40797E-05	-1.39313E-05	-1.33017E-05	-1.27787E-05	-1.42872E-05	-1.39279E-05	-1.33947E-05	-1.25837E-05	-1.30559E-05	-1.41859E-05	-1.40734E-05	-1.28229E-05	-1.49675E-05	-1.48318E-05	-1.54956E-05	-1.44016E-05	-1.44795E-05	-1.33089E-05	-1.47850E-05	-1.28921E-05	-1.22226E-05
4.93734E+00	1.93225E-07	5.82160E-07	-1.87822E-07	-1.64143E-06	4.91509E-07	-2.77061E-06	-8.22963E-06	-1.01868E-05	-1.15314E-05	-1.39429E-05	-1.37418E-05	-1.25390E-05	-1.29819E-05	-1.36326E-05	-1.28415E-05	-1.52052E-05	-1.40477E-05	-1.38157E-05	-1.35667E-05	-1.07483E-05	-1.38496E-05	-1.37096E-05	-1.35394E-05	-1.32420E-05	-1.40353E-05	-1.39108E-05	-1.34996E-05	-1.28294E-05	-1.32908E-05	-1.38204E-05	-1.30401E-05	-1.24884E-05	-1.42597E-05	-1.30691E-05	-1.42614E-05	-1.16554E-05	-1.30819E-05	-1.47316E-05	-1.35611E-05	-1.24564E-05	-1.37435E-05	-1.38359E-05	-1.46899E-05	-1.49905E-05	-1.44296E-05	-1.28035E-05	-1.47386E-05	-1.25154E-05	-1.14682E-05
4.94624E+00	2.86326E-07	9.76262E-07	-3.51895E-08	-8.87449E-07	5.33048E-07	-2.99183E-06	-7.86768E-06	-9.74530E-06	-1.10639E-05	-1.28421E-05	-1.29933E-05	-1.27478E-05	-1.25376E-05	-1.31731E-05	-1.27998E-05	-1.53343E-05	-1.39953E-05	-1.33353E-05	-1.30414E-05	-1.06833E-05	-1.41227E-05	-1.38003E-05	-1.38120E-05	-1.35843E-05	-1.41065E-05	-1.36722E-05	-1.40198E-05	-1.25340E-05	-1.31525E-05	-1.36659E-05	-1.29133E-05	-1.22520E-05	-1.40027E-05	-1.25533E-05	-1.40590E-05	-1.09877E-05	-1.35434E-05	-1.45533E-05	-1.37846E-05	-1.27424E-05	-1.28736E-05	-1.29994E-05	-1.45202E-05	-1.45428E-05	-1.34401E-05	-1.25398E-05	-1.46466E-05	-1.16648E-05	-1.16035E-05
4.95514E+00	-3.98951E-07	1.58015E-06	-7.55057E-08	-7.21379E-07	1.75543E-07	-2.71606E-06	-7.52545E-06	-9.75137E-06	-1.05725E-05	-1.28620E-05	-1.18767E-05	-1.25865E-05	-1.19188E-05	-1.25418E-05	-1.23804E-05	-1.49090E-05	-1.35410E-05	-1.37405E-05	-1.38239E-05	-1.14953E-05	-1.35912E-05	-1.34433E-05	-1.28518E-05	-1.43527E-05	-1.40997E-05	-1.34423E-05	-1.35106E-05	-1.19391E-05	-1.27089E-05	-1.35244E-05	-1.27108E-05	-1.23757E-05	-1.37815E-05	-1.24775E-05	-1.37006E-05	-1.10244E-05	-1.32546E-05	-1.34808E-05	-1.39990E-05	-1.23276E-05	-1.21818E-05	-1.26489E-05	-1.48026E-05	-1.40014E-05	-1.24341E-05	-1.15394E-05	-1.32904E-05	-1.11289E-05	-1.19457E-05
4.96403E+00	-2.38648E-08	2.54751E-06	3.53551E-09	-6.09498E-07	-2.98954E-07	-2.14338E-06	-7.37098E-06	-9.66887E-06	-1.05510E-05	-1.28807E-05	-1.15640E-05	-1.16501E-05	-1.08881E-05	-1.17352E-05	-1.24056E-05	-1.35701E-05	-1.32137E-05	-1.39756E-05	-1.44597E-05	-1.23808E-05	-1.26707E-05	-1.33378E-05	-1.25312E-05	-1.44526E-05	-1.39286E-05	-1.32051E-05	-1.28663E-05	-1.18650E-05	-1.24807E-05	-1.31335E-05	-1.28741E-05	-1.23056E-05	-1.31081E-05	-1.28129E-05	-1.37406E-05	-1.15041E-05	-1.33595E-05	-1.22152E-05	-1.34392E-05	-1.18455E-05	-1.18026E-05	-1.28659E-05	-1.42266E-05	-1.29983E-05	-1.25693E-05	-1.07234E-05	-1.22785E-05	-1.16728E-05	-1.26238E-05
4.97293E+00	2.84133E-07	3.10232E-06	-3.11939E-07	-7.93131E-07	-6.25617E-07	-1.72059E-06	-6.88572E-06	-9.19241E-06	-1.08316E-05	-1.27283E-05	-1.09634E-05	-1.08242E-05	-1.09256E-05	-1.14111E-05	-1.26505E-05	-1.22228E-05	-1.27065E-05	-1.43061E-05	-1.45338E-05	-1.28709E-05	-1.18940E-05	-1.35921E-05	-1.27797E-05	-1.43569E-05	-1.39290E-05	-1.37162E-05	-1.23266E-05	-1.18233E-05	-1.21721E-05	-1.29528E-05	-1.37955E-05	-1.21589E-05	-1.25451E-05	-1.21634E-05	-1.33470E-05	-1.21679E-05	-1.33235E-05	-1.13796E-05	-1.26530E-05	-1.17648E-05	-1.10207E-05	-1.30290E-05	-1.33547E-05	-1.17256E-05	-1.20938E-05	-1.08450E-05	-1.18950E-05	-1.21596E-05	-1.23198E-05
4.98182E+00	2.02229E-07	2.99417E-06	-1.28628E-06	-6.30434E-07	-7.55150E-07	-1.63493E-06	-6.59132E-06	-9.47848E-06	-1.08814E-05	-1.26661E-05	-1.05176E-05	-1.07451E-05	-1.11196E-05	-1.15814E-05	-1.22063E-05	-1.23406E-05	-1.21654E-05	-1.42734E-05	-1.43671E-05	-1.24456E-05	-1.15943E-05	-1.38071E-05	-1.31636E-05	-1.38478E-05	-1.32767E-05	-1.46054E-05	-1.17628E-05	-1.12099E-05	-1.17541E-05	-1.29992E-05	-1.41062E-05	-1.21774E-05	-1.21485E-05	-1.13046E-05	-1.25644E-05	-1.16087E-05	-1.26544E-05	-1.09008E-05	-1.23839E-05	-1.19195E-05	-1.03201E-05	-1.27902E-05	-1.24997E-05	-1.03454E-05	-1.14587E-05	-1.12574E-05	-1.18274E-05	-1.21000E-05	-1.12987E-05
4.99072E+00	3.84242E-08	2.42897E-06	-1.85760E-06	-3.57669E-07	-8.11138E-07	-1.66245E-06	-6.27127E-06	-8.97603E-06	-1.09357E-05	-1.21402E-05	-9.68589E-06	-1.13103E-05	-1.18499E-05	-1.20629E-05	-1.23912E-05	-1.21296E-05	-1.12697E-05	-1.35918E-05	-1.34573E-05	-1.15923E-05	-1.21227E-05	-1.36200E-05	-1.30468E-05	-1.34544E-05	-1.26233E-05	-1.44853E-05	-1.12235E-05	-1.10794E-05	-1.17529E-05	-1.22564E-05	-1.36677E-05	-1.21180E-05	-1.20247E-05	-1.08770E-05	-1.18703E-05	-1.11896E-05	-1.19190E-05	-1.10580E-05	-1.22855E-05	-1.18642E-05	-1.05497E-05	-1.28556E-05	-1.18669E-05	-9.91207E-06	-1.12695E-05	-1.15822E-05	-1.19177E-05	-1.21011E-05	-1.09584E-05
4.99961E+00	-2.05104E-07	1.97390E-06	-1.57859E-06	-5.47564E-07	-9.78214E-07	-2.52032E-06	-6.63683E-06	-7.79908E-06	-1.09255E-05	-1.12700E-05	-9.33428E-06	-1.10407E-05	-1.21451E-05	-1.24084E-05	-1.20728E-05	-1.14053E-05	-1.02711E-05	-1.24112E-05	-1.27893E-05	-1.09703E-05	-1.23475E-05	-1.32192E-05	-1.22456E-05	-1.24433E-05	-1.29056E-05	-1.33407E-05	-1.10063E-05	-1.09856E-05	-1.10980E-05	-1.08650E-05	-1.30264E-05	-1.19989E-05	-1.19081E-05	-1.11533E-05	-1.11505E-05	-1.04942E-05	-1.19068E-05	-1.09480E-05	-1.19236E-05	-1.16018E-05	-1.11151E-05	-1.33370E-05	-1.18114E-05	-9.99162E-06	-1.04704E-05	-1.09526E-05	-1.12589E-05	-1.19910E-05	-1.13817E-05
5.00851E+00	-4.57291E-07	1.01763E-06	-9.01905E-07	-6.12829E-07	-9.62791E-07	-2.75796E-06	-6.76990E-06	-7.41203E-06	-1.06884E-05	-1.09206E-05	-9.40566E-06	-1.09811E-05	-1.22250E-05	-1.17449E-05	-1.13675E-05	-1.09030E-05	-1.02782E-05	-1.13615E-05	-1.21554E-05	-1.04932E-05	-1.13995E-05	-1.25675E-05	-1.15461E-05	-1.09499E-05	-1.25189E-05	-1.20642E-05	-1.06385E-05	-1.10992E-05	-1.09789E-05	-1.02085E-05	-1.24130E-05	-1.18900E-05	-1.16286E-05	-1.19408E-05	-1.17035E-05	-1.02645E-05	-1.20198E-05	-1.04039E-05	-1.16264E-05	-1.23052E-05	-1.13593E-05	-1.31042E-05	-1.15749E-05	-1.03525E-05	-1.02679E-05	-1.04129E-05	-1.06952E-05	-1.12130E-05	-1.17536E-05
5.01739E+00	-3.38747E-07	-1.11797E-07	1.25081E-07	-9.74573E-07	-7.33938E-07	-2.38253E-06	-6.63034E-06	-7.81372E-06	-1.00806E-05	-1.02229E-05	-1.02322E-05	-1.01500E-05	-1.25967E-05	-1.08095E-05	-1.14135E-05	-1.07624E-05	-9.81981E-06	-1.21336E-05	-1.14602E-05	-9.57525E-06	-1.04349E-05	-1.14877E-05	-1.18085E-05	-9.71174E-06	-1.18756E-05	-1.16526E-05	-1.13286E-05	-1.14599E-05	-1.15128E-05	-9.59770E-06	-1.15749E-05	-1.17985E-05	-1.14660E-05	-1.15416E-05	-1.21006E-05	-1.08170E-05	-1.19880E-05	-1.05216E-05	-1.16752E-05	-1.27607E-05	-1.12233E-05	-1.18639E-05	-1.10357E-05	-1.09087E-05	-1.05539E-05	-1.00133E-05	-9.89686E-06	-1.04693E-05	-1.17417E-05
5.02629E+00	-1.54878E-07	-8.21209E-07	2.74245E-07	-1.58969E-06	-8.10258E-07	-2.43178E-06	-5.83501E-06	-7.56899E-06	-9.35763E-06	-9.53738E-06	-1.05163E-05	-9.05598E-06	-1.17313E-05	-1.09009E-05	-1.04406E-05	-1.09786E-05	-9.59601E-06	-1.18700E-05	-1.18965E-05	-9.70263E-06	-1.02964E-05	-1.01474E-05	-1.16782E-05	-9.05497E-06	-1.15756E-05	-1.17019E-05	-1.16759E-05	-1.13898E-05	-1.17801E-05	-1.00473E-05	-1.14140E-05	-1.19561E-05	-1.15824E-05	-1.08151E-05	-1.16339E-05	-1.15732E-05	-1.19568E-05	-1.13358E-05	-1.10741E-05	-1.18301E-05	-1.09717E-05	-1.08385E-05	-1.11031E-05	-1.19163E-05	-1.11064E-05	-1.06312E-05	-9.42333E-06	-9.98996E-06	-1.20785E-05
5.03518E+00	-9.09467E-08	-7.35535E-07	-1.29042E-07	-1.20849E-06	-9.39846E-07	-2.94389E-06	-6.31327E-06	-6.39314E-06	-9.59037E-06	-9.06339E-06	-9.64447E-06	-9.11291E-06	-1.02796E-05	-1.05772E-05	-9.79615E-06	-1.03600E-05	-9.54855E-06	-1.12102E-05	-1.15168E-05	-1.04907E-05	-9.77758E-06	-1.02453E-05	-1.18875E-05	-9.34577E-06	-1.06480E-05	-1.20946E-05	-1.09316E-05	-1.10781E-05	-1.16876E-05	-1.05612E-05	-1.11594E-05	-1.14965E-05	-1.10190E-05	-1.00256E-05	-1.09115E-05	-1.19436E-05	-1.11880E-05	-1.13331E-05	-1.04900E-05	-1.08938E-05	-1.09833E-05	-1.01796E-05	-1.04859E-05	-1.17389E-05	-1.16406E-05	-1.08298E-05	-9.32986E-06	-9.98444E-06	-1.20503E-05
5.04408E+00	6.78224E-07	-7.79445E-07	-1.17959E-07	-1.26842E-06	-1.20820E-06	-2.69624E-06	-6.34015E-06	-5.66415E-06	-9.60011E-06	-9.71887E-06	-9.29361E-06	-9.07550E-06	-9.76624E-06	-1.01929E-05	-9.51723E-06	-1.01590E-05	-9.00651E-06	-1.08845E-05	-1.11344E-05	-1.00602E-05	-9.14566E-06	-9.77984E-06	-1.15283E-05	-1.00303E-05	-1.04759E-05	-1.21298E-05	-1.05627E-05	-1.08540E-05	-1.16629E-05	-1.06505E-05	-1.08807E-05	-1.07128E-05	-1.04145E-05	-9.97891E-06	-1.03164E-05	-1.19482E-05	-1.10662E-05	-1.15599E-05	-9.93425E-06	-1.00340E-05	-1.08779E-05	-9.89354E-06	-1.03479E-05	-1.16779E-05	-1.15172E-05	-1.06075E-05	-9.50627E-06	-9.81688E-06	-1.21360E-05
5.05297E+00	2.64919E-07	-1.15962E-07	1.58223E-07	-6.70345E-07	-1.63892E-06	-1.99198E-06	-5.77440E-06	-5.36679E-06	-8.98078E-06	-1.00591E-05	-9.60585E-06	-8.70796E-06	-9.87422E-06	-1.02414E-05	-9.45380E-06	-9.83548E-06	-8.50362E-06	-1.11216E-05	-1.08298E-05	-9.81421E-06	-8.84034E-06	-1.02696E-05	-1.08452E-05	-9.84411E-06	-9.70435E-06	-1.17523E-05	-1.02592E-05	-1.04949E-05	-1.15728E-05	-9.93031E-06	-1.07063E-05	-1.03954E-05	-1.05844E-05	-1.04725E-05	-9.96238E-06	-1.08260E-05	-1.10006E-05	-1.16340E-05	-1.00559E-05	-9.87886E-06	-1.03339E-05	-9.82297E-06	-1.01111E-05	-1.11963E-05	-1.08164E-05	-1.07115E-05	-9.99216E-06	-9.26651E-06	-1.15317E-05
5.06187E+00	-1.33193E-07	4.53476E-08	3.44468E-08	-3.82406E-07	-1.79225E-06	-1.79863E-06	-5.36120E-06	-4.87217E-06	-8.56203E-06	-9.53749E-06	-9.62640E-06	-8.38121E-06	-9.72782E-06	-9.39584E-06	-9.12937E-06	-9.41617E-06	-8.51596E-06	-1.09298E-05	-1.06624E-05	-9.65030E-06	-8.74248E-06	-1.08033E-05	-1.01434E-05	-9.38134E-06	-9.92700E-06	-1.15586E-05	-1.06262E-05	-1.01805E-05	-1.10289E-05	-9.09478E-06	-1.03327E-05	-1.06853E-05	-1.06426E-05	-1.08039E-05	-9.76757E-06	-1.00531E-05	-1.03670E-05	-1.16168E-05	-1.00252E-05	-1.04426E-05	-1.05094E-05	-1.03309E-05	-1.01841E-05	-1.06442E-05	-1.06599E-05	-1.01685E-05	-1.02347E-05	-9.52919E-06	-1.07859E-05
5.07077E+00	-9.44364E-09	-1.13097E-06	-3.02289E-07	-6.22724E-07	-1.34609E-06	-2.32541E-06	-4.37050E-06	-5.04954E-06	-8.03053E-06	-9.17346E-06	-9.33637E-06	-7.89444E-06	-8.95979E-06	-8.41010E-06	-9.21634E-06	-9.00755E-06	-8.17018E-06	-1.05054E-05	-9.91530E-06	-9.57238E-06	-8.80426E-06	-1.05820E-05	-9.06902E-06	-9.62745E-06	-1.00599E-05	-1.05237E-05	-1.10345E-05	-1.00988E-05	-1.03544E-05	-8.75058E-06	-1.01667E-05	-1.10309E-05	-1.01519E-05	-1.05717E-05	-1.02480E-05	-9.73758E-06	-9.93527E-06	-1.15043E-05	-9.54151E-06	-1.13075E-05	-1.10510E-05	-1.07168E-05	-9.81339E-06	-1.09902E-05	-1.04686E-05	-9.93267E-06	-1.03650E-05	-9.63415E-06	-1.04725E-05
5.07966E+00	-6.10379E-08	-2.48634E-06	-6.05090E-07	-4.91508E-07	-1.90567E-06	-2.66028E-06	-3.78695E-06	-5.56641E-06	-7.35742E-06	-8.92068E-06	-8.76941E-06	-6.88437E-06	-8.02527E-06	-7.43039E-06	-8.65655E-06	-9.14006E-06	-7.61266E-06	-1.00355E-05	-8.89939E-06	-9.09269E-06	-8.49167E-06	-9.54690E-06	-8.39582E-06	-9.81997E-06	-9.40445E-06	-9.43348E-06	-1.04048E-05	-9.94722E-06	-9.96146E-06	-8.57100E-06	-1.01838E-05	-1.15995E-05	-9.52418E-06	-9.93539E-06	-1.05523E-05	-9.30521E-06	-9.40573E-06	-1.09735E-05	-9.40718E-06	-1.06216E-05	-1.09615E-05	-1.08708E-05	-9.05169E-06	-1.11080E-05	-9.98360E-06	-8.82763E-06	-1.01284E-05	-9.83413E-06	-9.68359E-06
5.08856E+00	7.43055E-07	-2.13605E-06	-1.10977E-06	-1.95753E-07	-2.07892E-06	-2.25121E-06	-4.07307E-06	-5.88080E-06	-7.45889E-06	-8.49967E-06	-7.87494E-06	-6.27121E-06	-7.36619E-06	-7.41263E-06	-8.18473E-06	-9.88807E-06	-6.91587E-06	-9.32467E-06	-8.25578E-06	-8.56873E-06	-8.54037E-06	-8.77480E-06	-7.45746E-06	-9.22175E-06	-8.77232E-06	-9.04779E-06	-9.86100E-06	-9.58752E-06	-9.56288E-06	-8.61591E-06	-9.85825E-06	-1.15825E-05	-9.42573E-06	-1.03080E-05	-1.05121E-05	-9.24706E-06	-9.51196E-06	-1.13784E-05	-9.38258E-06	-9.31857E-06	-1.03729E-05	-1.08294E-05	-9.10233E-06	-1.17147E-05	-9.74102E-06	-8.52652E-06	-9.75421E-06	-9.55916E-06	-9.35689E-06
5.09745E+00	1.01594E-06	-1.38220E-06	-1.40950E-06	1.31320E-07	-1.80107E-06	-1.54925E-06	-3.96708E-06	-6.23706E-06	-7.24530E-06	-8.39883E-06	-8.06388E-06	-6.66417E-06	-7.17808E-06	-7.93438E-06	-8.52229E-06	-9.72971E-06	-6.64273E-06	-8.39253E-06	-7.66814E-06	-8.68125E-06	-8.03095E-06	-7.98126E-06	-6.91378E-06	-8.19488E-06	-8.72404E-06	-8.53278E-06	-9.28869E-06	-9.08515E-06	-9.09133E-06	-9.15043E-06	-9.36900E-06	-1.16611E-05	-8.97894E-06	-1.04406E-05	-1.06923E-05	-9.58884E-06	-9.82224E-06	-1.12697E-05	-9.87548E-06	-8.77371E-06	-9.97852E-06	-1.13013E-05	-8.53846E-06	-1.15957E-05	-9.30561E-06	-9.08098E-06	-9.91298E-06	-9.10763E-06	-8.75041E-06
5.10635E+00	1.39510E-06	-7.87211E-07	-1.66490E-06	1.81606E-07	-1.92169E-06	-1.88173E-06	-4.14343E-06	-6.28779E-06	-7.01840E-06	-8.14453E-06	-7.60993E-06	-7.13920E-06	-6.75199E-06	-8.08170E-06	-8.53326E-06	-8.92222E-06	-6.30225E-06	-7.50916E-06	-7.69156E-06	-8.17235E-06	-8.39607E-06	-7.95843E-06	-7.40936E-06	-7.13888E-06	-9.31063E-06	-8.45638E-06	-8.82890E-06	-8.29849E-06	-8.56570E-06	-9.31334E-06	-8.62906E-06	-1.11982E-05	-8.86609E-06	-9.73034E-06	-1.06778E-05	-9.28330E-06	-9.04048E-06	-1.05755E-05	-9.86448E-06	-8.63863E-06	-9.78294E-06	-1.04760E-05	-8.23583E-06	-1.04420E-05	-9.38775E-06	-9.19600E-06	-1.00526E-05	-8.42474E-06	-8.27378E-06
5.11524E+00	1.49265E-06	-2.12445E-07	-1.45782E-06	4.84369E-08	-2.14131E-06	-2.06505E-06	-3.48801E-06	-5.75319E-06	-7.55292E-06	-7.73899E-06	-7.16765E-06	-7.89414E-06	-6.73280E-06	-7.50640E-06	-8.46455E-06	-7.75680E-06	-6.30992E-06	-7.21920E-06	-7.58257E-06	-6.67403E-06	-8.57244E-06	-8.02127E-06	-8.10595E-06	-6.48102E-06	-9.88655E-06	-8.71917E-06	-8.81584E-06	-8.64685E-06	-8.03806E-06	-9.38176E-06	-8.63446E-06	-1.02500E-05	-8.86371E-06	-9.42310E-06	-9.69846E-06	-8.74121E-06	-8.41390E-06	-9.28831E-06	-9.26442E-06	-8.42059E-06	-9.78000E-06	-9.38246E-06	-8.82385E-06	-9.50510E-06	-9.52092E-06	-8.29018E-06	-9.70040E-06	-7.88798E-06	-8.77033E-06
5.12413E+00	1.20302E-06	5.10887E-07	-5.52600E-07	-5.13765E-07	-1.30746E-06	-1.67681E-06	-3.70608E-06	-5.31453E-06	-7.33340E-06	-7.62771E-06	-6.80277E-06	-7.62805E-06	-6.52600E-06	-6.52054E-06	-8.36633E-06	-6.70468E-06	-6.62407E-06	-7.51503E-06	-8.09240E-06	-6.07877E-06	-8.02910E-06	-7.84173E-06	-8.29275E-06	-6.28913E-06	-1.03342E-05	-8.67783E-06	-8.14250E-06	-8.85594E-06	-7.64859E-06	-8.90832E-06	-9.14963E-06	-8.90451E-06	-7.95332E-06	-8.92952E-06	-8.71043E-06	-8.59076E-06	-8.44175E-06	-9.07375E-06	-8.29792E-06	-8.38822E-06	-9.00265E-06	-8.22673E-06	-9.30243E-06	-8.76703E-06	-9.25722E-06	-7.89627E-06	-9.08887E-06	-7.53405E-06	-9.92845E-06
5.13302E+00	5.57354E-07	3.91363E-07	3.25415E-07	-9.90229E-07	-1.14955E-06	-1.21378E-06	-3.80132E-06	-4.87134E-06	-6.93148E-06	-7.56540E-06	-5.88866E-06	-6.92171E-06	-6.37167E-06	-6.16933E-06	-7.85032E-06	-6.58309E-06	-5.92424E-06	-7.58216E-06	-8.59492E-06	-6.16921E-06	-7.07762E-06	-7.69315E-06	-7.92685E-06	-6.95885E-06	-1.00564E-05	-8.72320E-06	-7.31772E-06	-8.09329E-06	-7.39966E-06	-8.29948E-06	-8.49448E-06	-7.92470E-06	-7.42491E-06	-8.02919E-06	-8.34576E-06	-8.43156E-06	-8.97213E-06	-9.43929E-06	-7.44033E-06	-7.84830E-06	-8.36585E-06	-8.12390E-06	-1.01744E-05	-9.02290E-06	-8.55080E-06	-7.28576E-06	-8.63048E-06	-8.18835E-06	-1.00182E-05
5.14192E+00	-1.65840E-07	-6.62372E-07	1.06814E-06	-9.41893E-07	-7.54723E-07	-1.54122E-06	-3.51108E-06	-4.53807E-06	-7.36680E-06	-7.53004E-06	-4.67677E-06	-6.33171E-06	-6.41861E-06	-6.07332E-06	-6.88752E-06	-6.26304E-06	-6.08052E-06	-6.84968E-06	-8.03828E-06	-6.64650E-06	-6.37563E-06	-7.28340E-06	-7.16143E-06	-7.61420E-06	-8.96652E-06	-9.01524E-06	-6.61780E-06	-6.07139E-06	-7.73173E-06	-7.81377E-06	-7.22169E-06	-7.73609E-06	-8.22876E-06	-7.82061E-06	-8.64298E-06	-8.79456E-06	-9.02431E-06	-9.04171E-06	-7.74493E-06	-8.16342E-06	-7.49989E-06	-7.67693E-06	-9.89313E-06	-8.50773E-06	-8.17455E-06	-7.23938E-06	-8.27183E-06	-8.75012E-06	-9.09994E-06
5.15081E+00	5.61212E-07	-1.53333E-06	9.34255E-07	-1.53962E-06	-3.81147E-07	-1.39449E-06	-3.52993E-06	-5.01535E-06	-7.62126E-06	-7.36117E-06	-4.42315E-06	-5.98443E-06	-6.69883E-06	-6.65949E-06	-5.80673E-06	-6.60575E-06	-6.47222E-06	-6.66991E-06	-6.74175E-06	-6.83202E-06	-6.35669E-06	-6.76509E-06	-5.56433E-06	-8.35097E-06	-8.70390E-06	-8.03806E-06	-5.91692E-06	-4.89303E-06	-7.65912E-06	-7.75480E-06	-6.60933E-06	-7.42860E-06	-8.53985E-06	-7.96953E-06	-8.83001E-06	-8.14099E-06	-8.64459E-06	-8.16820E-06	-8.15940E-06	-8.09933E-06	-7.64568E-06	-7.22651E-06	-9.83959E-06	-7.96241E-06	-8.49891E-06	-6.84482E-06	-7.61837E-06	-8.83650E-06	-8.75201E-06
5.15971E+00	1.03437E-06	-1.96259E-06	8.08437E-07	-1.12044E-06	5.69335E-08	-9.17760E-07	-3.69907E-06	-5.30115E-06	-7.08781E-06	-6.02887E-06	-4.12484E-06	-5.63787E-06	-6.18800E-06	-6.38053E-06	-4.76690E-06	-7.12098E-06	-5.58723E-06	-6.27607E-06	-5.90460E-06	-6.26812E-06	-6.85651E-06	-6.80180E-06	-4.42272E-06	-7.91821E-06	-7.93881E-06	-6.60364E-06	-5.06379E-06	-5.22597E-06	-7.07100E-06	-8.23884E-06	-6.47275E-06	-7.20656E-06	-8.16353E-06	-7.98706E-06	-8.87109E-06	-7.37861E-06	-8.27952E-06	-6.86566E-06	-7.81216E-06	-7.63920E-06	-7.38941E-06	-7.34336E-06	-9.32019E-06	-7.64217E-06	-8.64244E-06	-6.42512E-06	-7.41898E-06	-9.32302E-06	-8.86315E-06
5.16860E+00	2.08643E-07	-1.34738E-06	6.21867E-08	-5.46238E-07	-2.28827E-07	-7.28896E-08	-4.03444E-06	-4.08724E-06	-6.29985E-06	-5.03019E-06	-3.30509E-06	-4.81601E-06	-5.51975E-06	-5.59966E-06	-4.95218E-06	-7.17059E-06	-5.34452E-06	-6.12470E-06	-5.63085E-06	-5.15582E-06	-6.99782E-06	-6.80117E-06	-3.96026E-06	-7.17012E-06	-6.51210E-06	-6.85114E-06	-4.11275E-06	-5.84092E-06	-7.04445E-06	-8.61774E-06	-5.91726E-06	-7.11614E-06	-7.59894E-06	-7.49131E-06	-8.24676E-06	-7.24881E-06	-7.82791E-06	-6.39989E-06	-7.82006E-06	-7.09558E-06	-7.14194E-06	-7.83585E-06	-8.87244E-06	-6.64001E-06	-8.03023E-06	-6.15873E-06	-7.22166E-06	-8.92073E-06	-7.92907E-06
5.17750E+00	-8.52928E-07	-9.92119E-07	-4.02761E-07	1.91443E-07	-7.66946E-07	-9.72135E-09	-3.99731E-06	-3.15565E-06	-4.77557E-06	-4.56492E-06	-2.69609E-06	-4.47586E-06	-5.39227E-06	-5.18011E-06	-5.34016E-06	-6.47303E-06	-5.64195E-06	-5.32227E-06	-5.31857E-06	-4.05526E-06	-7.70386E-06	-6.46715E-06	-4.34716E-06	-6.12166E-06	-5.55201E-06	-7.79072E-06	-3.75326E-06	-5.80407E-06	-7.15445E-06	-8.29799E-06	-4.61741E-06	-6.57309E-06	-7.77177E-06	-6.72049E-06	-7.51123E-06	-6.91360E-06	-8.16118E-06	-6.14546E-06	-7.93300E-06	-6.80512E-06	-7.02902E-06	-7.75072E-06	-8.28865E-06	-5.68296E-06	-7.28040E-06	-5.71912E-06	-7.06636E-06	-8.87137E-06	-7.26515E-06
5.18640E+00	-1.27499E-06	-8.67632E-07	-1.37567E-06	4.43823E-07	-3.96654E-07	-9.99605E-07	-2.87303E-06	-2.46885E-06	-3.85871E-06	-4.70271E-06	-2.50159E-06	-4.66563E-06	-5.01189E-06	-4.99160E-06	-5.28182E-06	-5.20180E-06	-5.71971E-06	-4.78533E-06	-4.41937E-06	-3.50971E-06	-7.86069E-06	-5.65822E-06	-5.35402E-06	-5.21463E-06	-5.09498E-06	-8.49435E-06	-4.75450E-06	-5.37800E-06	-6.90229E-06	-7.22760E-06	-4.52944E-06	-5.37157E-06	-7.64185E-06	-6.89170E-06	-6.96138E-06	-6.19910E-06	-7.94775E-06	-5.61572E-06	-8.34719E-06	-7.30239E-06	-6.75195E-06	-7.55354E-06	-7.71956E-06	-5.72620E-06	-7.00723E-06	-5.69781E-06	-6.98553E-06	-8.79013E-06	-7.19526E-06
5.19529E+00	-6.11081E-07	-1.81085E-07	-1.52809E-06	-4.50359E-08	3.06163E-07	-2.69317E-06	-2.21484E-06	-3.01928E-06	-4.01369E-06	-4.93770E-06	-3.36777E-06	-4.13920E-06	-4.39753E-06	-4.83841E-06	-4.21941E-06	-4.43853E-06	-5.71531E-06	-3.99610E-06	-3.99770E-06	-3.99823E-06	-7.43169E-06	-5.97595E-06	-5.98388E-06	-4.94178E-06	-5.23557E-06	-7.80777E-06	-5.33234E-06	-5.30850E-06	-6.71873E-06	-6.33589E-06	-5.21446E-06	-5.20233E-06	-7.27403E-06	-7.22434E-06	-6.20109E-06	-7.04476E-06	-6.69682E-06	-4.63925E-06	-8.05256E-06	-7.28345E-06	-6.60028E-06	-7.65517E-06	-7.42499E-06	-6.26705E-06	-7.24183E-06	-5.28702E-06	-6.67365E-06	-7.34549E-06	-7.19301E-06
5.20419E+00	-9.39915E-08	6.58601E-07	-6.31860E-07	-5.28019E-07	-4.76895E-07	-3.55413E-06	-1.74692E-06	-3.56430E-06	-4.46327E-06	-4.09160E-06	-3.92355E-06	-3.82738E-06	-3.06989E-06	-4.11078E-06	-2.92401E-06	-2.99334E-06	-4.94326E-06	-4.36086E-06	-4.03791E-06	-4.29335E-06	-7.08168E-06	-6.42976E-06	-5.43438E-06	-4.85382E-06	-5.45615E-06	-5.95457E-06	-4.58363E-06	-5.33404E-06	-5.69835E-06	-5.57248E-06	-4.86345E-06	-5.64104E-06	-6.35349E-06	-6.67458E-06	-5.68432E-06	-8.16456E-06	-5.97088E-06	-4.54156E-06	-6.50084E-06	-6.90301E-06	-6.04201E-06	-7.73680E-06	-7.28262E-06	-7.54629E-06	-6.76850E-06	-5.44282E-06	-6.42037E-06	-6.50894E-06	-8.19395E-06
5.21308E+00	1.91382E-07	4.84194E-07	7.47231E-09	-4.70139E-07	-7.94696E-07	-3.24317E-06	-2.44871E-06	-3.04527E-06	-4.00623E-06	-3.40171E-06	-3.80573E-06	-3.63129E-06	-2.98311E-06	-3.69834E-06	-3.36243E-06	-2.56067E-06	-3.94034E-06	-4.86863E-06	-4.01289E-06	-4.14903E-06	-6.80337E-06	-5.45614E-06	-4.20322E-06	-4.71608E-06	-5.33472E-06	-4.36620E-06	-4.18438E-06	-5.11968E-06	-5.02814E-06	-5.41425E-06	-4.10894E-06	-6.28066E-06	-6.17914E-06	-6.50821E-06	-6.21678E-06	-8.10246E-06	-5.85638E-06	-4.30983E-06	-5.01976E-06	-5.91252E-06	-5.53173E-06	-7.19439E-06	-5.92209E-06	-8.76360E-06	-5.49185E-06	-5.49446E-06	-6.33847E-06	-6.20046E-06	-8.76194E-06
5.22198E+00	9.58096E-07	-6.53557E-07	3.78613E-07	-8.79470E-08	-1.19735E-06	-2.27960E-06	-3.49302E-06	-2.57015E-06	-2.80065E-06	-2.74474E-06	-3.18430E-06	-3.46391E-06	-3.06835E-06	-3.91672E-06	-4.57870E-06	-2.84650E-06	-4.30361E-06	-4.37154E-06	-3.99227E-06	-4.21567E-06	-6.38585E-06	-4.30196E-06	-2.79245E-06	-3.63797E-06	-4.63827E-06	-3.90319E-06	-3.71679E-06	-5.06648E-06	-4.44930E-06	-5.54290E-06	-4.34257E-06	-6.22322E-06	-5.71121E-06	-6.50349E-06	-6.35662E-06	-7.19599E-06	-6.77253E-06	-4.50239E-06	-4.38038E-06	-5.11906E-06	-5.28996E-06	-6.24668E-06	-4.97994E-06	-8.84093E-06	-5.26645E-06	-5.79820E-06	-5.93865E-06	-6.36860E-06	-8.67920E-06
5.23087E+00	1.94824E-06	-4.67837E-07	2.57784E-09	9.10524E-07	-1.45082E-06	-8.66663E-07	-3.82761E-06	-2.32700E-06	-2.04749E-06	-1.84131E-06	-2.43645E-06	-3.67221E-06	-2.92179E-06	-3.57618E-06	-4.55953E-06	-3.93599E-06	-4.16591E-06	-3.83317E-06	-3.95872E-06	-4.54534E-06	-5.89453E-06	-4.03879E-06	-2.36407E-06	-3.34033E-06	-4.04657E-06	-4.11208E-06	-3.03547E-06	-4.81407E-06	-4.56220E-06	-5.47392E-06	-5.06259E-06	-6.37761E-06	-5.25918E-06	-6.21630E-06	-6.37586E-06	-5.82601E-06	-7.45586E-06	-5.25738E-06	-4.80286E-06	-5.24754E-06	-5.15173E-06	-5.15028E-06	-4.99851E-06	-7.35816E-06	-5.43695E-06	-5.92628E-06	-5.64805E-06	-6.11571E-06	-8.09719E-06
5.23977E+00	1.61623E-06	4.99112E-07	-2.25725E-07	8.93554E-07	-1.38036E-06	-2.05634E-07	-4.42743E-06	-1.48031E-06	-1.32445E-06	-1.52880E-06	-2.15531E-06	-3.65834E-06	-2.51245E-06	-3.10744E-06	-3.09101E-06	-4.53830E-06	-3.66921E-06	-3.20791E-06	-3.67825E-06	-4.15098E-06	-4.89284E-06	-4.69777E-06	-2.54811E-06	-3.73479E-06	-4.04108E-06	-4.16037E-06	-2.79005E-06	-4.28699E-06	-4.98911E-06	-5.35747E-06	-6.12095E-06	-7.07882E-06	-5.51070E-06	-6.11065E-06	-6.10507E-06	-5.16685E-06	-6.88325E-06	-5.03160E-06	-4.79350E-06	-5.49961E-06	-5.38773E-06	-4.66291E-06	-4.67740E-06	-6.13331E-06	-5.66840E-06	-6.35769E-06	-5.59135E-06	-5.66592E-06	-7.49439E-06
5.24865E+00	7.79111E-07	1.15739E-06	-4.16134E-07	4.79927E-07	-1.01793E-06	1.14077E-07	-4.41352E-06	-9.53652E-07	-1.07799E-06	-1.70367E-06	-1.94824E-06	-3.19606E-06	-2.68351E-06	-2.71126E-06	-1.56345E-06	-4.72049E-06	-4.07000E-06	-3.46584E-06	-3.38784E-06	-2.95730E-06	-4.81647E-06	-4.50906E-06	-2.49325E-06	-4.45692E-06	-3.56949E-06	-4.97545E-06	-3.58452E-06	-4.21024E-06	-4.93509E-06	-5.75587E-06	-6.71659E-06	-6.89574E-06	-6.12576E-06	-5.07898E-06	-6.61836E-06	-4.83423E-06	-6.37630E-06	-5.57192E-06	-3.48670E-06	-5.98633E-06	-5.49707E-06	-5.38859E-06	-5.20641E-06	-5.75805E-06	-5.87896E-06	-6.58908E-06	-5.74175E-06	-5.54929E-06	-6.94895E-06
5.25755E+00	-1.40385E-07	1.12536E-06	-6.20295E-08	6.35484E-07	-5.53820E-07	-3.73048E-07	-4.52079E-06	-9.95133E-07	-2.40331E-06	-1.81689E-06	-1.89217E-06	-2.86493E-06	-3.33468E-06	-1.65976E-06	-1.79840E-06	-4.30763E-06	-3.82075E-06	-3.48155E-06	-3.04106E-06	-2.13058E-06	-4.62370E-06	-3.77352E-06	-2.62060E-06	-3.92426E-06	-4.16577E-06	-6.00224E-06	-3.82527E-06	-3.49781E-06	-3.85966E-06	-6.07454E-06	-6.30103E-06	-6.13792E-06	-5.49739E-06	-4.41570E-06	-7.13202E-06	-4.86704E-06	-6.84883E-06	-5.48944E-06	-3.64407E-06	-6.29196E-06	-5.45201E-06	-6.01392E-06	-5.17556E-06	-5.45997E-06	-5.98944E-06	-5.46830E-06	-5.16944E-06	-5.31358E-06	-7.34817E-06
5.26644E+00	-2.25408E-07	1.32361E-06	-3.01099E-07	4.99554E-07	-4.94437E-07	-9.49840E-07	-2.89621E-06	-1.19321E-06	-3.27439E-06	-1.46419E-06	-1.97632E-06	-2.18576E-06	-3.60057E-06	-1.58770E-06	-2.27681E-06	-3.24667E-06	-3.14838E-06	-3.82756E-06	-2.76154E-06	-9.51786E-07	-4.09466E-06	-2.99661E-06	-2.70082E-06	-3.68583E-06	-4.43737E-06	-6.18433E-06	-3.66410E-06	-3.47302E-06	-3.02158E-06	-5.71839E-06	-5.27653E-06	-5.55040E-06	-5.07943E-06	-4.38537E-06	-6.24418E-06	-4.56614E-06	-6.92622E-06	-4.84711E-06	-4.55241E-06	-5.70854E-06	-5.11967E-06	-5.65933E-06	-5.55043E-06	-4.86368E-06	-5.97137E-06	-4.62711E-06	-4.98714E-06	-4.75298E-06	-7.20696E-06
5.27534E+00	7.89476E-08	1.38669E-06	-5.06820E-07	-3.35999E-07	-5.70674E-07	-1.05898E-06	-1.80204E-06	-1.63284E-06	-3.42489E-06	-6.74583E-07	-1.51410E-06	-1.60468E-06	-2.55963E-06	-1.17941E-06	-2.32004E-06	-2.01599E-06	-2.16127E-06	-4.09302E-06	-2.82504E-06	-2.70970E-07	-3.32814E-06	-2.66155E-06	-2.97102E-06	-3.88686E-06	-4.53547E-06	-5.20795E-06	-3.40250E-06	-3.82512E-06	-3.51614E-06	-5.92552E-06	-4.82862E-06	-5.15173E-06	-5.45970E-06	-4.65071E-06	-5.16276E-06	-4.66900E-06	-6.56517E-06	-4.69441E-06	-4.41167E-06	-5.55820E-06	-3.66587E-06	-5.06096E-06	-5.71722E-06	-4.43461E-06	-5.30243E-06	-4.57207E-06	-4.77451E-06	-3.66163E-06	-5.98795E-06
5.28423E+00	5.16107E-07	1.67072E-06	-7.45662E-07	-1.41609E-06	-9.65271E-07	-1.19306E-06	-1.61320E-06	-2.02161E-06	-3.11478E-06	2.41119E-07	-9.54890E-07	-1.33072E-06	-1.50059E-06	-8.69692E-07	-1.28253E-06	-1.20561E-06	-2.15473E-06	-3.59188E-06	-1.84266E-06	-9.98619E-07	-2.40226E-06	-2.30183E-06	-3.03118E-06	-4.24336E-06	-5.16823E-06	-4.66372E-06	-3.37845E-06	-4.23714E-06	-4.33836E-06	-5.83250E-06	-4.60972E-06	-4.13186E-06	-5.03473E-06	-5.46579E-06	-4.56795E-06	-4.77713E-06	-5.60654E-06	-4.86354E-06	-3.73838E-06	-5.81182E-06	-2.93097E-06	-4.61637E-06	-5.88877E-06	-4.84044E-06	-5.40360E-06	-4.76107E-06	-4.41334E-06	-3.85581E-06	-4.74298E-06
5.29313E+00	4.69083E-07	9.79092E-07	-4.73415E-07	-1.75199E-06	-6.95752E-07	-8.64262E-07	-1.63693E-06	-2.24409E-06	-2.58894E-06	-6.03477E-08	-1.13075E-06	-1.63460E-06	-1.49126E-06	-1.56564E-06	-1.16699E-06	-4.62040E-07	-2.13195E-06	-2.53140E-06	-7.48742E-07	-1.50144E-06	-2.59451E-06	-2.88467E-06	-2.76251E-06	-5.58701E-06	-5.40111E-06	-3.58898E-06	-2.91921E-06	-3.55377E-06	-4.84851E-06	-4.85356E-06	-4.59655E-06	-3.66155E-06	-4.67983E-06	-5.82690E-06	-3.94686E-06	-4.38745E-06	-4.46389E-06	-5.50847E-06	-3.46290E-06	-5.55777E-06	-3.11100E-06	-4.93360E-06	-5.96065E-06	-4.80880E-06	-5.34438E-06	-4.48768E-06	-4.92486E-06	-4.09247E-06	-4.14087E-06
5.30203E+00	4.88867E-08	9.51871E-07	1.52507E-07	-9.53871E-07	-6.93705E-07	-1.00607E-06	-1.63545E-06	-2.40953E-06	-1.67385E-06	-3.87126E-07	-1.15413E-06	-1.69980E-06	-1.24102E-06	-2.43953E-06	-1.48736E-06	-5.02934E-07	-1.38127E-06	-1.34707E-06	-4.19400E-08	-1.51161E-06	-3.25949E-06	-2.87647E-06	-3.27457E-06	-5.42319E-06	-4.66463E-06	-2.56493E-06	-3.14674E-06	-3.23301E-06	-3.94588E-06	-4.01211E-06	-4.86922E-06	-3.60840E-06	-4.15164E-06	-5.90923E-06	-3.70753E-06	-3.09202E-06	-3.66444E-06	-4.82870E-06	-3.69178E-06	-5.75934E-06	-3.78166E-06	-5.92452E-06	-5.24075E-06	-4.88032E-06	-4.76772E-06	-4.00964E-06	-5.32301E-06	-4.55034E-06	-3.71945E-06
5.31092E+00	-2.04149E-07	5.44166E-07	1.26463E-06	-9.60581E-08	-6.85484E-07	-1.35847E-06	-8.86922E-07	-2.97373E-06	-5.84879E-07	-3.35240E-07	-1.06874E-06	-1.45651E-06	-1.55613E-06	-2.06675E-06	-1.24167E-06	-4.84159E-07	-3.45374E-07	-8.55834E-07	8.19686E-07	-1.24285E-06	-2.94416E-06	-2.68621E-06	-4.17046E-06	-4.55102E-06	-3.55233E-06	-1.74462E-06	-3.12689E-06	-3.45190E-06	-3.11230E-06	-4.01731E-06	-5.15443E-06	-4.33231E-06	-3.81234E-06	-5.82731E-06	-4.47463E-06	-2.60207E-06	-2.99202E-06	-3.96109E-06	-3.87637E-06	-6.19997E-06	-5.02836E-06	-6.30153E-06	-4.93753E-06	-4.70211E-06	-4.10111E-06	-3.19260E-06	-5.74393E-06	-4.82418E-06	-3.07473E-06
5.31982E+00	-3.99907E-09	3.33331E-07	7.63018E-07	4.96101E-07	-3.70233E-07	-1.52130E-06	-7.63062E-07	-2.91294E-06	2.05872E-07	-2.83135E-07	-3.81367E-07	-1.20533E-06	-1.26686E-06	-1.38416E-06	-8.85033E-07	-3.72902E-07	-3.90500E-08	-5.30930E-07	1.14397E-06	-3.22659E-07	-1.99797E-06	-2.47413E-06	-4.42021E-06	-3.59518E-06	-2.98984E-06	-1.98524E-06	-2.78663E-06	-3.72671E-06	-1.57260E-06	-4.53773E-06	-4.57235E-06	-4.68670E-06	-3.81357E-06	-5.41484E-06	-5.15574E-06	-3.15008E-06	-3.13593E-06	-3.64196E-06	-4.27379E-06	-5.42665E-06	-5.36638E-06	-6.03387E-06	-4.99834E-06	-4.41592E-06	-4.62969E-06	-3.26112E-06	-5.45519E-06	-5.19572E-06	-2.97574E-06
5.32871E+00	-1.31460E-07	1.31858E-08	2.20745E-07	8.61461E-07	-4.59943E-07	-2.05513E-06	-1.21431E-06	-2.17162E-06	2.38880E-07	-1.12006E-06	1.16271E-07	-6.07923E-07	-2.80845E-07	-1.32536E-06	-6.61362E-07	-3.73840E-07	-6.10333E-07	-7.92507E-07	6.08580E-07	8.72208E-07	-1.58179E-06	-2.52178E-06	-3.17874E-06	-3.32875E-06	-2.76736E-06	-2.92406E-06	-2.77636E-06	-3.91824E-06	-3.50716E-07	-5.15789E-06	-4.31561E-06	-4.43823E-06	-4.06289E-06	-5.28851E-06	-5.19600E-06	-3.53310E-06	-3.36185E-06	-3.51558E-06	-4.01021E-06	-3.90912E-06	-4.64619E-06	-5.28849E-06	-5.25469E-06	-3.96102E-06	-5.48487E-06	-3.46715E-06	-4.69326E-06	-5.19004E-06	-3.40316E-06
5.33761E+00	-2.94526E-07	-3.05840E-07	-5.06483E-07	3.91189E-07	-1.04581E-06	-2.11488E-06	-1.16346E-06	-8.08513E-07	2.98261E-07	-1.69735E-06	-6.35182E-07	-1.59477E-07	3.11598E-07	-1.28218E-06	-1.53560E-07	-6.89867E-07	-9.21809E-07	-1.25759E-06	-2.12687E-07	1.58369E-06	-1.27003E-06	-2.04449E-06	-2.09928E-06	-2.34907E-06	-2.10422E-06	-2.05085E-06	-2.46079E-06	-3.83563E-06	5.19594E-07	-5.04615E-06	-3.47779E-06	-4.50178E-06	-4.00171E-06	-5.88778E-06	-5.12546E-06	-3.59424E-06	-3.45079E-06	-3.20714E-06	-4.03760E-06	-3.04175E-06	-4.44691E-06	-4.29555E-06	-5.05257E-06	-3.89023E-06	-5.49312E-06	-3.63204E-06	-4.03694E-06	-5.56550E-06	-3.64885E-06
5.34650E+00	-9.21966E-07	2.23480E-07	-5.18375E-07	-3.51456E-07	-1.77120E-06	-2.77562E-06	-1.49909E-06	-1.78041E-07	6.99920E-07	-9.92736E-07	-1.97761E-07	-2.40687E-07	1.13402E-06	-1.07985E-06	2.34118E-07	-1.43684E-06	-1.24242E-06	-1.09533E-06	-7.93571E-07	1.15631E-06	-1.39379E-06	-1.57583E-06	-1.65217E-06	-1.81222E-06	-1.66447E-06	-2.29357E-06	-1.74056E-06	-3.83909E-06	-6.40046E-07	-4.02077E-06	-2.61135E-06	-4.93968E-06	-3.73043E-06	-5.38252E-06	-4.66798E-06	-3.51362E-06	-3.55699E-06	-2.61881E-06	-3.35499E-06	-3.15700E-06	-4.25930E-06	-3.05466E-06	-4.17429E-06	-5.06120E-06	-5.32427E-06	-3.24882E-06	-3.46581E-06	-5.43605E-06	-3.67184E-06
5.35539E+00	-8.78770E-07	6.48163E-07	-3.60626E-07	-9.82803E-07	-9.84155E-07	-2.70544E-06	-1.26092E-06	-9.38345E-07	8.19724E-07	-3.10444E-07	2.33194E-07	-3.16264E-07	8.18215E-07	-3.81639E-07	9.93898E-07	-1.27897E-06	-1.20172E-06	-2.66593E-07	-1.37902E-06	-1.88748E-07	-1.36586E-06	-1.35831E-06	-1.48935E-06	-1.91052E-06	-2.18561E-06	-2.14605E-06	-1.40317E-06	-3.23211E-06	-2.15555E-06	-2.00462E-06	-1.72793E-06	-5.24470E-06	-3.48582E-06	-4.76797E-06	-4.10622E-06	-3.04820E-06	-3.67201E-06	-2.92056E-06	-3.29651E-06	-3.58568E-06	-3.97184E-06	-2.16876E-06	-3.38929E-06	-4.79858E-06	-5.09147E-06	-3.37074E-06	-3.14103E-06	-4.91483E-06	-3.46872E-06
5.36428E+00	-6.82191E-07	4.53905E-07	-1.81596E-07	-8.56700E-07	-3.34259E-08	-1.85162E-06	-1.34591E-06	-1.39373E-06	1.37291E-06	3.28952E-07	2.84928E-08	1.80959E-07	2.11676E-07	1.47422E-07	1.30661E-06	-1.63383E-07	-1.36083E-07	-2.20471E-07	-1.33725E-06	-1.11108E-06	-1.24668E-06	-1.27925E-06	-1.45693E-06	-1.70801E-06	-2.13299E-06	-4.42282E-07	-1.56968E-06	-2.38938E-06	-3.24297E-06	-8.69720E-07	-2.13277E-06	-4.86382E-06	-3.10867E-06	-4.72275E-06	-4.44364E-06	-3.10302E-06	-3.31820E-06	-3.19055E-06	-3.01927E-06	-3.50293E-06	-3.70064E-06	-1.98527E-06	-2.76633E-06	-3.81585E-06	-4.69085E-06	-3.90259E-06	-3.19109E-06	-5.11795E-06	-3.70727E-06
5.37318E+00	-9.96512E-07	-1.29985E-07	2.44226E-07	-5.47015E-07	4.27829E-07	-1.14315E-06	-1.38676E-06	-5.44620E-07	1.45659E-06	8.20542E-07	6.96353E-08	7.15724E-07	1.06042E-06	1.40190E-07	1.57218E-06	2.93173E-07	4.77983E-07	-3.38348E-07	-6.00939E-07	-7.11488E-07	-1.08721E-06	-3.03646E-07	-1.39196E-06	-2.35496E-06	-2.53913E-06	8.22682E-07	-2.02881E-06	-1.44237E-06	-2.75593E-06	-1.77140E-06	-2.34019E-06	-3.01792E-06	-1.74036E-06	-4.39614E-06	-4.19065E-06	-3.85034E-06	-2.59324E-06	-3.04618E-06	-2.75193E-06	-3.45402E-06	-3.29770E-06	-2.36635E-06	-2.17669E-06	-2.43307E-06	-4.08977E-06	-3.53145E-06	-2.70095E-06	-4.84658E-06	-4.50632E-06
5.38207E+00	-2.31185E-07	5.53187E-07	3.33642E-07	-3.18727E-07	1.10237E-07	-4.59496E-07	-1.55065E-06	-1.19019E-07	9.43017E-07	1.00689E-06	3.65174E-07	1.31437E-06	1.07061E-06	-2.76301E-07	2.23281E-06	3.23431E-07	4.83390E-07	1.35013E-07	-5.86546E-08	2.59724E-07	-8.19078E-08	-3.77167E-07	-6.39685E-07	-1.45802E-06	-1.51431E-06	1.44621E-06	-1.75816E-06	-1.11059E-06	-2.52111E-06	-2.53348E-06	-2.50229E-06	-2.03014E-06	-1.32345E-06	-3.78759E-06	-3.79666E-06	-3.75479E-06	-3.94656E-06	-2.58288E-06	-2.37586E-06	-3.89666E-06	-2.87699E-06	-2.83981E-06	-1.62251E-06	-1.79932E-06	-2.71489E-06	-2.37041E-06	-3.35208E-06	-3.64993E-06	-4.40095E-06
5.39097E+00	1.00189E-06	1.52230E-06	7.10505E-07	2.07839E-07	-9.54311E-07	-3.80680E-07	-1.08841E-06	-4.34209E-07	1.29845E-06	3.21611E-07	8.66560E-07	1.06140E-06	1.09417E-06	-1.27337E-07	2.14818E-06	-8.88648E-08	1.23109E-06	-1.21723E-08	-2.16708E-07	7.95283E-07	4.17666E-07	-2.28960E-07	3.84318E-07	2.84370E-07	-6.19594E-07	5.14453E-07	-7.17648E-07	-1.34614E-06	-2.18381E-06	-2.05897E-06	-2.43671E-06	-4.91880E-07	-1.63544E-06	-3.18061E-06	-3.51175E-06	-3.82678E-06	-4.21066E-06	-2.28514E-06	-2.34903E-06	-3.86380E-06	-2.96766E-06	-3.73282E-06	-1.48950E-06	-1.54610E-06	-1.97755E-06	-2.16608E-06	-3.27862E-06	-2.62636E-06	-4.12463E-06
5.39986E+00	1.04647E-06	1.74161E-06	1.60229E-07	3.26746E-07	-7.76173E-07	-1.50739E-07	-2.79111E-07	-9.21369E-07	2.45089E-06	-2.16344E-07	1.83492E-06	1.14677E-06	6.17479E-07	6.00820E-07	6.21699E-07	-2.43643E-07	1.05009E-06	-3.46450E-07	-2.51249E-07	5.29542E-07	-1.78998E-07	7.29157E-07	2.97746E-07	1.45375E-06	6.20494E-07	4.88938E-07	1.83831E-07	-2.13485E-06	-1.68941E-06	-1.58662E-06	-3.22342E-06	1.98669E-07	-1.99327E-06	-2.50387E-06	-3.06372E-06	-3.34387E-06	-3.25376E-06	-2.26196E-06	-2.98635E-06	-3.07033E-06	-2.78668E-06	-2.94765E-06	-1.84058E-06	-1.50861E-06	-1.53012E-06	-2.37990E-06	-2.76459E-06	-1.99561E-06	-3.61738E-06
5.40876E+00	4.88997E-07	2.03624E-06	-9.45687E-08	3.17519E-07	-1.53888E-07	-5.28359E-09	5.80733E-07	-3.52402E-07	2.93147E-06	4.25464E-07	2.14487E-06	1.85909E-06	7.50652E-07	1.30338E-06	-1.27734E-09	-4.90467E-07	9.77516E-07	4.25630E-07	8.71783E-08	1.10766E-06	-8.30670E-07	1.46576E-06	3.79220E-07	1.14466E-06	7.00703E-07	-5.82620E-07	-1.75710E-08	-9.73514E-07	-1.65352E-06	-7.56157E-07	-3.37393E-06	1.60504E-07	-2.32204E-06	-2.68472E-06	-2.17323E-06	-1.46788E-06	-2.15300E-06	-1.27928E-06	-2.77881E-06	-2.09515E-06	-2.41455E-06	-2.42003E-06	-2.34013E-06	-1.48851E-06	-1.05988E-06	-3.01029E-06	-1.93289E-06	-1.67527E-06	-2.34122E-06
5.41766E+00	-3.61539E-07	1.65645E-06	-2.92150E-07	-2.56990E-07	4.66623E-07	-2.67499E-07	9.18781E-07	2.34431E-07	3.05123E-06	1.32641E-06	1.74713E-06	1.76056E-06	1.01365E-06	2.05562E-06	7.20700E-07	-5.18942E-07	1.03656E-06	1.46345E-06	4.38541E-07	1.56304E-06	-4.36190E-07	1.36569E-06	6.68559E-07	6.63054E-08	4.16865E-08	-7.89844E-07	-2.55856E-07	-8.35257E-08	-9.74409E-07	-5.24000E-07	-3.28968E-06	2.56614E-07	-1.94941E-06	-2.74609E-06	-2.09820E-06	-9.38656E-07	-1.02349E-06	-1.08987E-06	-1.71702E-06	-1.68373E-06	-1.83463E-06	-1.67832E-06	-2.13826E-06	-1.29645E-06	-1.28564E-06	-2.89587E-06	-1.53506E-06	-1.72487E-06	-1.98765E-06
5.42655E+00	-7.75614E-07	3.80731E-07	-2.90317E-07	-7.09357E-07	7.61463E-07	-3.05983E-07	9.15926E-07	7.20189E-07	2.74125E-06	1.94476E-06	2.28912E-06	3.11649E-06	1.45312E-06	2.14128E-06	9.77684E-07	-1.37951E-07	2.35311E-06	1.46988E-06	5.75597E-07	1.80790E-06	5.91908E-07	6.73694E-07	4.37156E-07	-7.55357E-07	-9.42737E-07	-1.25690E-06	-2.92386E-07	4.54960E-07	-4.56334E-07	-1.22797E-06	-2.30735E-06	6.68025E-07	-1.08224E-06	-2.78148E-06	-2.93396E-06	-1.16076E-06	-9.87460E-08	-1.08274E-06	-3.47709E-07	-1.59281E-06	-2.20011E-06	-1.69561E-06	-2.28714E-06	-8.07484E-07	-1.40372E-06	-2.54604E-06	-1.36115E-06	-1.15921E-06	-2.66159E-06
5.43545E+00	-7.30677E-07	-2.09521E-07	-6.77475E-07	-1.65281E-06	-3.27499E-07	-2.90856E-07	1.65378E-07	1.28436E-06	2.56843E-06	2.11558E-06	2.15821E-06	3.26055E-06	1.28804E-06	2.11758E-06	2.33173E-06	9.32690E-07	2.55722E-06	1.10247E-06	9.68913E-07	2.12603E-06	5.47225E-07	-3.78504E-07	3.38214E-07	3.45241E-07	-1.64990E-06	-6.98316E-07	4.05471E-07	4.84178E-07	-3.04722E-08	-1.43634E-06	-2.32128E-06	1.27885E-07	-1.18950E-06	-2.35997E-06	-1.96216E-06	-1.75355E-06	-4.13147E-07	-1.51898E-06	-2.91105E-07	-1.55522E-06	-2.79237E-06	-2.70452E-06	-2.59156E-06	-1.71396E-06	-1.30821E-06	-1.49296E-06	-9.82803E-07	-1.29795E-06	-3.17428E-06
5.44434E+00	-3.49619E-07	-8.34302E-08	-1.18210E-06	-1.22591E-06	-1.40144E-06	-1.92777E-07	-9.97702E-07	1.80149E-06	2.76156E-06	2.37579E-06	2.61605E-06	3.84579E-06	1.81177E-06	1.99979E-06	2.36577E-06	1.94507E-06	1.37751E-06	5.89802E-07	1.15251E-06	1.57346E-06	9.01582E-07	-7.68848E-07	-1.68042E-07	1.95745E-06	-1.42794E-06	-1.70460E-07	3.35397E-07	1.44564E-07	5.84315E-07	-5.85271E-07	-2.69092E-06	-8.07327E-07	-1.51308E-06	-2.65377E-06	-8.43959E-07	-2.23226E-06	-1.41833E-06	-1.95226E-06	-1.32514E-06	-1.35886E-06	-2.99004E-06	-3.20148E-06	-2.30868E-06	-2.53034E-06	-1.96940E-06	-9.09148E-07	-4.69255E-07	-1.21275E-06	-3.56814E-06
5.45324E+00	-6.15273E-07	1.96645E-07	-1.49297E-06	-6.47436E-07	-1.12756E-06	-3.38633E-08	-1.36510E-06	1.32707E-06	3.21344E-06	3.05503E-06	2.65200E-06	3.91633E-06	3.14190E-06	1.59056E-06	2.22196E-06	2.67829E-06	7.24785E-07	1.54209E-08	1.05473E-06	1.22313E-06	1.82048E-06	2.16396E-07	1.03176E-07	1.77598E-06	-1.70117E-07	-2.44207E-08	5.00335E-07	1.71632E-07	5.97217E-07	6.07228E-08	-2.80346E-06	-7.66857E-07	-1.98386E-06	-2.56992E-06	-8.84313E-07	-2.71813E-06	-1.70995E-06	-9.34327E-07	-1.26186E-06	-4.44621E-07	-2.79604E-06	-2.59640E-06	-1.47067E-06	-2.14393E-06	-2.31197E-06	-6.46422E-07	-1.16464E-06	-3.25074E-07	-3.52707E-06
5.46213E+00	-2.53367E-07	2.25393E-07	-4.04137E-07	-1.38157E-06	-5.74905E-07	-3.63206E-07	-7.90475E-07	1.69785E-06	3.59245E-06	3.38748E-06	2.11123E-06	3.62182E-06	4.22436E-06	1.80662E-06	2.67616E-06	2.57970E-06	1.64538E-06	-2.58829E-07	1.62957E-06	1.69436E-06	1.29688E-06	1.51231E-06	8.67671E-07	2.20477E-06	6.97949E-07	-4.28436E-07	3.56701E-07	1.44329E-06	4.79000E-07	-3.04679E-07	-2.73943E-06	-7.12695E-07	-2.13346E-06	-2.00796E-06	-1.35668E-06	-1.56266E-06	-1.51219E-06	-8.05915E-07	-6.43667E-07	-7.01840E-07	-2.39062E-06	-1.49216E-06	-1.71271E-06	-1.34592E-06	-2.30693E-06	-5.34142E-07	-1.33146E-06	-7.87227E-07	-2.92996E-06
5.47102E+00	-1.77020E-07	-1.06702E-07	-4.87814E-07	-1.03221E-06	-6.56833E-07	-1.73577E-07	-2.56246E-07	3.39033E-06	3.77782E-06	3.77932E-06	1.95595E-06	3.32081E-06	5.05888E-06	2.43765E-06	2.77865E-06	2.47637E-06	3.26465E-06	-4.27508E-08	2.98865E-06	2.09481E-06	1.21854E-06	1.60175E-06	9.80211E-07	1.69587E-06	1.44284E-06	-1.46688E-07	6.31254E-07	3.02009E-06	8.93095E-07	-2.42838E-07	-1.58353E-06	-7.37125E-07	-1.89147E-06	-1.34719E-06	-9.27658E-07	-2.12858E-08	-5.11635E-07	-7.14237E-07	-2.23296E-07	-1.10457E-06	-1.88150E-06	-2.16638E-07	-1.56498E-06	-1.59906E-06	-2.04132E-06	-1.32347E-06	-1.52990E-06	-1.36041E-06	-2.39940E-06
5.47991E+00	5.52602E-07	-7.41819E-07	1.58816E-07	2.34539E-07	-5.12009E-07	-1.20099E-07	-6.27939E-07	5.23374E-06	3.85547E-06	4.47644E-06	2.49831E-06	3.67324E-06	5.51284E-06	2.62262E-06	2.94211E-06	2.48080E-06	3.85613E-06	1.19179E-06	3.32874E-06	1.81036E-06	1.41616E-06	1.22484E-06	9.26379E-07	7.60137E-07	1.17474E-06	1.16704E-06	7.78714E-07	2.83372E-06	1.01795E-06	1.24987E-07	-3.11075E-07	-6.92605E-08	-1.23903E-06	-1.37900E-06	-7.35070E-08	9.14007E-07	6.43446E-07	-6.02880E-07	-5.69927E-07	-1.40100E-06	-8.16904E-07	8.86413E-07	-7.81726E-07	-1.48745E-06	-1.42039E-06	-1.48306E-06	-1.66157E-06	-1.47439E-06	-2.60883E-06
5.48881E+00	1.31939E-06	-1.33891E-06	9.37189E-07	8.94273E-07	-5.39405E-07	5.40493E-07	-4.38380E-07	5.17281E-06	4.73363E-06	4.62446E-06	3.36769E-06	3.40974E-06	5.27456E-06	3.37898E-06	3.52429E-06	2.42023E-06	4.23917E-06	2.95024E-06	2.10147E-06	1.59629E-06	1.73024E-06	1.57015E-06	1.42759E-06	1.38532E-06	9.63408E-07	2.35985E-06	1.29033E-06	1.50395E-06	1.16206E-06	7.23050E-07	8.47524E-07	2.91159E-07	4.38068E-07	-9.95821E-07	8.23743E-07	2.41518E-06	9.09689E-07	2.93207E-07	-4.63395E-07	-1.51275E-06	-5.36183E-07	9.51353E-07	-5.67107E-07	-1.21422E-06	-1.02120E-06	-1.26144E-06	-1.94188E-06	-1.93101E-06	-1.84449E-06
5.49770E+00	1.55735E-06	-1.20488E-06	1.72465E-06	7.85985E-07	3.78571E-07	3.10644E-07	-1.83620E-08	3.68420E-06	5.32216E-06	5.03010E-06	3.79951E-06	4.14763E-06	4.84876E-06	3.22288E-06	3.75812E-06	2.53485E-06	3.99628E-06	4.04752E-06	1.97493E-06	2.06542E-06	2.58439E-06	2.58140E-06	2.14876E-06	1.76613E-06	1.72316E-06	3.75646E-06	2.37388E-06	-1.21433E-08	1.75782E-06	6.56261E-07	2.20167E-06	9.78149E-07	1.04711E-06	-2.17666E-07	3.86189E-07	2.10997E-06	7.69123E-07	5.12947E-07	-9.47207E-07	-1.35429E-06	-7.43393E-07	1.37308E-06	-6.48379E-07	-5.16312E-07	-5.49608E-07	6.69479E-08	-1.72437E-06	-1.83088E-06	-1.25331E-06
5.50660E+00	1.10448E-06	-4.62747E-07	1.88090E-06	4.02536E-07	5.51096E-07	-5.18594E-07	3.43163E-07	3.16639E-06	5.82430E-06	5.05211E-06	3.54925E-06	5.81994E-06	4.71844E-06	3.19351E-06	3.87205E-06	2.19170E-06	3.87687E-06	3.70312E-06	2.51473E-06	2.15801E-06	2.32812E-06	3.55290E-06	2.19718E-06	1.74224E-06	2.40653E-06	3.19921E-06	2.92311E-06	5.13633E-07	2.22652E-06	6.45424E-07	2.81907E-06	2.09500E-06	9.09521E-07	2.84267E-07	2.37061E-07	1.36464E-06	1.34987E-06	-2.52471E-07	-1.17592E-07	-6.44477E-07	-9.65194E-07	1.18005E-06	-3.94055E-07	2.92206E-07	-2.76241E-07	3.76661E-07	-1.48134E-06	-7.46837E-07	1.15048E-07
5.51549E+00	6.44887E-07	5.56045E-07	1.44876E-06	-1.25353E-06	3.76194E-07	-1.04878E-06	1.27662E-06	3.51699E-06	5.77670E-06	4.45941E-06	4.03163E-06	6.86129E-06	4.64773E-06	3.47035E-06	4.75215E-06	2.63904E-06	3.65035E-06	2.54778E-06	3.44860E-06	2.47587E-06	2.44141E-06	4.40197E-06	2.42208E-06	1.89842E-06	3.13081E-06	1.92742E-06	2.52108E-06	2.37058E-06	2.79849E-06	1.38440E-06	2.27945E-06	2.80016E-06	1.38512E-06	2.21808E-07	8.52950E-07	5.62639E-07	2.07836E-06	-9.29300E-07	1.01032E-06	8.34778E-07	-7.78149E-07	1.01294E-06	-3.80463E-07	1.10160E-06	2.67452E-07	-1.23008E-07	-1.53564E-06	1.09891E-07	2.83134E-07
5.52439E+00	7.83460E-07	2.31624E-07	4.22076E-07	-1.91411E-06	7.90171E-07	-4.04032E-07	1.80545E-06	3.38068E-06	6.51096E-06	4.25265E-06	5.23486E-06	6.73476E-06	4.71222E-06	4.11654E-06	4.70289E-06	3.45022E-06	3.41354E-06	2.87974E-06	3.35299E-06	3.08496E-06	3.61459E-06	4.33963E-06	3.04323E-06	2.97189E-06	3.29825E-06	1.70967E-06	1.80836E-06	3.40123E-06	3.22126E-06	2.20943E-06	1.70761E-06	3.66817E-06	2.79830E-06	-3.67093E-07	1.34751E-07	4.94241E-07	1.96531E-06	-9.11401E-07	1.44367E-06	2.41013E-06	-4.93725E-07	9.22020E-07	-6.20343E-07	1.58273E-06	4.56385E-07	1.89920E-08	-1.55683E-06	1.25624E-06	6.84196E-07
5.53329E+00	1.14404E-06	-2.13473E-08	-5.23228E-08	-1.09613E-06	6.68363E-07	1.11586E-06	1.35847E-06	4.07704E-06	6.54090E-06	4.54941E-06	5.83513E-06	6.20075E-06	3.90903E-06	4.37562E-06	4.80820E-06	3.58352E-06	3.82250E-06	4.50106E-06	3.37687E-06	4.58293E-06	4.77291E-06	3.94593E-06	4.47948E-06	3.47259E-06	2.54534E-06	2.43736E-06	1.58243E-06	3.46259E-06	3.72423E-06	2.04245E-06	1.95113E-06	4.02069E-06	3.65600E-06	7.21489E-09	4.56163E-07	1.26848E-06	2.06203E-06	-2.85405E-07	1.45357E-06	3.40367E-06	-4.27473E-07	5.66913E-07	2.59044E-07	8.17427E-07	1.19471E-06	4.97378E-08	-6.54719E-07	1.93019E-06	1.40570E-06
5.54218E+00	1.78778E-07	-4.69865E-08	-8.75658E-07	-3.93657E-07	4.02848E-07	1.64502E-06	1.49775E-06	4.20934E-06	7.07065E-06	4.51057E-06	6.12533E-06	5.52761E-06	3.71124E-06	4.22368E-06	5.27817E-06	3.75084E-06	4.21717E-06	5.24098E-06	4.96843E-06	4.68503E-06	5.03468E-06	3.03448E-06	5.15981E-06	3.03041E-06	3.40948E-06	1.93082E-06	2.22344E-06	3.67490E-06	3.86991E-06	2.48272E-06	2.27943E-06	3.65389E-06	2.94892E-06	7.40585E-07	1.15387E-06	1.99347E-06	2.11676E-06	2.94954E-07	1.99675E-06	3.49161E-06	7.56150E-08	8.71899E-07	9.40243E-07	5.93961E-07	2.34156E-06	-2.68588E-07	5.30597E-07	1.73144E-06	2.28788E-06
5.55108E+00	-6.52096E-07	4.39344E-07	-1.28749E-06	3.00222E-07	-6.57867E-07	9.29222E-07	2.33315E-06	4.36664E-06	7.62722E-06	4.62369E-06	5.92922E-06	5.89490E-06	3.56122E-06	4.54630E-06	6.65748E-06	4.02478E-06	4.59469E-06	4.94578E-06	5.49335E-06	4.04418E-06	4.63502E-06	2.77171E-06	4.58182E-06	2.30223E-06	5.22183E-06	1.91397E-06	3.77750E-06	3.30024E-06	3.37163E-06	3.42220E-06	3.04678E-06	2.97264E-06	3.13202E-06	1.50378E-06	1.50158E-06	2.27554E-06	2.36395E-06	-4.14586E-08	2.41902E-06	2.69197E-06	7.29522E-07	1.31205E-06	1.76275E-06	1.09822E-06	3.92531E-06	1.49802E-07	1.65249E-06	1.45490E-06	2.90680E-06
5.55997E+00	-4.92561E-07	3.12192E-07	-5.98627E-07	-5.73615E-08	-1.71643E-06	-8.88966E-08	2.47392E-06	4.15368E-06	7.78951E-06	4.92170E-06	5.98189E-06	7.33064E-06	4.54654E-06	5.74473E-06	7.54970E-06	4.08834E-06	5.16312E-06	5.27403E-06	4.60414E-06	3.90612E-06	4.56491E-06	2.41174E-06	4.30978E-06	2.49195E-06	5.63171E-06	2.12065E-06	4.90946E-06	3.63734E-06	3.42461E-06	2.60396E-06	3.53593E-06	2.98358E-06	3.31530E-06	2.00116E-06	1.09752E-06	3.53597E-06	2.74136E-06	-5.53236E-08	2.54849E-06	1.92163E-06	1.83195E-06	7.18078E-07	1.55008E-06	1.45032E-06	3.70709E-06	9.49735E-07	1.66451E-06	2.66167E-06	3.71721E-06
5.56886E+00	4.59019E-08	-1.44469E-06	-5.70874E-07	-1.18765E-07	-2.45091E-06	-1.03996E-07	2.40843E-06	3.47083E-06	7.36913E-06	5.95378E-06	6.51437E-06	7.47155E-06	5.34830E-06	6.91866E-06	8.02123E-06	4.60982E-06	5.36683E-06	5.18511E-06	4.71706E-06	4.74782E-06	4.52462E-06	2.50279E-06	3.87634E-06	3.51870E-06	4.95676E-06	2.37652E-06	5.49222E-06	3.20846E-06	3.81690E-06	1.82942E-06	4.19266E-06	3.30443E-06	3.88531E-06	2.17614E-06	2.24548E-06	3.76290E-06	2.31265E-06	4.90508E-07	2.92219E-06	2.51684E-06	2.80218E-06	1.52584E-06	1.81283E-06	1.68690E-06	3.15242E-06	1.46300E-06	2.13257E-06	3.56283E-06	3.39621E-06
5.57775E+00	5.58986E-07	-1.84265E-06	-1.20596E-06	5.19043E-07	-1.64886E-06	5.68322E-07	2.46094E-06	3.25472E-06	7.01683E-06	6.46444E-06	6.97169E-06	7.00911E-06	5.96434E-06	7.19848E-06	8.08768E-06	4.88862E-06	4.55607E-06	5.05890E-06	4.44837E-06	5.08962E-06	5.17867E-06	2.87755E-06	4.92091E-06	3.85746E-06	5.26087E-06	4.14330E-06	5.60342E-06	3.67410E-06	3.69492E-06	2.08524E-06	4.88216E-06	3.54490E-06	4.01684E-06	1.97429E-06	3.53719E-06	3.34814E-06	1.98711E-06	1.61559E-06	4.07195E-06	2.72303E-06	3.14808E-06	1.45166E-06	1.59646E-06	1.68149E-06	2.99355E-06	1.38691E-06	2.74731E-06	4.33856E-06	2.80306E-06
5.58665E+00	1.08036E-06	-1.18241E-06	-1.32554E-06	7.33976E-07	-7.33578E-07	6.32093E-07	1.96595E-06	3.20499E-06	6.02560E-06	6.56279E-06	8.27780E-06	6.17335E-06	5.91400E-06	5.60354E-06	7.30049E-06	5.58458E-06	4.46693E-06	4.61191E-06	5.06223E-06	5.56323E-06	5.21348E-06	3.64937E-06	5.78117E-06	3.98353E-06	5.41916E-06	5.96361E-06	5.67941E-06	4.23131E-06	4.82365E-06	4.33267E-06	4.04052E-06	3.48725E-06	4.18179E-06	1.88653E-06	3.80425E-06	3.28696E-06	2.89623E-06	3.64997E-06	4.53192E-06	2.39745E-06	2.96285E-06	1.70528E-06	5.48300E-07	2.16514E-06	4.13190E-06	1.44662E-06	2.87157E-06	4.29233E-06	2.50577E-06
5.59554E+00	9.19134E-07	-1.63442E-07	-1.26612E-06	-4.79854E-09	6.86328E-07	5.15112E-07	1.95014E-06	3.71460E-06	6.14078E-06	6.58010E-06	9.13124E-06	5.94740E-06	6.56109E-06	3.89738E-06	7.20964E-06	6.52346E-06	4.58223E-06	5.81691E-06	5.89350E-06	5.96985E-06	5.78773E-06	4.70285E-06	6.12887E-06	5.10844E-06	5.28904E-06	7.50793E-06	4.90789E-06	4.25552E-06	5.69132E-06	5.64162E-06	3.05929E-06	3.30738E-06	4.10402E-06	2.70457E-06	3.77957E-06	2.81881E-06	4.02168E-06	4.58507E-06	4.27277E-06	2.87942E-06	3.24050E-06	2.52295E-06	1.24039E-06	2.82865E-06	3.73771E-06	1.87674E-06	1.99713E-06	3.96006E-06	2.86443E-06
5.60444E+00	7.97449E-07	3.81299E-07	-1.41597E-06	1.01384E-07	2.03695E-06	5.18470E-07	3.46752E-06	4.87800E-06	6.92829E-06	7.36956E-06	9.56630E-06	6.20926E-06	6.85384E-06	5.02614E-06	7.29706E-06	6.77478E-06	4.38538E-06	6.70874E-06	5.68758E-06	6.03588E-06	6.81870E-06	5.80663E-06	6.44642E-06	5.68080E-06	4.83088E-06	5.82358E-06	4.92801E-06	4.23334E-06	4.73854E-06	6.36834E-06	3.33021E-06	3.62477E-06	4.54349E-06	4.35644E-06	3.61148E-06	3.25021E-06	5.44248E-06	4.07779E-06	4.07388E-06	3.74186E-06	3.50550E-06	3.44079E-06	3.07198E-06	2.94278E-06	2.97840E-06	1.95536E-06	1.62975E-06	4.23106E-06	3.69627E-06
5.61333E+00	2.67498E-07	2.74161E-08	-7.24425E-07	8.51733E-09	8.73402E-07	-5.59254E-07	2.85420E-06	6.08972E-06	6.89435E-06	7.83860E-06	9.06980E-06	6.69929E-06	8.16376E-06	5.71598E-06	7.91545E-06	6.12161E-06	4.76425E-06	7.25783E-06	6.33777E-06	6.14327E-06	6.79197E-06	5.88155E-06	6.80240E-06	5.89102E-06	4.56927E-06	5.57459E-06	5.16767E-06	5.00760E-06	3.75767E-06	6.70291E-06	3.53937E-06	4.05148E-06	5.77322E-06	4.98742E-06	4.95573E-06	4.72276E-06	4.40277E-06	3.37274E-06	5.01082E-06	4.10276E-06	4.54950E-06	3.96089E-06	4.24508E-06	3.29939E-06	2.65621E-06	3.03843E-06	2.68796E-06	4.22370E-06	3.78733E-06
5.62223E+00	2.36402E-07	1.43963E-08	1.28821E-07	-8.53379E-07	-2.09389E-07	-4.23799E-07	2.31171E-06	6.19785E-06	7.89421E-06	8.24851E-06	8.61772E-06	7.82149E-06	8.93474E-06	6.84318E-06	8.26226E-06	6.17091E-06	6.16230E-06	6.57443E-06	7.22467E-06	6.82726E-06	6.41115E-06	5.50654E-06	7.75189E-06	5.95704E-06	4.69387E-06	6.24559E-06	5.73336E-06	5.83322E-06	4.10656E-06	6.93673E-06	4.14208E-06	4.15098E-06	6.97582E-06	4.70351E-06	6.63219E-06	4.83209E-06	3.49852E-06	3.73483E-06	5.59545E-06	3.86077E-06	5.78759E-06	4.67782E-06	4.25610E-06	3.11216E-06	3.53963E-06	4.21274E-06	3.82036E-06	4.09017E-06	3.62409E-06
5.63112E+00	-1.87893E-07	4.31717E-08	5.83116E-07	-1.48162E-08	-6.06226E-07	4.40913E-08	2.88707E-06	6.48288E-06	7.85536E-06	8.67561E-06	8.18322E-06	8.98565E-06	8.89698E-06	7.33995E-06	8.66211E-06	6.72787E-06	7.21543E-06	6.27391E-06	7.78154E-06	8.49235E-06	5.96520E-06	5.67622E-06	7.73932E-06	6.51268E-06	5.48615E-06	6.67174E-06	5.81194E-06	5.91706E-06	5.77043E-06	6.40789E-06	4.68618E-06	4.09046E-06	6.77468E-06	4.00124E-06	6.94641E-06	4.85520E-06	2.93520E-06	4.52579E-06	5.30545E-06	3.85972E-06	5.92025E-06	4.23146E-06	4.41792E-06	2.18809E-06	3.65680E-06	4.37500E-06	4.02971E-06	5.22627E-06	3.54022E-06
5.64002E+00	-7.14954E-08	4.56658E-07	-6.86640E-07	3.34303E-07	-1.11045E-06	6.79703E-07	2.78547E-06	6.71505E-06	7.63219E-06	8.72217E-06	9.44482E-06	9.29860E-06	8.63135E-06	7.81743E-06	8.77225E-06	7.07619E-06	7.29254E-06	7.58792E-06	7.63846E-06	9.22973E-06	6.37237E-06	6.25149E-06	7.94586E-06	7.41966E-06	5.94532E-06	7.47962E-06	6.04934E-06	5.74803E-06	6.57618E-06	6.02571E-06	5.06436E-06	4.54918E-06	6.13898E-06	4.47797E-06	6.85015E-06	5.75994E-06	4.13791E-06	4.43489E-06	5.25648E-06	4.41276E-06	5.34635E-06	3.87743E-06	4.22470E-06	2.47635E-06	4.41405E-06	4.69997E-06	4.66327E-06	5.31542E-06	4.41043E-06
5.64892E+00	2.37341E-07	1.48423E-06	-1.26082E-06	1.45814E-07	-1.09462E-06	8.36102E-07	2.28123E-06	6.04014E-06	7.74700E-06	8.89867E-06	1.01984E-05	9.12526E-06	9.46374E-06	8.38953E-06	9.56776E-06	6.98289E-06	7.86363E-06	8.39513E-06	7.11438E-06	9.52029E-06	7.45741E-06	5.95282E-06	7.95833E-06	6.99360E-06	6.86991E-06	8.80775E-06	6.47542E-06	5.53059E-06	7.41376E-06	5.94183E-06	5.62429E-06	4.87252E-06	5.47136E-06	5.16284E-06	6.91556E-06	6.31523E-06	5.81146E-06	4.42498E-06	6.45613E-06	4.60352E-06	6.27311E-06	3.69201E-06	4.61353E-06	3.79813E-06	5.33045E-06	5.12464E-06	5.29122E-06	5.18798E-06	5.06759E-06
5.65781E+00	1.33349E-06	1.87783E-06	-1.27530E-06	-1.27055E-07	-7.91165E-07	1.12161E-06	2.55623E-06	4.79753E-06	8.90093E-06	9.28834E-06	1.08449E-05	8.58184E-06	9.89393E-06	8.20364E-06	9.74298E-06	8.39096E-06	8.50634E-06	8.15045E-06	7.51343E-06	9.42264E-06	8.25024E-06	5.81323E-06	7.61183E-06	6.79917E-06	7.87956E-06	9.76858E-06	7.05663E-06	6.07039E-06	7.32141E-06	6.61205E-06	7.14993E-06	5.21875E-06	6.43865E-06	4.91721E-06	6.96424E-06	6.51886E-06	6.46429E-06	4.81155E-06	6.33178E-06	5.82109E-06	7.04930E-06	3.99705E-06	5.18909E-06	5.23056E-06	5.94730E-06	5.52662E-06	6.50243E-06	4.97758E-06	5.74762E-06
5.66671E+00	1.39852E-06	1.21034E-06	-7.88948E-07	2.99190E-07	-4.72259E-08	1.43589E-06	3.23148E-06	4.33732E-06	8.88887E-06	9.81236E-06	1.17799E-05	8.67720E-06	1.06173E-05	8.20941E-06	1.04008E-05	9.64511E-06	8.77614E-06	8.34943E-06	8.74992E-06	8.62804E-06	7.99529E-06	5.77652E-06	8.39390E-06	7.75118E-06	8.42907E-06	9.61016E-06	9.06211E-06	7.11650E-06	7.00453E-06	6.80350E-06	8.71669E-06	6.03038E-06	6.95491E-06	4.78941E-06	7.23036E-06	7.22815E-06	6.46347E-06	5.20732E-06	6.74861E-06	6.36168E-06	7.71639E-06	4.56526E-06	6.27944E-06	5.98138E-06	6.10818E-06	6.06785E-06	5.87021E-06	5.89376E-06	5.49185E-06
5.67560E+00	1.19956E-06	2.89906E-07	-8.42003E-07	1.24492E-06	3.81624E-07	1.77909E-06	3.24996E-06	4.62355E-06	9.34476E-06	1.04110E-05	1.16773E-05	9.74082E-06	1.04930E-05	8.61647E-06	1.09788E-05	9.61886E-06	8.97176E-06	8.88479E-06	9.33522E-06	7.61899E-06	8.68149E-06	6.10515E-06	9.13165E-06	8.89353E-06	8.69844E-06	8.43247E-06	1.02752E-05	7.97347E-06	6.49591E-06	7.39712E-06	8.27661E-06	6.39479E-06	7.28786E-06	5.76908E-06	7.06292E-06	8.13269E-06	7.21456E-06	6.05481E-06	5.83860E-06	7.20742E-06	7.44666E-06	5.56535E-06	6.99083E-06	6.53447E-06	5.32989E-06	6.56622E-06	5.37047E-06	6.84003E-06	5.50052E-06
5.68450E+00	7.26700E-07	-6.95966E-07	-1.00086E-06	1.73656E-06	8.45754E-07	1.68734E-06	2.16082E-06	5.48817E-06	1.03797E-05	1.06862E-05	1.11250E-05	1.03368E-05	1.01889E-05	9.34665E-06	1.04889E-05	8.76322E-06	8.84740E-06	1.01011E-05	9.55531E-06	6.76052E-06	9.87055E-06	7.10632E-06	9.19386E-06	9.85375E-06	8.66720E-06	7.22707E-06	1.02035E-05	8.13748E-06	6.74018E-06	8.18186E-06	7.43047E-06	6.61986E-06	6.61555E-06	6.42910E-06	6.79819E-06	8.86784E-06	7.78361E-06	5.79706E-06	5.50998E-06	7.70253E-06	7.67012E-06	6.38999E-06	7.20429E-06	7.13559E-06	5.50367E-06	7.64206E-06	5.60934E-06	7.69632E-06	6.70377E-06
5.69338E+00	1.01996E-07	-9.09396E-07	-1.05998E-06	8.35764E-07	6.64284E-07	1.92043E-06	2.31365E-06	6.20033E-06	1.06623E-05	1.05654E-05	1.05304E-05	1.11151E-05	1.01822E-05	1.05602E-05	1.02846E-05	8.60415E-06	8.42800E-06	9.67415E-06	9.51083E-06	7.18882E-06	1.03958E-05	8.12293E-06	7.81824E-06	1.01502E-05	9.05737E-06	8.15470E-06	8.89793E-06	8.38798E-06	7.73774E-06	8.87513E-06	8.45657E-06	6.57851E-06	7.16154E-06	8.03010E-06	6.61954E-06	8.55801E-06	8.32933E-06	6.31969E-06	6.34077E-06	8.38597E-06	7.90927E-06	6.61938E-06	7.55531E-06	6.57788E-06	6.30771E-06	8.10029E-06	6.59124E-06	8.68455E-06	7.77493E-06
5.70228E+00	2.33226E-07	-8.52981E-07	-1.87563E-06	9.18614E-07	3.93638E-07	1.77904E-06	3.51689E-06	6.93976E-06	1.01829E-05	1.05929E-05	1.02008E-05	1.18954E-05	1.13763E-05	1.14398E-05	9.83889E-06	9.64091E-06	8.58094E-06	9.16958E-06	9.61372E-06	7.72019E-06	1.02305E-05	7.70818E-06	7.78372E-06	9.84745E-06	8.87912E-06	1.03161E-05	8.26578E-06	8.53387E-06	9.21231E-06	8.46486E-06	8.80152E-06	7.15629E-06	7.74452E-06	9.04880E-06	7.06221E-06	9.17618E-06	8.75037E-06	7.03322E-06	6.91030E-06	8.32315E-06	8.55572E-06	6.35398E-06	7.84728E-06	6.55683E-06	7.12406E-06	7.49354E-06	6.72278E-06	9.78576E-06	8.52465E-06
5.71117E+00	6.85397E-09	-7.11371E-07	-1.72381E-06	1.15217E-06	4.30860E-07	2.33134E-06	4.79791E-06	8.79922E-06	1.02203E-05	1.11321E-05	1.09002E-05	1.16363E-05	1.27818E-05	1.19979E-05	9.06592E-06	9.17396E-06	9.86227E-06	9.39946E-06	9.97179E-06	8.99801E-06	9.75421E-06	6.93749E-06	8.79450E-06	9.35070E-06	8.65157E-06	1.12946E-05	8.36293E-06	8.63506E-06	9.62321E-06	8.63682E-06	8.32734E-06	7.36310E-06	9.26724E-06	9.47897E-06	7.62519E-06	9.39289E-06	9.50005E-06	7.42140E-06	7.11493E-06	7.11375E-06	9.23945E-06	6.41653E-06	8.63378E-06	7.38622E-06	7.99964E-06	7.25274E-06	6.63104E-06	9.98079E-06	8.01858E-06
5.72007E+00	6.87708E-08	-2.04426E-07	-4.76576E-07	1.06049E-06	6.21757E-07	2.40775E-06	5.68838E-06	9.45544E-06	1.03346E-05	1.06879E-05	1.07776E-05	1.09741E-05	1.25370E-05	1.16168E-05	8.37006E-06	8.67768E-06	9.71372E-06	9.99585E-06	9.41273E-06	9.85122E-06	1.00320E-05	8.01518E-06	8.74619E-06	9.53042E-06	9.16732E-06	1.05220E-05	8.67926E-06	8.78419E-06	1.04503E-05	9.86055E-06	7.42949E-06	8.43767E-06	8.76850E-06	9.36501E-06	9.01921E-06	9.42787E-06	9.97222E-06	7.77825E-06	7.69510E-06	7.42772E-06	9.30975E-06	8.25839E-06	9.15332E-06	8.02625E-06	8.81781E-06	7.50808E-06	6.29273E-06	9.13868E-06	7.11736E-06
5.72896E+00	1.38328E-07	-5.31530E-07	3.91147E-08	9.85807E-07	2.19167E-07	2.93768E-06	5.92479E-06	9.86946E-06	1.11366E-05	1.04699E-05	1.09515E-05	1.11829E-05	1.21463E-05	1.16107E-05	7.82497E-06	9.62644E-06	1.02561E-05	1.03095E-05	8.83706E-06	1.03166E-05	1.06246E-05	8.55395E-06	9.81842E-06	1.08122E-05	1.01062E-05	1.06246E-05	8.82789E-06	9.41008E-06	1.17521E-05	1.03968E-05	7.69196E-06	9.10482E-06	7.97386E-06	8.85649E-06	1.06067E-05	1.07779E-05	9.36679E-06	8.46744E-06	8.51989E-06	7.46664E-06	9.15034E-06	9.13663E-06	9.39961E-06	8.06762E-06	9.04178E-06	8.64310E-06	6.73610E-06	8.58761E-06	7.44243E-06
5.73786E+00	6.17310E-08	-1.40857E-06	-2.37745E-07	6.45143E-07	7.49517E-07	2.33581E-06	5.49423E-06	1.02291E-05	1.11196E-05	1.16558E-05	1.15691E-05	1.14021E-05	1.27793E-05	1.02913E-05	9.06947E-06	1.07088E-05	1.16444E-05	1.01250E-05	8.91134E-06	1.06883E-05	1.08794E-05	8.93205E-06	1.08859E-05	1.18391E-05	1.00237E-05	1.01315E-05	8.79871E-06	1.06195E-05	1.21322E-05	1.12790E-05	8.86848E-06	9.58426E-06	8.01439E-06	8.36862E-06	9.42506E-06	1.14899E-05	8.94298E-06	9.81321E-06	9.36795E-06	8.39687E-06	9.19091E-06	7.93624E-06	8.44980E-06	8.22119E-06	9.26694E-06	9.06418E-06	7.50992E-06	8.35005E-06	7.98250E-06
5.74675E+00	1.27222E-07	-1.40196E-06	5.80956E-07	4.30253E-07	1.52256E-06	1.70601E-06	4.36849E-06	9.37864E-06	1.06986E-05	1.18513E-05	1.19540E-05	1.14976E-05	1.26109E-05	1.01785E-05	1.12414E-05	1.07583E-05	1.20335E-05	9.92237E-06	9.98483E-06	1.15782E-05	9.19954E-06	1.08817E-05	1.17513E-05	1.06995E-05	1.01085E-05	1.12033E-05	9.02341E-06	1.14247E-05	1.12020E-05	1.15674E-05	1.04317E-05	1.01597E-05	8.99404E-06	8.52654E-06	9.02265E-06	1.14200E-05	9.14495E-06	9.86554E-06	9.93499E-06	9.42869E-06	1.06398E-05	6.80647E-06	8.25795E-06	8.85671E-06	9.26855E-06	9.80371E-06	8.15120E-06	8.31631E-06	9.17375E-06
5.75565E+00	-1.21665E-07	-1.41488E-06	1.36844E-06	-1.14394E-07	1.88298E-06	1.64106E-06	3.62558E-06	7.92929E-06	1.05788E-05	1.28891E-05	1.10894E-05	1.31821E-05	1.17865E-05	1.14902E-05	1.19474E-05	1.04664E-05	1.18146E-05	1.01146E-05	1.13418E-05	1.24656E-05	9.74419E-06	1.29625E-05	1.24301E-05	1.09310E-05	1.08330E-05	1.15309E-05	9.20970E-06	1.11324E-05	1.03083E-05	1.09991E-05	1.09388E-05	9.99367E-06	1.05961E-05	1.10474E-05	9.50021E-06	1.08066E-05	9.87465E-06	9.56217E-06	1.04410E-05	9.73547E-06	1.07630E-05	7.63841E-06	9.28914E-06	8.82389E-06	9.32419E-06	1.10657E-05	8.85897E-06	8.34726E-06	1.02223E-05
5.76454E+00	1.72999E-07	-5.67990E-07	1.24701E-06	-6.97199E-07	5.53295E-07	6.37221E-07	4.54714E-06	9.01964E-06	1.06499E-05	1.31600E-05	1.05427E-05	1.45074E-05	1.05573E-05	1.28768E-05	1.23978E-05	1.15445E-05	1.20735E-05	1.02448E-05	1.20826E-05	1.38279E-05	1.04231E-05	1.40606E-05	1.21414E-05	1.17993E-05	1.15295E-05	1.26117E-05	1.12413E-05	1.18182E-05	1.12972E-05	1.08574E-05	1.20303E-05	9.53764E-06	1.16676E-05	1.19726E-05	1.04813E-05	1.07554E-05	1.03186E-05	9.62507E-06	1.03071E-05	1.02588E-05	1.09833E-05	1.00400E-05	9.54944E-06	9.36447E-06	9.52598E-06	1.16836E-05	8.91206E-06	1.00181E-05	1.16788E-05
5.77344E+00	8.93805E-08	-8.67621E-07	1.00260E-06	-3.55944E-07	-1.69327E-08	7.69055E-08	5.10896E-06	1.01350E-05	1.14607E-05	1.30915E-05	1.15651E-05	1.45884E-05	1.09833E-05	1.35462E-05	1.33409E-05	1.25779E-05	1.20262E-05	1.11828E-05	1.24343E-05	1.48302E-05	9.89202E-06	1.25075E-05	1.18016E-05	1.19746E-05	1.15897E-05	1.32496E-05	1.17136E-05	1.30159E-05	1.28226E-05	1.06392E-05	1.32624E-05	1.02279E-05	1.13143E-05	1.13215E-05	1.07249E-05	1.06633E-05	1.10365E-05	1.06315E-05	9.57970E-06	1.06218E-05	1.19628E-05	1.17510E-05	1.03219E-05	9.97907E-06	1.00680E-05	1.14775E-05	8.79079E-06	1.07174E-05	1.21903E-05
5.78234E+00	-8.09407E-07	-1.44661E-06	5.82574E-07	2.72644E-07	1.00218E-06	1.53613E-06	6.45028E-06	1.07726E-05	1.29945E-05	1.29241E-05	1.29430E-05	1.38312E-05	1.20842E-05	1.37350E-05	1.32548E-05	1.32865E-05	1.19593E-05	1.20130E-05	1.31602E-05	1.46389E-05	1.08177E-05	1.24342E-05	1.22471E-05	1.16934E-05	1.17945E-05	1.24991E-05	1.07814E-05	1.28605E-05	1.33099E-05	1.01711E-05	1.28156E-05	1.16620E-05	1.08527E-05	1.12995E-05	1.09913E-05	1.13283E-05	1.10561E-05	1.14121E-05	9.30456E-06	1.03975E-05	1.27937E-05	1.19796E-05	1.02333E-05	1.08404E-05	1.05581E-05	1.13568E-05	9.08113E-06	1.06104E-05	1.16725E-05
5.79123E+00	-1.37473E-06	-1.91670E-06	1.07945E-06	5.91789E-07	1.57710E-06	3.51241E-06	7.28198E-06	1.08191E-05	1.30941E-05	1.19899E-05	1.33970E-05	1.35479E-05	1.29813E-05	1.40584E-05	1.25709E-05	1.41509E-05	1.25989E-05	1.28768E-05	1.32320E-05	1.52891E-05	1.17123E-05	1.30713E-05	1.20001E-05	1.12989E-05	1.18204E-05	1.12892E-05	1.01925E-05	1.29592E-05	1.30854E-05	1.08472E-05	1.27629E-05	1.29005E-05	1.03305E-05	1.23083E-05	1.21062E-05	1.21385E-05	1.06561E-05	1.11098E-05	1.02946E-05	1.13752E-05	1.32869E-05	1.11730E-05	9.98638E-06	1.17689E-05	1.00200E-05	1.16601E-05	9.72580E-06	1.14656E-05	1.11382E-05
5.80012E+00	-2.00429E-06	-1.76725E-06	1.79742E-06	5.14807E-07	1.04921E-06	3.81217E-06	6.98455E-06	1.13990E-05	1.29172E-05	1.22371E-05	1.31448E-05	1.43434E-05	1.28497E-05	1.47344E-05	1.32441E-05	1.49594E-05	1.34823E-05	1.27058E-05	1.22532E-05	1.48946E-05	1.26399E-05	1.29638E-05	1.16372E-05	1.12336E-05	1.25439E-05	1.13398E-05	1.10486E-05	1.35270E-05	1.27512E-05	1.35724E-05	1.22121E-05	1.21096E-05	9.95719E-06	1.31629E-05	1.30390E-05	1.27681E-05	1.04081E-05	1.13785E-05	1.02288E-05	1.15564E-05	1.29548E-05	1.07364E-05	1.01846E-05	1.14448E-05	1.01820E-05	1.27107E-05	1.13110E-05	1.27193E-05	1.19656E-05
5.80901E+00	-2.05493E-06	-4.55216E-07	1.56344E-06	5.34352E-07	-4.50610E-08	3.08205E-06	6.83622E-06	1.20973E-05	1.30053E-05	1.23897E-05	1.35350E-05	1.37167E-05	1.15426E-05	1.51889E-05	1.35638E-05	1.51637E-05	1.37260E-05	1.31368E-05	1.23125E-05	1.43765E-05	1.34424E-05	1.24902E-05	1.24084E-05	1.17233E-05	1.24963E-05	1.14435E-05	1.25420E-05	1.31685E-05	1.28324E-05	1.46070E-05	1.18678E-05	1.24292E-05	9.95779E-06	1.31478E-05	1.25098E-05	1.36853E-05	1.16221E-05	1.20492E-05	1.17109E-05	1.20345E-05	1.30905E-05	1.07884E-05	1.11056E-05	1.19241E-05	1.02207E-05	1.37210E-05	1.22145E-05	1.27866E-05	1.17990E-05
5.81791E+00	-1.03288E-06	-3.57501E-07	5.30775E-07	5.12780E-07	-3.34632E-07	2.70442E-06	6.62638E-06	1.16546E-05	1.36436E-05	1.24331E-05	1.33783E-05	1.25397E-05	1.13732E-05	1.43843E-05	1.41029E-05	1.50426E-05	1.42153E-05	1.27135E-05	1.36405E-05	1.44018E-05	1.29117E-05	1.27399E-05	1.29812E-05	1.24917E-05	1.23962E-05	1.13569E-05	1.31517E-05	1.25794E-05	1.36333E-05	1.38567E-05	1.19695E-05	1.34947E-05	1.13928E-05	1.31614E-05	1.30981E-05	1.40871E-05	1.28607E-05	1.28288E-05	1.32943E-05	1.28190E-05	1.34827E-05	1.09023E-05	1.24397E-05	1.26228E-05	1.10518E-05	1.47527E-05	1.32293E-05	1.15039E-05	1.16217E-05
5.82680E+00	3.14837E-07	-9.01633E-07	-4.46337E-07	4.39290E-07	-5.28054E-08	2.40916E-06	6.54773E-06	1.15452E-05	1.37769E-05	1.39658E-05	1.40378E-05	1.24708E-05	1.22725E-05	1.38962E-05	1.47708E-05	1.55398E-05	1.47669E-05	1.36486E-05	1.47133E-05	1.51156E-05	1.36834E-05	1.40111E-05	1.41015E-05	1.43432E-05	1.28544E-05	1.29753E-05	1.36752E-05	1.29589E-05	1.43006E-05	1.28840E-05	1.35103E-05	1.42814E-05	1.28288E-05	1.26423E-05	1.45573E-05	1.36402E-05	1.26832E-05	1.28933E-05	1.41421E-05	1.36741E-05	1.33662E-05	1.00778E-05	1.34210E-05	1.38446E-05	1.14819E-05	1.47165E-05	1.34173E-05	1.08894E-05	1.23090E-05
5.83570E+00	1.09702E-06	-2.51856E-07	-9.00501E-07	9.60805E-07	-2.24586E-07	2.78151E-06	5.58968E-06	1.05069E-05	1.27845E-05	1.51120E-05	1.50144E-05	1.29689E-05	1.51873E-05	1.36291E-05	1.47093E-05	1.58953E-05	1.44510E-05	1.47578E-05	1.42682E-05	1.52280E-05	1.45069E-05	1.53989E-05	1.45910E-05	1.44594E-05	1.33375E-05	1.49556E-05	1.41558E-05	1.28081E-05	1.25503E-05	1.33301E-05	1.44214E-05	1.44070E-05	1.34598E-05	1.29061E-05	1.52849E-05	1.41696E-05	1.33618E-05	1.25683E-05	1.41339E-05	1.37472E-05	1.37697E-05	1.00844E-05	1.36812E-05	1.48839E-05	1.20239E-05	1.45173E-05	1.28885E-05	1.15587E-05	1.27218E-05
5.84459E+00	8.20778E-07	4.68978E-07	-1.33466E-07	1.54142E-06	-3.89348E-07	2.91635E-06	5.57187E-06	1.13526E-05	1.28229E-05	1.51729E-05	1.47285E-05	1.36616E-05	1.57802E-05	1.50956E-05	1.45946E-05	1.46100E-05	1.49326E-05	1.42092E-05	1.49484E-05	1.48810E-05	1.39694E-05	1.46812E-05	1.54621E-05	1.45349E-05	1.41596E-05	1.59899E-05	1.47281E-05	1.24685E-05	1.24885E-05	1.37963E-05	1.44571E-05	1.44813E-05	1.39080E-05	1.27021E-05	1.50730E-05	1.49458E-05	1.37977E-05	1.29703E-05	1.46748E-05	1.46806E-05	1.40448E-05	1.16163E-05	1.27901E-05	1.47956E-05	1.23967E-05	1.43058E-05	1.35653E-05	1.26820E-05	1.28901E-05
5.85349E+00	-1.09747E-07	1.14715E-06	5.87664E-07	2.17908E-06	-5.73364E-07	2.22276E-06	6.40103E-06	1.24238E-05	1.38922E-05	1.44972E-05	1.44702E-05	1.39779E-05	1.48193E-05	1.63542E-05	1.31892E-05	1.40886E-05	1.52354E-05	1.36419E-05	1.59770E-05	1.44526E-05	1.42048E-05	1.37494E-05	1.68124E-05	1.51008E-05	1.43719E-05	1.67197E-05	1.49096E-05	1.27291E-05	1.39201E-05	1.41267E-05	1.40133E-05	1.51430E-05	1.41510E-05	1.31125E-05	1.42125E-05	1.47954E-05	1.39401E-05	1.35726E-05	1.42239E-05	1.55143E-05	1.46514E-05	1.25502E-05	1.23581E-05	1.38927E-05	1.31277E-05	1.47630E-05	1.38071E-05	1.31978E-05	1.32398E-05
5.86238E+00	1.94454E-07	5.86050E-07	-8.70621E-08	2.23331E-06	1.38685E-07	1.87085E-06	8.02069E-06	1.12666E-05	1.53259E-05	1.36817E-05	1.47915E-05	1.30397E-05	1.55287E-05	1.64722E-05	1.28862E-05	1.42663E-05	1.56063E-05	1.45856E-05	1.56772E-05	1.39820E-05	1.46323E-05	1.31672E-05	1.65548E-05	1.49033E-05	1.40952E-05	1.65381E-05	1.45312E-05	1.28574E-05	1.53291E-05	1.48992E-05	1.43989E-05	1.55632E-05	1.51347E-05	1.31201E-05	1.41879E-05	1.39152E-05	1.52418E-05	1.33187E-05	1.43278E-05	1.55645E-05	1.28240E-05	1.34736E-05	1.35482E-05	1.29227E-05	1.42773E-05	1.54235E-05	1.36916E-05	1.42394E-05	1.37582E-05
5.87128E+00	6.89448E-07	7.42521E-07	-4.26644E-07	1.35571E-06	9.50073E-07	1.42410E-06	8.55930E-06	1.16449E-05	1.49355E-05	1.44497E-05	1.43395E-05	1.36375E-05	1.59417E-05	1.55779E-05	1.30038E-05	1.41213E-05	1.48060E-05	1.44807E-05	1.54894E-05	1.50213E-05	1.53295E-05	1.28570E-05	1.57085E-05	1.44398E-05	1.49896E-05	1.70179E-05	1.52558E-05	1.36849E-05	1.52576E-05	1.60198E-05	1.49782E-05	1.52723E-05	1.61024E-05	1.33451E-05	1.42191E-05	1.41446E-05	1.53463E-05	1.33321E-05	1.49235E-05	1.47636E-05	1.20514E-05	1.39055E-05	1.37725E-05	1.24581E-05	1.51007E-05	1.52000E-05	1.35580E-05	1.53085E-05	1.39143E-05
5.88017E+00	1.18759E-06	7.77290E-07	-1.53552E-07	1.13083E-06	1.39992E-06	2.43554E-06	8.39030E-06	1.20930E-05	1.40703E-05	1.51339E-05	1.39236E-05	1.50735E-05	1.59486E-05	1.44210E-05	1.34657E-05	1.40984E-05	1.52953E-05	1.48095E-05	1.62780E-05	1.53988E-05	1.54517E-05	1.32398E-05	1.54954E-05	1.36806E-05	1.59543E-05	1.75065E-05	1.59069E-05	1.51945E-05	1.52677E-05	1.67007E-05	1.45458E-05	1.47827E-05	1.57893E-05	1.38160E-05	1.60053E-05	1.39652E-05	1.53804E-05	1.43108E-05	1.46918E-05	1.48836E-05	1.20743E-05	1.42238E-05	1.30582E-05	1.32201E-05	1.61333E-05	1.50475E-05	1.40287E-05	1.51180E-05	1.35675E-05
5.88907E+00	9.05613E-07	-5.42469E-07	8.55640E-07	4.50136E-07	1.38704E-06	2.98581E-06	7.62015E-06	1.21308E-05	1.35173E-05	1.57777E-05	1.38807E-05	1.51438E-05	1.56492E-05	1.54572E-05	1.49275E-05	1.39548E-05	1.57700E-05	1.54965E-05	1.61764E-05	1.50141E-05	1.60868E-05	1.46339E-05	1.56942E-05	1.41859E-05	1.64818E-05	1.62172E-05	1.48543E-05	1.73328E-05	1.67254E-05	1.56152E-05	1.37676E-05	1.63332E-05	1.56437E-05	1.47605E-05	1.75195E-05	1.47941E-05	1.63070E-05	1.48899E-05	1.45695E-05	1.37478E-05	1.31489E-05	1.48521E-05	1.29104E-05	1.33190E-05	1.63970E-05	1.50951E-05	1.43459E-05	1.41330E-05	1.28465E-05
5.89797E+00	-2.49229E-07	-1.64284E-06	1.75654E-06	-5.37577E-07	1.08791E-06	2.00504E-06	6.82808E-06	1.15031E-05	1.28290E-05	1.54787E-05	1.44566E-05	1.57558E-05	1.53112E-05	1.58036E-05	1.58230E-05	1.51961E-05	1.60941E-05	1.66208E-05	1.55644E-05	1.49337E-05	1.64880E-05	1.59807E-05	1.58939E-05	1.56447E-05	1.67557E-05	1.59184E-05	1.42029E-05	1.65856E-05	1.71675E-05	1.43992E-05	1.41015E-05	1.70870E-05	1.54728E-05	1.57323E-05	1.63664E-05	1.55156E-05	1.67682E-05	1.40481E-05	1.46330E-05	1.26454E-05	1.42316E-05	1.41654E-05	1.29434E-05	1.50692E-05	1.57862E-05	1.50878E-05	1.49998E-05	1.42527E-05	1.35070E-05
5.90686E+00	-1.15359E-06	-1.74591E-06	4.99900E-07	-4.01798E-07	1.57167E-06	2.05483E-06	6.81133E-06	1.26335E-05	1.12638E-05	1.55395E-05	1.47814E-05	1.66981E-05	1.52656E-05	1.57757E-05	1.60381E-05	1.61706E-05	1.72432E-05	1.64463E-05	1.45779E-05	1.57332E-05	1.69174E-05	1.69363E-05	1.70116E-05	1.73183E-05	1.67154E-05	1.67533E-05	1.46751E-05	1.49549E-05	1.72254E-05	1.49079E-05	1.49467E-05	1.75447E-05	1.54577E-05	1.60997E-05	1.52147E-05	1.70778E-05	1.63950E-05	1.44568E-05	1.60459E-05	1.30141E-05	1.52217E-05	1.41396E-05	1.41078E-05	1.54849E-05	1.59607E-05	1.48550E-05	1.53514E-05	1.39097E-05	1.42678E-05
5.91575E+00	-4.49176E-08	-9.37756E-07	-1.64616E-07	6.66211E-07	1.51883E-06	1.69211E-06	6.64038E-06	1.21033E-05	1.08171E-05	1.50390E-05	1.52702E-05	1.70882E-05	1.58098E-05	1.64379E-05	1.62543E-05	1.59841E-05	1.79945E-05	1.67726E-05	1.44301E-05	1.63366E-05	1.71443E-05	1.70029E-05	1.84704E-05	1.72775E-05	1.65998E-05	1.57008E-05	1.55741E-05	1.48242E-05	1.68261E-05	1.55738E-05	1.60875E-05	1.66350E-05	1.59936E-05	1.66668E-05	1.56679E-05	1.82891E-05	1.50935E-05	1.56720E-05	1.64943E-05	1.44022E-05	1.58846E-05	1.40581E-05	1.63796E-05	1.48540E-05	1.58191E-05	1.41304E-05	1.49746E-05	1.42883E-05	1.52265E-05
5.92464E+00	-4.84625E-07	8.28845E-07	1.24880E-07	7.22082E-07	9.20876E-07	1.69538E-06	6.24216E-06	1.18440E-05	1.24204E-05	1.49584E-05	1.52179E-05	1.66682E-05	1.71617E-05	1.72668E-05	1.60360E-05	1.64900E-05	1.80010E-05	1.65053E-05	1.64260E-05	1.70236E-05	1.69028E-05	1.67284E-05	1.91632E-05	1.68957E-05	1.75433E-05	1.57258E-05	1.56492E-05	1.56513E-05	1.61308E-05	1.62213E-05	1.52010E-05	1.56354E-05	1.63028E-05	1.63376E-05	1.58617E-05	1.79576E-05	1.35919E-05	1.65680E-05	1.62976E-05	1.59031E-05	1.67097E-05	1.50539E-05	1.70309E-05	1.38904E-05	1.45148E-05	1.40903E-05	1.46329E-05	1.51047E-05	1.63681E-05
5.93354E+00	-1.37279E-06	4.15637E-07	6.80095E-07	7.97542E-07	9.92374E-07	2.58524E-06	6.76092E-06	1.10830E-05	1.37556E-05	1.60422E-05	1.58403E-05	1.78433E-05	1.74773E-05	1.75643E-05	1.52973E-05	1.64534E-05	1.70451E-05	1.61825E-05	1.76115E-05	1.60207E-05	1.67447E-05	1.68295E-05	1.90360E-05	1.74941E-05	1.70444E-05	1.60831E-05	1.59516E-05	1.66492E-05	1.53717E-05	1.68903E-05	1.49342E-05	1.57862E-05	1.55604E-05	1.55375E-05	1.55067E-05	1.68078E-05	1.33509E-05	1.69142E-05	1.51715E-05	1.64406E-05	1.65057E-05	1.69499E-05	1.59903E-05	1.43043E-05	1.33611E-05	1.55459E-05	1.38328E-05	1.52597E-05	1.60015E-05
5.94243E+00	-1.33667E-06	-2.79248E-07	1.37705E-06	1.25341E-06	7.52796E-08	2.90157E-06	7.21779E-06	1.11066E-05	1.39308E-05	1.65789E-05	1.58944E-05	1.78192E-05	1.72414E-05	1.71619E-05	1.54945E-05	1.70918E-05	1.60826E-05	1.41232E-05	1.77444E-05	1.62304E-05	1.80680E-05	1.64857E-05	1.93285E-05	1.89437E-05	1.63024E-05	1.67515E-05	1.66040E-05	1.75392E-05	1.58812E-05	1.69926E-05	1.56200E-05	1.58630E-05	1.57975E-05	1.54417E-05	1.58371E-05	1.66571E-05	1.46889E-05	1.75300E-05	1.44345E-05	1.71359E-05	1.63165E-05	1.74992E-05	1.58588E-05	1.44388E-05	1.40107E-05	1.65173E-05	1.37901E-05	1.51333E-05	1.54213E-05
5.95133E+00	-5.68499E-09	4.10682E-07	4.27618E-07	6.22973E-07	4.98572E-07	2.20556E-06	6.43281E-06	1.24260E-05	1.51645E-05	1.68350E-05	1.54783E-05	1.79401E-05	1.81465E-05	1.80648E-05	1.60278E-05	1.71833E-05	1.56968E-05	1.42207E-05	1.72968E-05	1.82796E-05	1.80137E-05	1.59369E-05	2.00642E-05	1.89673E-05	1.66020E-05	1.72704E-05	1.72608E-05	1.71668E-05	1.62996E-05	1.74673E-05	1.55002E-05	1.48310E-05	1.69595E-05	1.61558E-05	1.66854E-05	1.59930E-05	1.49939E-05	1.77684E-05	1.55276E-05	1.75472E-05	1.72218E-05	1.64866E-05	1.68837E-05	1.46814E-05	1.48856E-05	1.61987E-05	1.40406E-05	1.58221E-05	1.54283E-05
5.96022E+00	-9.11316E-07	1.27282E-06	-9.53876E-07	-1.09515E-06	1.31558E-06	1.33584E-06	6.85504E-06	1.37752E-05	1.52132E-05	1.82214E-05	1.47444E-05	1.75988E-05	1.74963E-05	1.77703E-05	1.60867E-05	1.69218E-05	1.64621E-05	1.49401E-05	1.73967E-05	1.79353E-05	1.69785E-05	1.59202E-05	1.89577E-05	1.74920E-05	1.61075E-05	1.72657E-05	1.80905E-05	1.67034E-05	1.60652E-05	1.83113E-05	1.61913E-05	1.43874E-05	1.68783E-05	1.59079E-05	1.72657E-05	1.71573E-05	1.60439E-05	1.77808E-05	1.68102E-05	1.74883E-05	1.71665E-05	1.51592E-05	1.68469E-05	1.54096E-05	1.59550E-05	1.57860E-05	1.43711E-05	1.70341E-05	1.57556E-05
5.96912E+00	-1.79190E-08	8.06071E-07	-9.81649E-07	-6.25870E-07	9.29767E-07	8.07666E-07	8.44792E-06	1.37805E-05	1.57549E-05	1.84190E-05	1.50726E-05	1.71570E-05	1.64458E-05	1.65909E-05	1.65469E-05	1.70357E-05	1.59675E-05	1.61170E-05	1.76654E-05	1.67106E-05	1.64803E-05	1.79674E-05	1.77229E-05	1.80494E-05	1.62164E-05	1.78456E-05	1.89401E-05	1.74108E-05	1.66991E-05	1.99775E-05	1.69340E-05	1.50654E-05	1.67130E-05	1.56233E-05	1.79746E-05	1.85969E-05	1.56847E-05	1.78361E-05	1.68542E-05	1.84863E-05	1.67937E-05	1.49996E-05	1.52388E-05	1.64080E-05	1.69470E-05	1.55639E-05	1.42110E-05	1.63016E-05	1.57258E-05
5.97801E+00	4.33012E-08	-6.66067E-07	3.07588E-07	-6.22405E-07	1.06109E-06	2.06093E-06	8.89166E-06	1.32711E-05	1.66954E-05	1.65797E-05	1.59857E-05	1.63052E-05	1.60207E-05	1.78625E-05	1.64961E-05	1.69974E-05	1.58362E-05	1.62630E-05	1.74708E-05	1.56455E-05	1.71399E-05	1.86458E-05	1.83987E-05	1.86098E-05	1.67138E-05	1.86328E-05	1.91036E-05	1.79841E-05	1.76664E-05	2.01073E-05	1.64953E-05	1.63461E-05	1.85520E-05	1.63568E-05	1.75811E-05	1.86697E-05	1.61816E-05	1.79264E-05	1.72933E-05	1.81086E-05	1.54996E-05	1.50978E-05	1.48263E-05	1.62039E-05	1.79189E-05	1.50606E-05	1.50718E-05	1.49857E-05	1.56861E-05
5.98691E+00	6.38999E-07	-8.90685E-07	1.48219E-07	-4.63670E-07	1.03800E-06	2.55912E-06	7.71158E-06	1.36166E-05	1.63838E-05	1.51459E-05	1.67286E-05	1.64807E-05	1.81888E-05	1.80085E-05	1.61609E-05	1.71973E-05	1.55626E-05	1.57374E-05	1.79639E-05	1.51924E-05	1.73216E-05	1.84903E-05	1.86429E-05	1.89010E-05	1.66353E-05	1.79834E-05	1.89639E-05	1.71689E-05	1.80497E-05	1.87969E-05	1.58257E-05	1.58524E-05	1.92695E-05	1.70646E-05	1.61333E-05	1.71778E-05	1.73348E-05	1.76538E-05	1.80700E-05	1.73832E-05	1.56885E-05	1.62438E-05	1.51448E-05	1.66710E-05	1.88640E-05	1.44178E-05	1.65531E-05	1.59657E-05	1.44896E-05
5.99580E+00	1.96703E-07	-2.61576E-06	-8.49181E-08	2.20085E-07	-2.12637E-07	2.58029E-06	6.91389E-06	1.32100E-05	1.46384E-05	1.53652E-05	1.52284E-05	1.61483E-05	1.99697E-05	1.67563E-05	1.65681E-05	1.76001E-05	1.48529E-05	1.66817E-05	1.71661E-05	1.60578E-05	1.61188E-05	1.81303E-05	1.85423E-05	1.81581E-05	1.57816E-05	1.61932E-05	1.75907E-05	1.63353E-05	1.80896E-05	1.71964E-05	1.53105E-05	1.62340E-05	1.86926E-05	1.74718E-05	1.49309E-05	1.57563E-05	1.85758E-05	1.66886E-05	1.81512E-05	1.70057E-05	1.73179E-05	1.55074E-05	1.54704E-05	1.77006E-05	1.83092E-05	1.53753E-05	1.74700E-05	1.75197E-05	1.39036E-05
6.00470E+00	-4.07322E-07	-2.47198E-06	1.06596E-06	1.63941E-07	2.95469E-07	3.18433E-06	7.34369E-06	1.17963E-05	1.44468E-05	1.59020E-05	1.46842E-05	1.65676E-05	1.91148E-05	1.57947E-05	1.61469E-05	1.76742E-05	1.50933E-05	1.62674E-05	1.61913E-05	1.59855E-05	1.66244E-05	1.70923E-05	1.94444E-05	1.79282E-05	1.65064E-05	1.64684E-05	1.74655E-05	1.71010E-05	1.80503E-05	1.65489E-05	1.53901E-05	1.74598E-05	1.87770E-05	1.69564E-05	1.64075E-05	1.58898E-05	1.76168E-05	1.64038E-05	1.72009E-05	1.81428E-05	1.63578E-05	1.54740E-05	1.59733E-05	1.81695E-05	1.69408E-05	1.62739E-05	1.80703E-05	1.77282E-05	1.44652E-05
6.01360E+00	-9.75343E-07	-1.25314E-06	7.94829E-07	-1.42116E-06	2.19385E-07	3.92958E-06	7.47652E-06	1.10725E-05	1.50137E-05	1.59710E-05	1.55764E-05	1.67636E-05	1.79184E-05	1.66342E-05	1.57928E-05	1.82530E-05	1.50651E-05	1.63583E-05	1.66102E-05	1.67837E-05	1.72862E-05	1.72733E-05	1.84364E-05	1.80352E-05	1.75413E-05	1.84795E-05	1.90794E-05	1.74392E-05	1.87472E-05	1.67450E-05	1.59437E-05	1.79849E-05	1.96977E-05	1.73956E-05	1.63402E-05	1.51479E-05	1.74352E-05	1.56490E-05	1.69876E-05	1.92822E-05	1.74984E-05	1.52634E-05	1.49355E-05	1.76905E-05	1.68932E-05	1.59878E-05	1.69326E-05	1.60422E-05	1.67757E-05
6.02248E+00	2.01871E-07	-6.14390E-07	2.78267E-09	-2.16491E-06	-7.77590E-07	4.80752E-06	7.29738E-06	1.17276E-05	1.54390E-05	1.58996E-05	1.54688E-05	1.81623E-05	1.83176E-05	1.64981E-05	1.55915E-05	1.72424E-05	1.59155E-05	1.71086E-05	1.65094E-05	1.64856E-05	1.82137E-05	1.82009E-05	1.58294E-05	1.68751E-05	1.65889E-05	1.94904E-05	1.86214E-05	1.67054E-05	1.81800E-05	1.63215E-05	1.58818E-05	1.79178E-05	1.93148E-05	1.93509E-05	1.58035E-05	1.35105E-05	1.71504E-05	1.57265E-05	1.74770E-05	1.85649E-05	1.94813E-05	1.57834E-05	1.47736E-05	1.60426E-05	1.82538E-05	1.51066E-05	1.64168E-05	1.48456E-05	1.76710E-05
6.03138E+00	8.85764E-07	-2.71893E-09	-2.32017E-07	-2.05510E-06	-2.19841E-07	3.86000E-06	7.54305E-06	1.18806E-05	1.57570E-05	1.62734E-05	1.52993E-05	1.84287E-05	1.74939E-05	1.67830E-05	1.59611E-05	1.59511E-05	1.72941E-05	1.64240E-05	1.76086E-05	1.63787E-05	1.83220E-05	1.73683E-05	1.50160E-05	1.62599E-05	1.44941E-05	1.95479E-05	1.81779E-05	1.57724E-05	1.80690E-05	1.58044E-05	1.63482E-05	1.75478E-05	1.90990E-05	1.98061E-05	1.41652E-05	1.38734E-05	1.73968E-05	1.63948E-05	1.71778E-05	1.70216E-05	1.81579E-05	1.62572E-05	1.50248E-05	1.49798E-05	1.79503E-05	1.58498E-05	1.58227E-05	1.51989E-05	1.71315E-05
6.04027E+00	4.98098E-07	9.92885E-08	-5.53082E-08	-1.00188E-06	1.20120E-06	3.12597E-06	6.92532E-06	1.22044E-05	1.70042E-05	1.53765E-05	1.51402E-05	1.62520E-05	1.75989E-05	1.65813E-05	1.56650E-05	1.60482E-05	1.87517E-05	1.59698E-05	1.83512E-05	1.60592E-05	1.63286E-05	1.65160E-05	1.55858E-05	1.61599E-05	1.38813E-05	1.83402E-05	1.72617E-05	1.56268E-05	1.85813E-05	1.56435E-05	1.77636E-05	1.69309E-05	1.85895E-05	1.78342E-05	1.48390E-05	1.56585E-05	1.68864E-05	1.69476E-05	1.81317E-05	1.62867E-05	1.65108E-05	1.54866E-05	1.46564E-05	1.54232E-05	1.69145E-05	1.75988E-05	1.56341E-05	1.58361E-05	1.60007E-05
6.04917E+00	-2.60305E-07	8.86850E-07	-7.10644E-07	-1.56205E-06	1.96779E-06	2.74450E-06	6.12899E-06	1.28393E-05	1.71007E-05	1.46835E-05	1.59627E-05	1.50564E-05	1.76289E-05	1.64369E-05	1.55181E-05	1.66968E-05	1.91565E-05	1.60522E-05	1.73719E-05	1.51670E-05	1.52180E-05	1.48382E-05	1.66656E-05	1.61352E-05	1.45401E-05	1.80916E-05	1.76826E-05	1.70176E-05	1.89532E-05	1.58345E-05	1.92560E-05	1.68687E-05	1.89196E-05	1.63867E-05	1.54172E-05	1.73912E-05	1.68033E-05	1.74477E-05	1.82600E-05	1.61183E-05	1.64753E-05	1.54408E-05	1.52276E-05	1.64615E-05	1.72336E-05	1.87637E-05	1.53773E-05	1.54945E-05	1.51900E-05
6.05806E+00	-8.87588E-08	1.03452E-06	-6.97458E-07	-2.62438E-06	1.36229E-06	3.16340E-06	6.56746E-06	1.31826E-05	1.58807E-05	1.40301E-05	1.66229E-05	1.50615E-05	1.69752E-05	1.61642E-05	1.51509E-05	1.70489E-05	1.89944E-05	1.57198E-05	1.60698E-05	1.38694E-05	1.63508E-05	1.36640E-05	1.71140E-05	1.64985E-05	1.51136E-05	1.82423E-05	1.80725E-05	1.71676E-05	1.83754E-05	1.70396E-05	1.86026E-05	1.72096E-05	1.85887E-05	1.64443E-05	1.61259E-05	1.83133E-05	1.74676E-05	1.83245E-05	1.77714E-05	1.60446E-05	1.66788E-05	1.63362E-05	1.70228E-05	1.73502E-05	1.81067E-05	1.99167E-05	1.65498E-05	1.50537E-05	1.55726E-05
6.06696E+00	4.49656E-07	1.09017E-06	1.89847E-07	-2.55336E-06	1.65166E-06	3.97838E-06	6.46929E-06	1.36810E-05	1.58852E-05	1.43682E-05	1.70611E-05	1.53138E-05	1.74505E-05	1.65641E-05	1.55044E-05	1.79766E-05	1.79273E-05	1.46126E-05	1.51793E-05	1.35152E-05	1.65744E-05	1.43737E-05	1.71386E-05	1.70260E-05	1.53028E-05	1.75771E-05	1.81394E-05	1.69810E-05	1.75098E-05	1.75939E-05	1.89524E-05	1.55135E-05	1.74664E-05	1.79071E-05	1.60822E-05	1.94558E-05	1.72359E-05	1.90136E-05	1.81589E-05	1.72840E-05	1.70401E-05	1.79025E-05	1.84911E-05	1.73577E-05	1.86491E-05	1.94705E-05	1.79354E-05	1.57250E-05	1.59825E-05
6.07585E+00	3.36934E-07	3.30687E-07	4.71797E-07	-1.64826E-06	2.25239E-06	3.99504E-06	6.29946E-06	1.38620E-05	1.59398E-05	1.46596E-05	1.78491E-05	1.51760E-05	1.66287E-05	1.72163E-05	1.52517E-05	1.86162E-05	1.68669E-05	1.38585E-05	1.44151E-05	1.48361E-05	1.58240E-05	1.63074E-05	1.67365E-05	1.81190E-05	1.56695E-05	1.60910E-05	1.72789E-05	1.72293E-05	1.73992E-05	1.82536E-05	1.86496E-05	1.47315E-05	1.67911E-05	1.87885E-05	1.63787E-05	1.97434E-05	1.78745E-05	1.86716E-05	1.88711E-05	1.67641E-05	1.73815E-05	1.78967E-05	1.75466E-05	1.62424E-05	1.89780E-05	1.78336E-05	1.84822E-05	1.73003E-05	1.61806E-05
6.08475E+00	1.17917E-07	-9.23362E-07	1.40533E-07	-1.74153E-06	2.39301E-06	3.82735E-06	7.61786E-06	1.31654E-05	1.48195E-05	1.54662E-05	1.70529E-05	1.45861E-05	1.60329E-05	1.63772E-05	1.57191E-05	1.72898E-05	1.69976E-05	1.38950E-05	1.42423E-05	1.52742E-05	1.55744E-05	1.77768E-05	1.61564E-05	1.79464E-05	1.52581E-05	1.49027E-05	1.60859E-05	1.81967E-05	1.78978E-05	1.74788E-05	1.77829E-05	1.51996E-05	1.75086E-05	1.74344E-05	1.71997E-05	1.90090E-05	1.84745E-05	1.75421E-05	1.75456E-05	1.60980E-05	1.64505E-05	1.71097E-05	1.68727E-05	1.53226E-05	1.90987E-05	1.70566E-05	1.81986E-05	1.80327E-05	1.75550E-05
6.09364E+00	4.79420E-07	-1.07056E-06	-2.94726E-07	-1.24365E-06	3.28487E-06	3.83317E-06	8.09255E-06	1.24538E-05	1.42472E-05	1.57184E-05	1.48282E-05	1.45104E-05	1.53324E-05	1.53358E-05	1.73490E-05	1.62349E-05	1.78629E-05	1.55852E-05	1.44308E-05	1.43891E-05	1.57710E-05	1.76066E-05	1.75468E-05	1.70787E-05	1.43356E-05	1.43088E-05	1.63958E-05	1.83115E-05	1.75011E-05	1.52484E-05	1.66480E-05	1.59557E-05	1.73172E-05	1.61129E-05	1.75435E-05	1.82341E-05	1.85507E-05	1.74139E-05	1.70671E-05	1.62541E-05	1.57299E-05	1.74641E-05	1.77792E-05	1.61949E-05	1.90232E-05	1.66398E-05	1.84705E-05	1.66459E-05	1.86626E-05
6.10254E+00	3.52232E-07	-1.06089E-06	-4.27121E-07	-1.73238E-06	2.76417E-06	3.64626E-06	8.03899E-06	1.12829E-05	1.47999E-05	1.52290E-05	1.42266E-05	1.56570E-05	1.52610E-05	1.60022E-05	1.69621E-05	1.65923E-05	1.79730E-05	1.50723E-05	1.48438E-05	1.54124E-05	1.56601E-05	1.69162E-05	1.86813E-05	1.62125E-05	1.35729E-05	1.47333E-05	1.57854E-05	1.88678E-05	1.72073E-05	1.50395E-05	1.55547E-05	1.66848E-05	1.66075E-05	1.70814E-05	1.67609E-05	1.90723E-05	1.77530E-05	1.80087E-05	1.84486E-05	1.60713E-05	1.57359E-05	1.73888E-05	1.73618E-05	1.70188E-05	1.88718E-05	1.70221E-05	1.79648E-05	1.58741E-05	1.82795E-05
6.11143E+00	3.23759E-07	2.11406E-07	-4.90259E-07	-1.91881E-06	2.64976E-06	2.90986E-06	8.12901E-06	1.11598E-05	1.40950E-05	1.52760E-05	1.48372E-05	1.63034E-05	1.51921E-05	1.69900E-05	1.55703E-05	1.59337E-05	1.75510E-05	1.49214E-05	1.42559E-05	1.56229E-05	1.57608E-05	1.72396E-05	1.91898E-05	1.67053E-05	1.37727E-05	1.59161E-05	1.56607E-05	1.80683E-05	1.62846E-05	1.63400E-05	1.53886E-05	1.80083E-05	1.45489E-05	1.75662E-05	1.60615E-05	1.85344E-05	1.69217E-05	1.80906E-05	1.86613E-05	1.54129E-05	1.50571E-05	1.70069E-05	1.56753E-05	1.70593E-05	1.90474E-05	1.73046E-05	1.75460E-05	1.69076E-05	1.68760E-05
6.12033E+00	8.27319E-07	1.42787E-07	-9.28260E-07	-1.37205E-06	2.04207E-06	2.96721E-06	8.32157E-06	1.18425E-05	1.36475E-05	1.46750E-05	1.52111E-05	1.61488E-05	1.58616E-05	1.56357E-05	1.40774E-05	1.50383E-05	1.70540E-05	1.53914E-05	1.36370E-05	1.59684E-05	1.56600E-05	1.80732E-05	1.98100E-05	1.64394E-05	1.40347E-05	1.59512E-05	1.64802E-05	1.65719E-05	1.66311E-05	1.70531E-05	1.51406E-05	1.73908E-05	1.51101E-05	1.63078E-05	1.60228E-05	1.72068E-05	1.67567E-05	1.67223E-05	1.80757E-05	1.63253E-05	1.42203E-05	1.58968E-05	1.54161E-05	1.75732E-05	1.88273E-05	1.76837E-05	1.62880E-05	1.77130E-05	1.63756E-05
6.12922E+00	9.76395E-08	-6.86466E-07	-1.33518E-06	-9.75889E-07	2.53593E-06	2.46687E-06	7.14404E-06	1.15255E-05	1.45061E-05	1.59528E-05	1.55905E-05	1.45340E-05	1.64677E-05	1.37459E-05	1.37441E-05	1.51517E-05	1.72251E-05	1.53607E-05	1.31856E-05	1.74640E-05	1.55068E-05	1.61280E-05	1.89323E-05	1.68885E-05	1.36321E-05	1.67320E-05	1.72883E-05	1.47340E-05	1.70492E-05	1.69642E-05	1.58557E-05	1.69396E-05	1.58840E-05	1.57137E-05	1.71528E-05	1.50748E-05	1.70698E-05	1.60010E-05	1.73986E-05	1.63042E-05	1.36076E-05	1.49135E-05	1.57898E-05	1.78333E-05	1.77078E-05	1.76285E-05	1.50412E-05	1.81921E-05	1.61257E-05
6.13812E+00	-2.33726E-07	-1.40233E-06	-7.78443E-07	-2.44357E-06	2.64767E-06	2.51564E-06	6.37406E-06	1.04090E-05	1.49576E-05	1.47720E-05	1.44581E-05	1.49546E-05	1.61392E-05	1.42046E-05	1.35952E-05	1.56662E-05	1.71016E-05	1.49203E-05	1.37504E-05	1.70614E-05	1.42269E-05	1.28398E-05	1.75672E-05	1.58052E-05	1.30451E-05	1.66073E-05	1.70128E-05	1.48323E-05	1.72428E-05	1.59790E-05	1.60445E-05	1.62208E-05	1.54680E-05	1.53070E-05	1.65551E-05	1.55294E-05	1.55431E-05	1.47372E-05	1.69783E-05	1.67315E-05	1.45973E-05	1.43987E-05	1.49199E-05	1.62810E-05	1.65577E-05	1.69387E-05	1.47509E-05	1.75173E-05	1.70955E-05
6.14701E+00	-5.92071E-07	-4.31676E-07	8.41604E-07	-2.02613E-06	1.89834E-06	4.20432E-06	5.97010E-06	9.84774E-06	1.50257E-05	1.40920E-05	1.32642E-05	1.53533E-05	1.46485E-05	1.45804E-05	1.42479E-05	1.55614E-05	1.54502E-05	1.56489E-05	1.41601E-05	1.68719E-05	1.39054E-05	1.22041E-05	1.60897E-05	1.37510E-05	1.44163E-05	1.63577E-05	1.61446E-05	1.49715E-05	1.73766E-05	1.63765E-05	1.65981E-05	1.64786E-05	1.65760E-05	1.57249E-05	1.62147E-05	1.51283E-05	1.69411E-05	1.39748E-05	1.71135E-05	1.61684E-05	1.60898E-05	1.45437E-05	1.56416E-05	1.57702E-05	1.56980E-05	1.46626E-05	1.58211E-05	1.62123E-05	1.72255E-05
6.15590E+00	7.12282E-07	5.98647E-07	4.79373E-07	-1.03122E-06	6.85900E-07	5.09042E-06	7.46729E-06	9.46896E-06	1.46329E-05	1.39668E-05	1.33488E-05	1.41023E-05	1.45460E-05	1.47326E-05	1.40809E-05	1.58625E-05	1.51974E-05	1.58482E-05	1.43471E-05	1.60767E-05	1.31155E-05	1.27972E-05	1.44884E-05	1.34797E-05	1.50766E-05	1.47519E-05	1.35948E-05	1.59634E-05	1.64767E-05	1.61386E-05	1.68583E-05	1.61925E-05	1.69653E-05	1.61554E-05	1.58878E-05	1.63006E-05	1.67776E-05	1.49139E-05	1.69635E-05	1.55357E-05	1.63708E-05	1.45820E-05	1.59415E-05	1.55517E-05	1.46747E-05	1.49031E-05	1.77430E-05	1.53364E-05	1.67388E-05
6.16480E+00	7.31294E-07	-1.02643E-06	-4.33688E-07	-3.54781E-07	-2.01580E-07	5.16361E-06	8.59525E-06	8.89679E-06	1.37500E-05	1.47426E-05	1.25374E-05	1.42969E-05	1.54592E-05	1.56837E-05	1.35954E-05	1.57214E-05	1.49084E-05	1.43790E-05	1.27087E-05	1.52585E-05	1.28149E-05	1.49916E-05	1.44626E-05	1.53561E-05	1.61254E-05	1.43898E-05	1.23046E-05	1.53524E-05	1.43806E-05	1.60435E-05	1.60915E-05	1.62833E-05	1.64451E-05	1.61616E-05	1.54029E-05	1.55823E-05	1.41165E-05	1.56014E-05	1.56188E-05	1.48608E-05	1.52991E-05	1.51137E-05	1.55168E-05	1.44926E-05	1.53635E-05	1.54751E-05	1.71209E-05	1.57311E-05	1.55324E-05
6.17369E+00	-4.75037E-07	-7.10742E-07	5.64942E-07	-1.18300E-07	-8.18104E-07	3.71510E-06	8.51002E-06	9.70416E-06	1.26891E-05	1.36853E-05	1.16306E-05	1.40544E-05	1.54779E-05	1.49667E-05	1.34718E-05	1.54351E-05	1.35437E-05	1.50725E-05	1.13071E-05	1.40395E-05	1.28532E-05	1.50896E-05	1.56926E-05	1.59738E-05	1.61913E-05	1.58259E-05	1.20663E-05	1.66124E-05	1.45562E-05	1.59869E-05	1.43048E-05	1.60402E-05	1.60468E-05	1.49381E-05	1.49459E-05	1.49539E-05	1.15767E-05	1.62558E-05	1.40686E-05	1.48231E-05	1.46517E-05	1.59813E-05	1.49989E-05	1.47700E-05	1.51192E-05	1.60076E-05	1.54746E-05	1.53230E-05	1.53541E-05
6.18259E+00	-1.94174E-06	-3.61645E-07	1.81623E-06	-1.43164E-06	-3.62535E-07	1.89464E-06	7.05640E-06	9.00880E-06	1.27378E-05	1.18872E-05	1.30557E-05	1.26377E-05	1.49295E-05	1.45545E-05	1.26535E-05	1.54949E-05	1.34610E-05	1.55958E-05	1.19957E-05	1.39694E-05	1.29105E-05	1.60316E-05	1.53342E-05	1.34850E-05	1.42967E-05	1.53961E-05	1.17131E-05	1.74470E-05	1.58531E-05	1.46125E-05	1.36401E-05	1.47115E-05	1.59219E-05	1.40089E-05	1.58986E-05	1.41113E-05	1.13461E-05	1.62682E-05	1.45311E-05	1.56038E-05	1.38433E-05	1.65237E-05	1.47018E-05	1.49006E-05	1.56559E-05	1.63390E-05	1.50066E-05	1.54193E-05	1.55414E-05
6.19148E+00	-1.84549E-06	-3.01366E-07	1.05157E-06	-1.91285E-06	3.30049E-07	1.90183E-06	6.40955E-06	8.94865E-06	1.32644E-05	1.22953E-05	1.41931E-05	1.16134E-05	1.46085E-05	1.35802E-05	1.21838E-05	1.62333E-05	1.27582E-05	1.52863E-05	1.30032E-05	1.18547E-05	1.25637E-05	1.55926E-05	1.40758E-05	1.15552E-05	1.34710E-05	1.52247E-05	1.21582E-05	1.65788E-05	1.57968E-05	1.44948E-05	1.55603E-05	1.40569E-05	1.56814E-05	1.41129E-05	1.51905E-05	1.52256E-05	1.28649E-05	1.56646E-05	1.54465E-05	1.56586E-05	1.37047E-05	1.62434E-05	1.54100E-05	1.53898E-05	1.65134E-05	1.51840E-05	1.59252E-05	1.53023E-05	1.48033E-05
6.20038E+00	-5.54725E-07	-1.32190E-06	1.06874E-06	-4.27879E-07	9.86368E-08	3.79890E-06	6.99829E-06	1.02278E-05	1.32597E-05	1.29111E-05	1.41151E-05	1.20772E-05	1.47237E-05	1.31890E-05	1.25435E-05	1.48320E-05	1.23507E-05	1.40910E-05	1.46115E-05	1.09861E-05	1.33700E-05	1.43585E-05	1.21420E-05	1.24455E-05	1.40168E-05	1.46848E-05	1.30653E-05	1.42495E-05	1.40433E-05	1.51390E-05	1.52800E-05	1.39505E-05	1.51132E-05	1.28507E-05	1.53055E-05	1.54721E-05	1.34850E-05	1.48369E-05	1.43762E-05	1.59000E-05	1.29719E-05	1.56883E-05	1.53906E-05	1.48749E-05	1.64384E-05	1.41672E-05	1.60246E-05	1.53080E-05	1.36312E-05
6.20927E+00	6.50643E-07	-1.16367E-06	1.76668E-06	6.33848E-07	7.23233E-07	4.05887E-06	7.90674E-06	1.24583E-05	1.32125E-05	1.19752E-05	1.18595E-05	1.29615E-05	1.36379E-05	1.24701E-05	1.36470E-05	1.38492E-05	1.31552E-05	1.27994E-05	1.39646E-05	1.19043E-05	1.33596E-05	1.26552E-05	1.14840E-05	1.37354E-05	1.32837E-05	1.34045E-05	1.33355E-05	1.29180E-05	1.36041E-05	1.59012E-05	1.41650E-05	1.39568E-05	1.36545E-05	1.25184E-05	1.69941E-05	1.44403E-05	1.29637E-05	1.44418E-05	1.39839E-05	1.69819E-05	1.32953E-05	1.45684E-05	1.41032E-05	1.40147E-05	1.58617E-05	1.40641E-05	1.56222E-05	1.40682E-05	1.38709E-05
6.21817E+00	-1.54867E-07	-4.98915E-07	1.09919E-06	9.92213E-07	2.52478E-06	3.01777E-06	8.32633E-06	1.26253E-05	1.26888E-05	1.11781E-05	1.04189E-05	1.29538E-05	1.40582E-05	1.19656E-05	1.36213E-05	1.23507E-05	1.27836E-05	1.29490E-05	1.37020E-05	1.26766E-05	1.26064E-05	1.10563E-05	1.10426E-05	1.47924E-05	1.24036E-05	1.31653E-05	1.32332E-05	1.25794E-05	1.24941E-05	1.55192E-05	1.43149E-05	1.34662E-05	1.37503E-05	1.23640E-05	1.71037E-05	1.36194E-05	1.26734E-05	1.38288E-05	1.34400E-05	1.60778E-05	1.36793E-05	1.33912E-05	1.28922E-05	1.49569E-05	1.55534E-05	1.45475E-05	1.55851E-05	1.27156E-05	1.41597E-05
6.22706E+00	-1.42079E-07	-6.47031E-07	3.62244E-08	1.02536E-06	2.39645E-06	3.18858E-06	7.92430E-06	1.31553E-05	1.27447E-05	1.16562E-05	9.83551E-06	1.17204E-05	1.52076E-05	1.20579E-05	1.18642E-05	1.08542E-05	1.01756E-05	1.29334E-05	1.37905E-05	1.17618E-05	1.28035E-05	1.07677E-05	1.20919E-05	1.48348E-05	1.15134E-05	1.25679E-05	1.24679E-05	1.28512E-05	1.27286E-05	1.44433E-05	1.23639E-05	1.30587E-05	1.43506E-05	1.14048E-05	1.48471E-05	1.38970E-05	1.15982E-05	1.34473E-05	1.32265E-05	1.28189E-05	1.28306E-05	1.32528E-05	1.30335E-05	1.50193E-05	1.53501E-05	1.35730E-05	1.55628E-05	1.37821E-05	1.31319E-05
6.23596E+00	-5.02284E-07	-2.19899E-07	-1.01377E-06	4.88524E-07	2.29880E-06	4.68354E-06	6.69414E-06	1.10723E-05	1.35257E-05	1.07677E-05	1.03782E-05	1.04741E-05	1.47888E-05	1.20161E-05	1.07603E-05	1.10021E-05	8.86918E-06	1.15953E-05	1.28597E-05	1.06149E-05	1.34846E-05	1.10438E-05	1.16349E-05	1.37998E-05	1.17554E-05	1.26538E-05	1.11484E-05	1.26258E-05	1.29225E-05	1.43510E-05	1.16314E-05	1.30066E-05	1.27512E-05	1.12678E-05	1.21230E-05	1.34680E-05	1.12415E-05	1.26753E-05	1.29865E-05	1.18078E-05	1.19534E-05	1.30987E-05	1.25102E-05	1.36359E-05	1.43383E-05	1.30049E-05	1.45631E-05	1.39869E-05	1.17907E-05
6.24486E+00	-2.17294E-07	6.20878E-08	-2.14061E-06	2.17127E-07	2.22461E-06	5.67933E-06	5.54471E-06	1.02015E-05	1.33055E-05	1.01314E-05	1.04114E-05	1.00715E-05	1.32469E-05	1.21732E-05	1.04204E-05	1.03695E-05	1.17512E-05	1.08543E-05	1.24678E-05	9.47377E-06	1.31068E-05	1.11299E-05	1.20736E-05	1.27665E-05	1.20306E-05	1.27293E-05	1.09925E-05	1.20227E-05	1.34769E-05	1.30140E-05	1.22805E-05	1.24131E-05	1.14663E-05	1.12430E-05	1.24229E-05	1.35269E-05	1.09470E-05	1.24973E-05	1.38997E-05	1.06729E-05	1.20195E-05	1.39535E-05	1.23956E-05	1.30274E-05	1.29521E-05	1.31973E-05	1.26741E-05	1.28101E-05	1.20727E-05
6.25374E+00	-9.92028E-07	-1.17663E-07	-1.52873E-06	-1.42546E-07	1.57546E-06	5.10365E-06	5.37162E-06	8.40967E-06	1.20044E-05	1.01885E-05	1.13384E-05	1.03035E-05	1.13087E-05	1.23932E-05	9.63137E-06	1.05642E-05	1.15184E-05	1.02316E-05	1.01616E-05	9.65778E-06	1.09542E-05	1.04548E-05	1.21604E-05	1.26434E-05	1.14141E-05	1.20648E-05	1.21449E-05	1.16421E-05	1.29448E-05	1.23411E-05	1.12529E-05	1.12999E-05	1.08772E-05	1.10863E-05	1.25528E-05	1.44045E-05	1.16321E-05	1.17678E-05	1.40873E-05	9.88704E-06	1.25956E-05	1.33602E-05	1.18875E-05	1.29985E-05	1.22610E-05	1.16646E-05	1.18375E-05	1.18364E-05	1.19000E-05
6.26264E+00	-2.90282E-07	-1.10900E-06	-2.81639E-07	1.35370E-07	2.51020E-06	3.86784E-06	4.40409E-06	7.22517E-06	1.19625E-05	9.56690E-06	1.11511E-05	8.95633E-06	9.81800E-06	1.14712E-05	1.02190E-05	9.67242E-06	9.50860E-06	1.01688E-05	7.50116E-06	9.34766E-06	9.14208E-06	9.38447E-06	1.05156E-05	1.13961E-05	1.09275E-05	1.10752E-05	1.18559E-05	1.02272E-05	1.20242E-05	1.17102E-05	1.10046E-05	1.06452E-05	1.00027E-05	1.16085E-05	1.18617E-05	1.37781E-05	1.16194E-05	1.19586E-05	1.45400E-05	1.00204E-05	1.25053E-05	1.27429E-05	1.18098E-05	1.30460E-05	1.30784E-05	1.17172E-05	1.10964E-05	1.21705E-05	1.22509E-05
6.27153E+00	5.54434E-07	-5.30135E-07	6.96842E-07	2.87407E-07	2.46441E-06	1.97026E-06	4.12743E-06	7.11915E-06	1.05299E-05	8.18360E-06	1.06279E-05	6.54725E-06	9.29713E-06	1.01863E-05	1.02545E-05	7.64222E-06	8.38547E-06	1.00721E-05	7.90847E-06	1.02073E-05	8.36042E-06	9.24236E-06	8.74643E-06	1.03882E-05	9.93662E-06	8.33001E-06	1.03400E-05	9.82778E-06	1.18444E-05	1.12931E-05	1.16286E-05	1.10219E-05	9.76414E-06	1.12031E-05	1.16113E-05	1.15993E-05	1.18151E-05	1.00792E-05	1.23253E-05	1.18313E-05	1.19429E-05	1.18349E-05	1.24675E-05	1.25083E-05	1.21647E-05	1.22037E-05	1.07116E-05	1.16840E-05	1.20055E-05
6.28043E+00	1.05524E-06	6.80947E-07	3.85352E-07	1.30572E-06	1.49706E-06	1.06074E-06	4.38909E-06	8.17419E-06	8.97876E-06	7.62926E-06	9.77983E-06	6.56927E-06	9.52867E-06	1.02760E-05	9.12963E-06	6.75824E-06	8.67679E-06	1.03746E-05	9.11755E-06	9.36689E-06	8.20969E-06	9.06015E-06	9.49094E-06	9.86230E-06	8.93539E-06	8.10583E-06	9.25063E-06	9.03486E-06	1.02307E-05	1.06543E-05	1.18455E-05	1.16350E-05	1.13263E-05	1.07916E-05	1.10477E-05	1.13810E-05	1.08432E-05	9.79665E-06	1.10463E-05	1.24274E-05	1.13674E-05	1.09597E-05	1.19646E-05	1.30503E-05	1.12432E-05	1.06804E-05	1.11153E-05	1.08550E-05	1.15472E-05
6.28932E+00	2.00631E-06	-2.27967E-07	-5.46659E-07	1.84972E-06	-1.64267E-07	1.88244E-06	4.03727E-06	9.96470E-06	8.64422E-06	7.10648E-06	8.59186E-06	7.31544E-06	9.04708E-06	8.41245E-06	7.93674E-06	6.95252E-06	9.06165E-06	9.06086E-06	1.04840E-05	8.74555E-06	8.84212E-06	9.68253E-06	9.82767E-06	9.37526E-06	7.73210E-06	9.57126E-06	8.79982E-06	9.10032E-06	9.09541E-06	1.02569E-05	1.07613E-05	1.10081E-05	1.27227E-05	1.05301E-05	1.02122E-05	1.10959E-05	1.12454E-05	1.00708E-05	1.01512E-05	1.16535E-05	1.02843E-05	1.03015E-05	1.02741E-05	1.27317E-05	1.24326E-05	9.71492E-06	1.04509E-05	1.06425E-05	1.03436E-05
6.29822E+00	2.13509E-06	-7.36449E-07	3.58356E-08	1.27207E-06	2.29400E-07	3.29601E-06	3.35897E-06	9.50851E-06	7.65097E-06	6.75651E-06	7.84770E-06	6.60013E-06	8.79092E-06	6.54970E-06	7.52330E-06	7.71477E-06	8.38876E-06	8.46020E-06	9.73914E-06	8.87767E-06	8.84842E-06	9.12483E-06	8.97922E-06	1.00462E-05	7.99579E-06	9.32965E-06	8.13898E-06	9.24053E-06	9.78163E-06	9.28527E-06	9.81779E-06	9.41797E-06	1.15619E-05	1.07341E-05	1.05368E-05	9.67922E-06	1.02293E-05	9.75112E-06	9.50839E-06	9.53119E-06	9.48458E-06	9.67829E-06	8.62285E-06	1.14717E-05	1.34149E-05	9.64036E-06	1.01910E-05	1.07080E-05	9.39321E-06
6.30711E+00	1.26241E-06	-6.47610E-07	3.33937E-07	1.37940E-06	1.38240E-06	1.60334E-06	2.89857E-06	7.96628E-06	6.73928E-06	6.94404E-06	6.44058E-06	6.00569E-06	8.03138E-06	6.27287E-06	8.24809E-06	7.79947E-06	7.79607E-06	8.19238E-06	8.36603E-06	8.00880E-06	8.46904E-06	8.24273E-06	7.87583E-06	9.97987E-06	8.38688E-06	9.24165E-06	8.83369E-06	9.64787E-06	9.27947E-06	9.14061E-06	9.13450E-06	7.37009E-06	9.88375E-06	9.64552E-06	1.08628E-05	8.01999E-06	8.43243E-06	1.04434E-05	1.00105E-05	8.37448E-06	9.18868E-06	8.62650E-06	8.79509E-06	9.37152E-06	1.15024E-05	9.66940E-06	9.88312E-06	1.00746E-05	9.36710E-06
6.31601E+00	7.39095E-07	-8.36929E-07	7.46294E-07	2.13856E-06	2.29472E-06	7.49518E-07	1.52394E-06	7.91408E-06	5.36078E-06	7.34926E-06	5.67875E-06	6.93434E-06	7.27973E-06	5.43053E-06	8.46225E-06	7.29697E-06	6.66416E-06	7.09028E-06	6.68493E-06	7.53551E-06	7.63905E-06	7.14362E-06	6.49581E-06	9.09518E-06	8.05520E-06	7.88553E-06	9.32621E-06	8.23272E-06	8.00448E-06	7.98425E-06	8.17862E-06	7.12512E-06	8.40736E-06	7.76785E-06	9.89986E-06	8.15697E-06	7.74124E-06	9.41232E-06	9.83678E-06	8.20287E-06	9.55363E-06	7.89876E-06	1.02675E-05	9.11209E-06	9.20864E-06	8.67389E-06	9.34880E-06	9.88335E-06	9.15331E-06
6.32490E+00	7.06377E-07	-1.09064E-06	8.63138E-07	1.38054E-06	2.26132E-06	-3.47620E-07	1.25190E-06	6.38471E-06	5.16867E-06	7.25074E-06	5.68228E-06	7.21949E-06	5.61709E-06	5.97054E-06	8.33407E-06	6.51512E-06	6.86212E-06	6.04143E-06	6.02802E-06	8.34355E-06	6.43057E-06	5.42798E-06	6.99773E-06	7.69829E-06	6.41369E-06	7.41231E-06	7.35037E-06	8.11558E-06	7.06562E-06	6.97783E-06	7.43112E-06	7.79748E-06	7.70837E-06	7.56336E-06	8.29175E-06	8.00396E-06	7.43506E-06	8.27734E-06	8.19663E-06	8.44812E-06	9.77750E-06	9.56783E-06	1.01381E-05	8.39379E-06	8.40807E-06	7.53991E-06	8.26890E-06	9.62725E-06	8.29894E-06
6.33380E+00	8.65980E-07	-7.03863E-07	1.07801E-06	-3.22392E-07	2.12725E-06	7.85500E-07	2.22887E-06	4.56771E-06	5.03943E-06	6.57953E-06	4.89278E-06	7.03028E-06	4.56952E-06	6.27738E-06	7.16051E-06	5.29175E-06	7.55456E-06	6.43981E-06	6.41808E-06	8.95287E-06	5.66560E-06	6.43745E-06	6.30240E-06	7.95279E-06	4.91276E-06	8.86816E-06	6.53285E-06	9.45813E-06	8.27007E-06	6.31334E-06	6.91663E-06	7.90535E-06	6.97333E-06	7.57235E-06	7.62863E-06	7.73645E-06	7.43554E-06	7.23841E-06	7.18821E-06	7.43232E-06	8.07529E-06	1.06833E-05	9.84207E-06	6.43343E-06	8.01095E-06	7.50894E-06	7.86768E-06	9.25054E-06	7.96259E-06
6.34269E+00	9.30176E-07	-1.15769E-06	1.98411E-06	4.83287E-07	2.23496E-06	2.80613E-06	2.99943E-06	4.99735E-06	4.87649E-06	6.34265E-06	5.02983E-06	5.18951E-06	3.78689E-06	4.80561E-06	6.71586E-06	4.80657E-06	7.81029E-06	6.02464E-06	5.93462E-06	8.94233E-06	4.50779E-06	7.69644E-06	4.89648E-06	7.36317E-06	5.49650E-06	7.73217E-06	6.09339E-06	8.11924E-06	8.72591E-06	5.31737E-06	6.09290E-06	8.08703E-06	7.71388E-06	7.04206E-06	8.96636E-06	6.64368E-06	6.50539E-06	6.56778E-06	8.12536E-06	6.36069E-06	7.32394E-06	9.24843E-06	9.08524E-06	5.16267E-06	7.21673E-06	8.01750E-06	8.26126E-06	8.01747E-06	7.17401E-06
6.35159E+00	-1.62114E-06	-1.81556E-06	7.45488E-07	1.28796E-06	2.43063E-06	3.59386E-06	3.06911E-06	6.29984E-06	4.27208E-06	5.23138E-06	5.06126E-06	3.22153E-06	4.40527E-06	3.64931E-06	6.47164E-06	5.59549E-06	7.11994E-06	6.27759E-06	4.82024E-06	6.46667E-06	4.29758E-06	6.62098E-06	4.38447E-06	7.70006E-06	5.90493E-06	5.52731E-06	5.35537E-06	6.38940E-06	8.52091E-06	4.99460E-06	4.95024E-06	8.25217E-06	8.02706E-06	6.28438E-06	8.49585E-06	5.68376E-06	7.81100E-06	6.49593E-06	8.52157E-06	7.11293E-06	8.51359E-06	7.10121E-06	7.13769E-06	6.06730E-06	6.28899E-06	7.18393E-06	8.74197E-06	7.64450E-06	5.98398E-06
6.36048E+00	-2.57950E-06	-2.11521E-06	-2.25065E-06	1.75889E-06	1.39964E-06	3.76923E-06	3.02810E-06	6.12161E-06	3.29030E-06	3.90432E-06	4.68189E-06	2.51560E-06	5.50327E-06	4.43766E-06	4.76476E-06	4.60809E-06	6.74086E-06	6.86501E-06	5.62810E-06	4.52759E-06	3.43557E-06	5.99172E-06	5.03917E-06	7.00715E-06	4.71260E-06	3.81931E-06	6.75721E-06	5.08871E-06	7.55612E-06	5.01504E-06	4.42804E-06	7.03566E-06	8.10056E-06	6.28584E-06	5.96421E-06	5.27288E-06	8.88199E-06	3.85271E-06	8.83375E-06	6.28477E-06	9.11790E-06	5.51825E-06	6.49427E-06	7.66622E-06	6.08456E-06	6.05829E-06	7.71974E-06	6.66597E-06	5.62463E-06
6.36937E+00	-1.01627E-06	-2.47167E-06	-2.59224E-06	1.18006E-06	1.40408E-06	2.29754E-06	3.62765E-06	4.35990E-06	3.31619E-06	2.67432E-06	3.47401E-06	3.35993E-06	5.14477E-06	4.59447E-06	3.42696E-06	4.32801E-06	6.00226E-06	6.09540E-06	6.47580E-06	3.56971E-06	4.66781E-06	5.28231E-06	6.04843E-06	7.17810E-06	3.25191E-06	4.90636E-06	5.85491E-06	4.47249E-06	4.74727E-06	5.74211E-06	7.23172E-06	7.51746E-06	7.08952E-06	5.80332E-06	4.83281E-06	4.37488E-06	8.55928E-06	2.82561E-06	8.45922E-06	5.29243E-06	7.36089E-06	5.50145E-06	7.04510E-06	7.47057E-06	7.66022E-06	5.52868E-06	6.12746E-06	5.25406E-06	6.63936E-06
6.37827E+00	-7.95812E-07	-2.35658E-06	-1.62708E-06	-7.04028E-07	1.48580E-06	1.47564E-06	3.47101E-06	4.03921E-06	4.11735E-06	2.88506E-06	3.07406E-06	4.18954E-06	5.87592E-06	2.90947E-06	2.73093E-06	3.17645E-06	5.20374E-06	4.48973E-06	5.54823E-06	3.89225E-06	5.09300E-06	4.00764E-06	5.32691E-06	4.36826E-06	3.07668E-06	4.93751E-06	5.04307E-06	5.76722E-06	3.76719E-06	3.59740E-06	7.12392E-06	8.15131E-06	5.31543E-06	3.84229E-06	3.61974E-06	5.24613E-06	7.89044E-06	6.17421E-06	6.44898E-06	5.24415E-06	4.74741E-06	6.35319E-06	7.60902E-06	6.35935E-06	7.19007E-06	4.37531E-06	6.47533E-06	5.81830E-06	6.67682E-06
6.38716E+00	-3.61152E-07	-2.27061E-06	-4.23681E-07	-5.39187E-07	1.60349E-07	3.37675E-06	2.63774E-06	2.98101E-06	4.09160E-06	4.29862E-06	2.34334E-06	4.97269E-06	5.01284E-06	3.63596E-06	3.79350E-06	2.76129E-06	5.25810E-06	2.41028E-06	3.88977E-06	4.12063E-06	2.49281E-06	4.01249E-06	5.28267E-06	2.25323E-06	3.62759E-06	5.31834E-06	4.31205E-06	5.57284E-06	3.96059E-06	2.99710E-06	6.00724E-06	6.02443E-06	4.97673E-06	2.20725E-06	2.77458E-06	5.93087E-06	6.32242E-06	7.78446E-06	4.39097E-06	5.80658E-06	4.06295E-06	4.93897E-06	5.87013E-06	5.64364E-06	5.18864E-06	4.52096E-06	7.62886E-06	5.84208E-06	5.65365E-06
6.39606E+00	8.01183E-07	-1.23617E-06	3.41827E-08	3.28856E-07	1.38782E-07	2.95832E-06	1.11246E-06	1.95578E-06	2.34487E-06	2.55816E-06	2.07991E-06	5.82755E-06	2.91925E-06	4.58726E-06	3.75814E-06	2.46163E-06	3.52995E-06	2.43256E-06	3.10607E-06	2.24630E-06	2.19239E-06	4.00749E-06	4.07974E-06	1.83677E-06	4.30587E-06	4.44961E-06	2.98581E-06	4.29295E-06	3.80829E-06	4.17112E-06	4.19732E-06	5.33769E-06	6.19109E-06	3.43722E-06	3.81660E-06	5.27271E-06	4.95956E-06	6.31968E-06	4.66982E-06	5.93419E-06	4.31418E-06	3.78648E-06	4.43791E-06	4.14610E-06	5.42809E-06	5.22431E-06	6.65421E-06	6.34364E-06	5.18634E-06
6.40495E+00	1.36637E-06	-1.39047E-06	-1.46464E-06	2.13394E-08	1.02581E-06	9.51990E-07	-8.66087E-08	7.41194E-07	1.68237E-06	8.67032E-07	2.85010E-06	4.74048E-06	2.25173E-06	4.13639E-06	2.70968E-06	1.18204E-06	2.33892E-06	1.55787E-06	1.08584E-06	1.93412E-06	3.32865E-06	2.89868E-06	3.18362E-06	4.03509E-06	3.28986E-06	5.18860E-06	2.29664E-06	3.02192E-06	4.15441E-06	5.63897E-06	2.76914E-06	5.26426E-06	4.84655E-06	3.58132E-06	3.02771E-06	5.79297E-06	4.19925E-06	4.73381E-06	4.75775E-06	5.55183E-06	4.75684E-06	4.29356E-06	4.38288E-06	1.89771E-06	5.29017E-06	4.18072E-06	4.93193E-06	6.18975E-06	4.40860E-06
6.41385E+00	-8.40672E-07	-6.74514E-07	-1.62860E-06	-8.22719E-07	2.03541E-06	1.76025E-06	2.43274E-07	2.68493E-07	7.76211E-07	-1.21768E-07	1.86932E-06	1.57797E-06	1.73795E-06	2.91595E-06	2.38430E-06	-1.00120E-06	1.26177E-06	1.39625E-06	-1.22784E-06	1.41619E-06	1.41493E-06	2.79678E-06	1.86029E-06	3.64821E-06	2.52595E-06	5.44205E-06	2.52205E-06	3.04397E-06	3.63737E-06	4.55009E-06	4.37215E-06	3.73625E-06	4.26233E-06	3.20470E-06	2.05451E-06	5.81916E-06	3.72950E-06	3.77775E-06	5.76905E-06	3.16272E-06	5.17033E-06	3.04070E-06	3.21391E-06	6.83100E-08	4.32229E-06	3.16890E-06	4.05359E-06	4.99361E-06	4.77255E-06
6.42274E+00	-6.54048E-07	5.26715E-07	-2.29303E-06	-1.59438E-06	1.35164E-06	1.59883E-06	1.56695E-06	1.18587E-06	-3.29751E-07	2.39060E-07	2.12608E-07	-6.79919E-07	1.84835E-06	1.66524E-06	8.89058E-07	-8.62715E-07	1.64188E-06	1.06209E-06	-1.25457E-06	1.91275E-06	9.64518E-07	3.85153E-06	3.24767E-06	2.81277E-06	2.60269E-06	3.57237E-06	7.33301E-07	2.94235E-06	2.25425E-06	3.23734E-06	5.23109E-06	2.21441E-06	2.92787E-06	3.02343E-06	1.71249E-06	3.92933E-06	1.43713E-06	2.26849E-06	5.06180E-06	1.99731E-06	3.40825E-06	2.66823E-06	3.05451E-06	9.67912E-07	2.73172E-06	2.51761E-06	2.71408E-06	2.67736E-06	5.44342E-06
6.43164E+00	1.51106E-07	8.44722E-07	-1.09170E-06	-4.68747E-07	1.18879E-06	2.46313E-07	1.44912E-06	2.30478E-06	-2.75124E-07	7.72261E-08	1.20935E-06	-1.23384E-06	6.83478E-07	1.08661E-06	-3.25909E-07	-9.94541E-07	1.46283E-06	1.56318E-06	1.45510E-07	1.48482E-06	2.08000E-06	2.92047E-06	3.23034E-06	2.34931E-06	1.41284E-06	9.18708E-07	-1.75120E-07	2.53253E-06	2.24076E-06	1.53757E-06	3.39291E-06	2.45577E-07	9.39841E-07	3.23352E-06	1.05013E-06	2.44773E-06	8.89867E-07	1.15264E-06	2.28885E-06	2.42781E-06	2.41604E-06	4.07264E-06	3.84767E-06	2.87063E-06	1.84392E-06	2.13015E-06	2.39910E-06	3.18637E-06	5.26501E-06
6.44053E+00	2.55391E-07	-2.92895E-07	1.03622E-06	1.08939E-06	1.43842E-06	3.25260E-07	-2.44543E-07	1.81556E-06	1.08934E-06	-8.81948E-07	1.85814E-06	-1.14812E-06	5.09230E-07	1.68414E-06	-1.33374E-06	-1.00433E-06	5.27085E-07	1.22500E-07	2.31648E-07	1.02430E-06	1.26158E-06	1.92058E-06	2.71282E-06	2.05202E-06	2.66492E-07	1.51637E-06	5.08345E-07	1.98814E-06	1.65308E-06	1.63599E-07	7.19825E-07	-4.92069E-08	1.11703E-06	2.21262E-06	1.58957E-06	4.15518E-06	1.00737E-06	2.20099E-06	2.02245E-06	1.44680E-06	1.96087E-06	3.18273E-06	3.65021E-06	3.67010E-06	9.53914E-07	2.12573E-06	1.92285E-06	2.93106E-06	3.79968E-06
6.44943E+00	-2.22237E-07	-9.29815E-07	1.19675E-06	-5.50006E-07	6.34091E-07	8.54169E-07	-1.82796E-06	-7.42736E-07	9.68048E-08	-2.02001E-06	1.08144E-06	-2.66865E-07	8.97410E-07	-8.57439E-07	-2.15206E-06	-7.43143E-07	-6.71744E-07	5.42756E-07	-7.16726E-08	3.86246E-07	-2.80793E-06	3.61712E-07	1.46548E-06	8.29206E-07	3.92501E-07	5.45280E-07	1.51947E-06	-8.13814E-08	8.04901E-07	3.23741E-07	-3.65144E-09	3.41301E-07	2.49930E-07	1.49053E-06	1.42139E-06	4.87329E-06	1.15943E-06	1.68698E-06	1.83639E-06	1.37873E-06	1.90883E-06	1.14641E-06	2.12398E-06	2.46013E-06	1.40706E-06	6.16988E-07	1.19362E-06	2.23320E-06	2.65752E-06
6.45832E+00	2.28802E-07	-5.44734E-07	7.65207E-07	-8.95855E-07	1.06759E-06	1.76521E-06	-2.99921E-06	-1.77306E-06	-1.98317E-06	-3.09889E-06	2.70099E-07	-1.61549E-06	3.11348E-07	-1.40166E-06	-2.36726E-06	-1.09036E-06	-2.06419E-07	5.40926E-07	1.99817E-07	-2.27615E-07	-3.45893E-06	-6.72061E-07	9.99424E-08	-7.80208E-07	-9.69557E-08	2.68787E-08	1.01813E-06	1.75305E-07	1.18268E-06	-4.71372E-07	1.46549E-06	-6.36025E-07	-3.24564E-07	1.61617E-06	1.75162E-07	2.56143E-06	7.20340E-07	6.87646E-07	1.82509E-06	1.09467E-06	2.71426E-06	1.15577E-06	-1.72598E-07	1.42340E-06	1.98303E-06	-8.10889E-07	1.07963E-06	1.59146E-06	-2.05573E-08
6.46722E+00	1.17684E-06	-6.52344E-07	6.96065E-07	-1.87342E-07	8.44265E-07	8.61444E-07	-3.04773E-06	-1.95573E-06	-2.91627E-06	-1.44350E-06	-6.88905E-07	-2.59430E-06	-1.02046E-06	-1.64787E-06	-2.66247E-06	-2.82669E-06	-4.84218E-07	-1.41377E-06	-1.00463E-06	-1.54361E-06	-1.55165E-07	-1.76514E-06	-8.50655E-07	-5.43465E-07	-2.59872E-06	-1.13756E-06	-5.28414E-07	-3.47561E-07	1.82462E-06	-1.57138E-06	2.54688E-06	-1.43285E-06	-2.56118E-07	8.94991E-07	-3.01334E-07	1.29324E-07	-3.36360E-07	8.86546E-07	1.78178E-06	1.42453E-06	1.33808E-06	1.56222E-06	2.51341E-07	6.21602E-07	2.65566E-06	1.04149E-07	8.57495E-07	1.39258E-06	-1.08490E-06
6.47611E+00	1.39911E-07	-7.04640E-07	3.70217E-07	1.24476E-07	6.89044E-07	6.37658E-07	-2.12021E-06	-2.41763E-06	-2.65544E-06	-5.09143E-07	-1.22065E-06	-2.04372E-06	-2.32204E-06	-1.68655E-06	-2.12349E-06	-3.13676E-06	-1.72485E-06	-4.21278E-06	-1.98370E-06	-2.87491E-06	1.31439E-06	-3.47320E-06	-2.49352E-06	-4.33170E-07	-3.83131E-06	-2.87296E-06	-3.11744E-06	-1.55132E-06	1.59615E-06	3.98532E-07	1.18249E-06	-1.52195E-06	-5.43230E-07	-1.02466E-06	-8.51275E-07	-1.16174E-06	-4.47776E-07	6.76777E-07	1.09418E-06	9.04643E-07	3.21294E-07	3.11768E-07	1.76334E-06	4.73833E-07	2.47051E-06	8.04143E-07	3.22577E-07	1.34648E-06	-1.07539E-06
6.48500E+00	-3.42206E-07	-3.39812E-07	5.90874E-07	-8.84515E-07	1.29552E-06	1.91759E-06	-2.41467E-06	-3.43732E-06	-2.15795E-06	-1.42324E-06	-8.87686E-07	-7.09074E-07	-3.25143E-06	-1.09058E-06	-2.29118E-06	-2.95016E-06	-2.94711E-06	-4.06554E-06	-2.48990E-06	-4.75779E-06	5.66695E-07	-3.01113E-06	-3.64447E-06	-1.03917E-06	-3.01685E-06	-3.40336E-06	-3.40320E-06	-1.19810E-06	-3.27682E-07	1.48016E-06	-1.53872E-06	-1.83887E-06	-2.14066E-06	-1.31692E-06	-1.43381E-06	-6.18260E-07	-1.57950E-07	7.57945E-08	-7.07322E-07	-1.58523E-06	-5.13555E-08	-1.32338E-06	6.46703E-07	6.03515E-07	1.11286E-06	1.14137E-06	-1.43366E-06	7.91093E-07	-1.20837E-06
6.49390E+00	3.60124E-07	3.06224E-07	4.27364E-07	-1.37967E-06	3.08904E-07	2.40810E-06	-2.74332E-06	-4.41859E-06	-3.57777E-06	-3.07442E-06	-1.51120E-06	-7.79892E-07	-3.94052E-06	-1.43788E-06	-2.71002E-06	-2.96705E-06	-2.14599E-06	-3.78900E-06	-2.03828E-06	-4.55075E-06	9.14526E-07	-2.95300E-06	-3.62728E-06	-2.18675E-06	-2.89960E-06	-2.82503E-06	-1.60707E-06	-1.61120E-06	-1.87893E-06	6.27854E-07	-2.27379E-06	-2.82613E-06	-2.99055E-06	-3.10616E-06	-1.86442E-06	3.25498E-07	-7.75020E-07	-9.87638E-07	-1.60040E-06	-2.99586E-06	-5.45391E-07	-1.75477E-06	-7.12571E-07	4.75388E-07	6.78379E-07	4.58879E-07	-2.38742E-06	-1.29137E-06	-1.59886E-06
6.50279E+00	-9.20962E-07	4.30421E-07	-5.42518E-07	-2.28119E-06	-3.71883E-07	3.40366E-06	-2.63797E-06	-3.99893E-06	-5.24637E-06	-4.67334E-06	-3.73362E-06	-2.01505E-06	-4.00963E-06	-1.02646E-06	-4.30056E-06	-3.94247E-06	-2.00843E-06	-3.39731E-06	-1.89704E-06	-4.12328E-06	9.39039E-07	-3.05020E-06	-3.75156E-06	-2.93787E-06	-2.78950E-06	-2.76836E-06	-1.95583E-06	-1.89693E-06	-2.22329E-06	-2.30152E-06	-2.72617E-06	-2.61132E-06	-2.32706E-06	-4.17533E-06	-1.31700E-06	-6.81316E-07	-1.07789E-06	-1.78490E-06	-1.06825E-06	-3.29782E-06	-1.07934E-06	-1.79252E-06	-1.48091E-06	-2.89022E-07	-6.87153E-07	-1.43059E-06	-2.41770E-06	-1.06198E-06	-2.49259E-06
6.51169E+00	-1.58719E-06	3.78167E-07	1.45090E-06	-2.00137E-06	1.51012E-07	3.59086E-06	-1.98069E-06	-3.64019E-06	-4.61571E-06	-4.70971E-06	-3.94646E-06	-2.77661E-06	-3.57028E-06	-9.26408E-07	-5.01707E-06	-3.58004E-06	-3.78696E-06	-2.83430E-06	-1.35314E-06	-4.07389E-06	-2.46809E-06	-4.10423E-06	-2.89244E-06	-5.43178E-06	-3.23387E-06	-3.64316E-06	-2.66410E-06	-1.78354E-06	-3.93620E-06	-2.90855E-06	-3.54357E-06	-1.51435E-06	-1.57279E-06	-3.72561E-06	-2.39459E-06	-2.50867E-06	-1.25025E-06	-2.56430E-06	-2.44682E-06	-2.75224E-06	-8.08346E-07	-2.84851E-06	-1.11979E-06	-2.42718E-06	-2.47317E-06	-1.57634E-06	-2.32643E-06	-8.96142E-07	-1.74061E-06
6.52058E+00	-7.44147E-07	1.05701E-06	2.11967E-06	-1.86061E-06	4.69946E-07	1.86410E-06	-1.16273E-06	-2.45103E-06	-4.22192E-06	-6.15021E-06	-3.98609E-06	-4.52489E-06	-3.56087E-06	-3.43520E-06	-3.30718E-06	-4.68410E-06	-5.17529E-06	-3.91640E-06	-1.29710E-06	-4.44485E-06	-4.20382E-06	-3.93670E-06	-1.31109E-06	-7.27600E-06	-3.26986E-06	-4.50146E-06	-2.60812E-06	-3.74504E-06	-3.90994E-06	-2.30166E-06	-3.62766E-06	-1.21610E-06	-1.30022E-06	-2.80172E-06	-1.54745E-06	-1.95219E-06	-3.28909E-06	6.16341E-07	-1.66222E-06	-2.66595E-06	5.08064E-07	-3.23187E-06	-3.13210E-06	-2.62456E-06	-2.32797E-06	-1.36029E-06	-2.92217E-06	-1.22547E-06	-1.03505E-06
6.52948E+00	1.11945E-06	2.21589E-06	1.33732E-06	-1.63227E-06	6.78596E-07	-5.05707E-07	-5.45032E-07	-1.41321E-06	-6.04006E-06	-8.53534E-06	-3.88483E-06	-7.15131E-06	-4.46774E-06	-4.18381E-06	-4.26556E-06	-5.58873E-06	-5.17271E-06	-5.02744E-06	-3.36039E-06	-3.84473E-06	-3.81771E-06	-4.34350E-06	-1.72590E-06	-5.11810E-06	-3.56770E-06	-4.20091E-06	-2.63103E-06	-4.87720E-06	-4.77369E-06	-4.10751E-06	-5.03894E-06	-3.15303E-06	-2.62551E-06	-1.83388E-06	-3.08197E-06	-1.35227E-06	-3.80370E-06	4.72933E-07	-7.33491E-07	-1.40753E-06	7.43724E-07	-3.03588E-06	-2.43600E-06	-1.33145E-06	1.14505E-07	-4.31341E-06	-2.45670E-06	-1.98605E-06	-1.90720E-06
6.53837E+00	1.88281E-06	1.86724E-06	4.60155E-07	-4.24149E-07	1.27407E-06	-9.36563E-07	-1.96256E-06	-2.13455E-06	-4.49557E-06	-8.65681E-06	-4.61139E-06	-5.99603E-06	-5.83291E-06	-4.94946E-06	-5.34296E-06	-5.53321E-06	-5.37762E-06	-2.90372E-06	-3.40955E-06	-4.05633E-06	-5.41945E-06	-5.76565E-06	-5.86899E-06	-4.99352E-06	-4.08127E-06	-4.82903E-06	-5.07975E-06	-3.94462E-06	-5.08407E-06	-4.77947E-06	-6.08879E-06	-4.92531E-06	-2.92483E-06	-2.07648E-06	-4.44189E-06	-2.06820E-06	-3.44389E-06	-1.68468E-06	-3.69846E-06	-2.17969E-06	-2.11715E-07	-3.21925E-06	-2.30404E-06	-2.06125E-06	2.23987E-07	-3.21248E-06	-3.12134E-06	-4.29465E-06	-1.86524E-06
6.54727E+00	7.34590E-07	2.05998E-06	8.00331E-07	1.34850E-06	9.97442E-07	-1.96228E-06	-3.31648E-06	-3.79880E-06	-3.73644E-06	-7.21867E-06	-5.42908E-06	-5.31805E-06	-6.95557E-06	-5.65210E-06	-4.97446E-06	-4.86457E-06	-4.88087E-06	-2.00040E-06	-3.56830E-06	-5.82643E-06	-6.67272E-06	-6.85009E-06	-6.25675E-06	-5.30593E-06	-5.79345E-06	-7.42139E-06	-6.80678E-06	-2.54025E-06	-5.08908E-06	-6.33577E-06	-4.91951E-06	-5.27422E-06	-3.25523E-06	-2.73353E-06	-5.97762E-06	-4.14096E-06	-3.96192E-06	-3.84635E-06	-5.20544E-06	-5.30175E-06	-1.62507E-06	-4.62557E-06	-1.62325E-06	-1.83108E-06	-2.36673E-06	-3.31320E-06	-4.66921E-06	-3.90538E-06	-3.41024E-06
6.55616E+00	-4.77338E-07	1.25616E-06	4.33149E-07	9.88038E-07	-5.41783E-07	-5.73109E-07	-8.77939E-07	-4.57480E-06	-3.88607E-06	-6.70613E-06	-6.82805E-06	-6.48193E-06	-7.97903E-06	-6.73508E-06	-7.33773E-06	-5.21764E-06	-4.24716E-06	-4.53655E-06	-4.66740E-06	-6.15029E-06	-5.29328E-06	-7.13314E-06	-7.46079E-06	-5.15877E-06	-7.41789E-06	-5.96892E-06	-8.34971E-06	-3.85462E-06	-6.18191E-06	-6.46508E-06	-3.75491E-06	-4.69378E-06	-3.29299E-06	-2.45396E-06	-4.67452E-06	-4.46882E-06	-4.29035E-06	-3.19386E-06	-5.21159E-06	-6.03666E-06	-2.52872E-06	-5.51240E-06	-3.35586E-06	-1.85090E-06	-4.01976E-06	-2.74997E-06	-4.66401E-06	-3.49590E-06	-4.83145E-06
6.56506E+00	-1.31793E-06	-3.87097E-07	-6.64521E-07	2.04155E-06	-8.49245E-07	5.67186E-07	-2.06870E-06	-4.34088E-06	-3.89369E-06	-5.79763E-06	-7.35667E-06	-7.65065E-06	-7.80808E-06	-6.78350E-06	-9.11698E-06	-6.01258E-06	-4.89892E-06	-8.38759E-06	-5.97955E-06	-4.47028E-06	-4.98562E-06	-6.65934E-06	-7.08057E-06	-6.87356E-06	-6.37420E-06	-6.60159E-06	-7.22705E-06	-4.12595E-06	-5.68360E-06	-5.85150E-06	-4.69615E-06	-5.74097E-06	-2.78121E-06	-2.29552E-06	-4.06193E-06	-4.01064E-06	-5.93646E-06	-4.33737E-06	-4.87564E-06	-6.08941E-06	-3.18873E-06	-5.70310E-06	-3.06395E-06	-3.42795E-06	-3.93015E-06	-2.84007E-06	-4.53138E-06	-4.45666E-06	-3.26468E-06
6.57395E+00	-1.07812E-06	-8.16353E-07	4.30076E-08	1.18915E-06	-6.71107E-07	9.90517E-07	-1.62465E-06	-5.63994E-06	-6.64559E-06	-7.12783E-06	-8.10049E-06	-7.96363E-06	-7.09178E-06	-6.18893E-06	-7.64233E-06	-6.36364E-06	-5.87190E-06	-7.08759E-06	-8.67462E-06	-5.65519E-06	-5.34242E-06	-6.94582E-06	-6.02130E-06	-8.72284E-06	-5.95888E-06	-5.33159E-06	-5.73262E-06	-5.29126E-06	-5.34474E-06	-6.40363E-06	-5.02013E-06	-5.80790E-06	-4.85151E-06	-4.42424E-06	-4.13070E-06	-4.84573E-06	-6.25406E-06	-4.59608E-06	-4.71732E-06	-7.32019E-06	-4.37596E-06	-5.21861E-06	-4.30439E-06	-5.10827E-06	-2.84953E-06	-3.79717E-06	-5.86992E-06	-5.16517E-06	-3.21327E-06
6.58284E+00	-8.19052E-07	-1.54503E-06	-1.04044E-06	-5.57638E-07	5.35945E-08	1.59331E-07	-3.25438E-06	-6.26129E-06	-7.12051E-06	-6.91808E-06	-9.15046E-06	-7.23767E-06	-7.95016E-06	-7.43544E-06	-6.76375E-06	-6.92477E-06	-6.96992E-06	-5.90616E-06	-8.47243E-06	-7.53422E-06	-5.55678E-06	-6.22164E-06	-5.84467E-06	-8.82635E-06	-6.29872E-06	-6.75212E-06	-5.98078E-06	-6.83942E-06	-5.73346E-06	-6.60358E-06	-5.16706E-06	-5.16503E-06	-6.31423E-06	-4.47147E-06	-4.66667E-06	-5.12780E-06	-4.61224E-06	-5.00556E-06	-3.35284E-06	-6.28519E-06	-4.80178E-06	-3.87030E-06	-6.50589E-06	-6.71335E-06	-4.26546E-06	-4.20722E-06	-6.39913E-06	-6.80529E-06	-5.09511E-06
6.59174E+00	-4.58601E-07	-1.10348E-06	1.13752E-06	8.73147E-07	2.23835E-06	4.37095E-07	-3.01605E-06	-5.92008E-06	-6.83532E-06	-5.68287E-06	-9.16133E-06	-6.98330E-06	-7.20087E-06	-8.52706E-06	-7.13930E-06	-7.06919E-06	-6.50110E-06	-6.56303E-06	-8.62683E-06	-7.92770E-06	-9.74588E-06	-7.22861E-06	-6.56478E-06	-8.07569E-06	-3.72157E-06	-6.89659E-06	-6.67343E-06	-6.28441E-06	-5.62490E-06	-6.99254E-06	-5.22548E-06	-5.44849E-06	-6.92428E-06	-4.68958E-06	-7.26347E-06	-5.75906E-06	-3.49771E-06	-5.80525E-06	-5.76961E-06	-5.44233E-06	-4.27951E-06	-3.58042E-06	-6.05875E-06	-6.05782E-06	-4.72068E-06	-5.51622E-06	-8.10261E-06	-7.61678E-06	-4.83616E-06
6.60063E+00	6.84064E-07	1.68166E-07	4.32117E-07	1.04977E-06	4.26701E-06	1.37393E-08	-3.29997E-06	-3.98925E-06	-7.56014E-06	-5.75682E-06	-8.77181E-06	-6.53797E-06	-8.27245E-06	-8.86762E-06	-7.37615E-06	-6.64838E-06	-6.31638E-06	-6.94483E-06	-8.27521E-06	-8.79322E-06	-1.06720E-05	-6.97450E-06	-6.77319E-06	-7.37794E-06	-7.32111E-06	-5.72694E-06	-5.93047E-06	-6.64485E-06	-6.02377E-06	-6.55732E-06	-4.34769E-06	-6.47329E-06	-6.88171E-06	-6.01276E-06	-7.32518E-06	-7.25114E-06	-4.41683E-06	-5.38998E-06	-6.20794E-06	-6.23426E-06	-3.55025E-06	-4.56297E-06	-7.25729E-06	-6.30401E-06	-3.75630E-06	-4.86607E-06	-6.69248E-06	-6.88704E-06	-5.41409E-06
6.60953E+00	-1.13861E-06	3.58780E-07	7.71856E-07	-7.76307E-07	2.55589E-06	-2.51693E-07	-2.84477E-06	-4.93727E-06	-6.99297E-06	-7.66292E-06	-9.57887E-06	-7.28645E-06	-8.60960E-06	-6.63450E-06	-8.54722E-06	-8.51128E-06	-6.37784E-06	-7.80254E-06	-8.67582E-06	-1.09378E-05	-9.89257E-06	-6.99973E-06	-8.38916E-06	-8.08973E-06	-8.34578E-06	-6.11542E-06	-6.57564E-06	-7.66338E-06	-6.82642E-06	-6.05689E-06	-5.10817E-06	-7.89633E-06	-7.60966E-06	-6.47134E-06	-7.75089E-06	-6.85685E-06	-6.94598E-06	-4.48689E-06	-7.06274E-06	-7.74690E-06	-4.99042E-06	-5.68256E-06	-6.13321E-06	-6.85353E-06	-5.15883E-06	-3.69563E-06	-5.09997E-06	-5.64184E-06	-4.47470E-06
6.61842E+00	-5.63125E-07	1.80851E-07	1.81920E-06	-7.28293E-07	2.29650E-06	-9.41890E-07	-9.25281E-07	-4.95370E-06	-5.57122E-06	-9.77803E-06	-9.00767E-06	-7.72125E-06	-1.00663E-05	-7.33071E-06	-1.02755E-05	-9.88871E-06	-5.13903E-06	-7.83368E-06	-9.38093E-06	-9.05293E-06	-7.58313E-06	-7.87240E-06	-8.50530E-06	-7.70176E-06	-7.93180E-06	-7.45063E-06	-7.20163E-06	-7.60510E-06	-7.18117E-06	-6.74802E-06	-7.74183E-06	-8.98758E-06	-7.92351E-06	-6.08447E-06	-8.80732E-06	-7.62702E-06	-7.07351E-06	-4.65598E-06	-6.45388E-06	-8.66522E-06	-5.10446E-06	-7.39444E-06	-4.69856E-06	-6.62518E-06	-5.75005E-06	-4.44519E-06	-4.76123E-06	-4.64827E-06	-6.69638E-06
6.62732E+00	5.63737E-07	3.77615E-07	8.81475E-07	-9.03846E-07	3.34877E-07	5.16940E-08	-1.23552E-06	-5.58714E-06	-6.17460E-06	-1.07337E-05	-8.75479E-06	-6.17486E-06	-1.03829E-05	-8.37563E-06	-8.81900E-06	-8.06541E-06	-7.75293E-06	-7.90639E-06	-9.62079E-06	-7.50340E-06	-6.60132E-06	-8.19369E-06	-9.01920E-06	-7.91045E-06	-9.12000E-06	-6.47947E-06	-6.72495E-06	-8.72387E-06	-6.18486E-06	-8.31784E-06	-9.59008E-06	-9.56369E-06	-7.78601E-06	-5.83091E-06	-8.12924E-06	-6.53962E-06	-8.51951E-06	-5.89085E-06	-5.98581E-06	-7.84946E-06	-5.95891E-06	-8.23250E-06	-6.63830E-06	-6.03063E-06	-4.71610E-06	-5.34257E-06	-5.40397E-06	-5.88564E-06	-9.64602E-06
[truncated: 41 more rows]
[truncated: 26 more columns]
