# Supplementary material for: Determining the charge distribution and the direction of bond cleavage with femtosecond anisotropic x-ray liquidography
Source: Nat Commun. 2022 Jan 26;13:522. doi: 10.1038/s41467-022-28168-0 (PMC8792042; doi:10.1038/s41467-022-28168-0)
Supplement: Supplementary file 2 — Source Data [file 41467_2022_28168_MOESM2_ESM.zip › Source_Data_Fig5a/qdelta_S_aniso_data.dat]

0.00000E+00	-6.00000E-01	-5.00000E-01	-4.00000E-01	-3.00000E-01	-2.00000E-01	-1.00000E-01	0.00000E+00	1.00000E-01	2.00000E-01	3.00000E-01	4.00000E-01	5.00000E-01	6.00000E-01	7.00000E-01	9.00000E-01	1.00000E+00	1.10000E+00	1.20000E+00	1.30000E+00	1.40000E+00	1.50000E+00	1.60000E+00	1.70000E+00	1.80000E+00	1.90000E+00	2.00000E+00	2.10000E+00	2.20000E+00	2.30000E+00	2.40000E+00	2.50000E+00	2.60000E+00	2.70000E+00	2.80000E+00	2.90000E+00	3.00000E+00	3.10000E+00	3.20000E+00	3.30000E+00	3.40000E+00	3.50000E+00	3.60000E+00	3.70000E+00	3.80000E+00	3.90000E+00	4.00000E+00	4.10000E+00	4.20000E+00	4.30000E+00
1.00594E+00	-9.92760E-08	-1.04557E-07	-2.72056E-07	-4.35746E-07	-3.74348E-07	5.25634E-07	1.84060E-06	4.16310E-06	8.01956E-06	1.21948E-05	1.54929E-05	1.60770E-05	1.60313E-05	1.62935E-05	1.52836E-05	1.51333E-05	1.53290E-05	1.52728E-05	1.37140E-05	1.37676E-05	1.46618E-05	1.28254E-05	1.35222E-05	1.35168E-05	1.36808E-05	1.29691E-05	1.29725E-05	1.34433E-05	1.22266E-05	1.25721E-05	1.30003E-05	1.19542E-05	1.13847E-05	1.07841E-05	1.11853E-05	1.14356E-05	1.18323E-05	1.11863E-05	1.13306E-05	1.17505E-05	1.05238E-05	1.00669E-05	1.06320E-05	1.07794E-05	1.03015E-05	1.07549E-05	9.86265E-06	1.02100E-05	1.08683E-05
1.01483E+00	-2.12513E-08	-1.91326E-07	5.07515E-08	-1.82726E-07	-2.73141E-08	5.29372E-07	1.65119E-06	4.27028E-06	8.05892E-06	1.25365E-05	1.53241E-05	1.66959E-05	1.63838E-05	1.63219E-05	1.52794E-05	1.51838E-05	1.52648E-05	1.54047E-05	1.34812E-05	1.38239E-05	1.45911E-05	1.30301E-05	1.34751E-05	1.40540E-05	1.36247E-05	1.26697E-05	1.25794E-05	1.36653E-05	1.22857E-05	1.26230E-05	1.29167E-05	1.24049E-05	1.14613E-05	1.14228E-05	1.12765E-05	1.17979E-05	1.17112E-05	1.09481E-05	1.12934E-05	1.20338E-05	1.05310E-05	1.03944E-05	1.01985E-05	1.08857E-05	1.07200E-05	1.12972E-05	9.77766E-06	1.07278E-05	1.09550E-05
1.02373E+00	-1.15570E-08	-3.17435E-07	2.63127E-07	9.95004E-08	-8.72946E-08	6.06901E-07	1.27633E-06	4.70185E-06	7.99182E-06	1.26968E-05	1.52194E-05	1.72541E-05	1.69070E-05	1.62062E-05	1.54046E-05	1.51811E-05	1.47836E-05	1.49763E-05	1.35297E-05	1.39964E-05	1.42414E-05	1.32834E-05	1.29863E-05	1.40201E-05	1.34388E-05	1.23744E-05	1.27527E-05	1.37894E-05	1.23895E-05	1.23845E-05	1.29167E-05	1.28632E-05	1.16279E-05	1.18506E-05	1.11742E-05	1.17751E-05	1.18889E-05	1.09215E-05	1.11211E-05	1.22144E-05	1.07921E-05	1.05444E-05	1.00363E-05	1.10578E-05	1.09196E-05	1.16093E-05	9.82858E-06	1.11143E-05	1.06422E-05
1.03262E+00	-7.77800E-08	-2.36025E-07	2.84790E-07	-2.02060E-07	-2.95151E-07	8.02306E-07	1.01060E-06	4.58413E-06	7.89054E-06	1.31407E-05	1.55067E-05	1.75101E-05	1.75137E-05	1.65716E-05	1.58697E-05	1.52538E-05	1.45207E-05	1.46261E-05	1.35642E-05	1.40256E-05	1.39446E-05	1.30999E-05	1.28354E-05	1.38440E-05	1.32665E-05	1.23657E-05	1.27963E-05	1.37897E-05	1.22609E-05	1.20961E-05	1.30947E-05	1.30365E-05	1.17144E-05	1.23275E-05	1.13215E-05	1.18053E-05	1.18808E-05	1.12098E-05	1.09797E-05	1.23907E-05	1.10172E-05	1.04815E-05	9.94591E-06	1.10741E-05	1.07288E-05	1.19592E-05	9.76396E-06	1.11685E-05	1.06715E-05
1.04152E+00	8.08562E-08	1.51675E-07	4.07756E-07	-6.83367E-07	-4.60930E-07	1.14217E-06	7.07658E-07	4.42622E-06	7.99082E-06	1.35555E-05	1.60017E-05	1.76479E-05	1.77722E-05	1.64128E-05	1.65013E-05	1.54326E-05	1.43463E-05	1.39672E-05	1.41880E-05	1.46460E-05	1.37878E-05	1.33098E-05	1.29347E-05	1.38898E-05	1.30932E-05	1.27768E-05	1.28913E-05	1.32090E-05	1.24838E-05	1.17420E-05	1.31999E-05	1.27058E-05	1.19362E-05	1.26825E-05	1.13069E-05	1.18216E-05	1.21756E-05	1.26260E-05	1.08507E-05	1.26414E-05	1.14676E-05	1.06608E-05	9.76768E-06	1.14574E-05	1.06168E-05	1.24524E-05	1.02121E-05	1.12810E-05	1.09629E-05
1.05042E+00	1.03449E-07	3.07938E-07	2.79451E-07	-7.13373E-07	-5.38013E-07	1.26187E-06	1.01006E-06	3.94421E-06	8.49425E-06	1.39087E-05	1.63789E-05	1.74326E-05	1.81741E-05	1.64407E-05	1.69816E-05	1.60713E-05	1.38670E-05	1.38635E-05	1.44163E-05	1.48842E-05	1.37926E-05	1.34484E-05	1.31050E-05	1.40307E-05	1.33029E-05	1.30971E-05	1.27707E-05	1.29716E-05	1.24179E-05	1.17993E-05	1.36040E-05	1.25002E-05	1.21657E-05	1.29661E-05	1.12788E-05	1.19371E-05	1.27275E-05	1.30759E-05	1.09095E-05	1.26866E-05	1.19446E-05	1.06570E-05	9.50690E-06	1.17256E-05	1.07618E-05	1.26043E-05	1.04212E-05	1.11908E-05	1.11869E-05
1.05931E+00	1.18598E-07	3.75633E-07	2.05389E-07	-5.06170E-07	-2.96889E-07	1.03233E-06	1.01067E-06	3.89641E-06	9.12314E-06	1.43028E-05	1.66422E-05	1.75656E-05	1.83137E-05	1.67912E-05	1.72826E-05	1.69717E-05	1.41770E-05	1.41618E-05	1.46086E-05	1.50894E-05	1.34121E-05	1.35676E-05	1.35320E-05	1.42185E-05	1.35948E-05	1.31589E-05	1.30538E-05	1.27679E-05	1.24234E-05	1.21835E-05	1.35624E-05	1.31175E-05	1.24464E-05	1.28632E-05	1.11129E-05	1.21656E-05	1.28376E-05	1.29602E-05	1.04803E-05	1.25475E-05	1.22089E-05	1.03723E-05	9.30530E-06	1.17061E-05	1.08600E-05	1.27888E-05	1.07025E-05	1.10715E-05	1.14377E-05
1.06821E+00	1.05438E-07	1.87344E-07	2.61671E-07	-9.56088E-08	-1.40759E-07	1.14292E-06	1.05260E-06	3.54820E-06	9.69009E-06	1.47160E-05	1.68121E-05	1.78146E-05	1.76655E-05	1.72871E-05	1.70179E-05	1.70545E-05	1.45264E-05	1.44065E-05	1.47980E-05	1.47710E-05	1.33646E-05	1.37473E-05	1.35072E-05	1.44106E-05	1.35298E-05	1.37908E-05	1.29511E-05	1.31399E-05	1.24868E-05	1.28898E-05	1.39221E-05	1.40047E-05	1.28544E-05	1.25649E-05	1.10885E-05	1.20536E-05	1.32948E-05	1.26894E-05	1.04075E-05	1.22869E-05	1.22769E-05	1.04045E-05	9.11888E-06	1.13032E-05	1.09795E-05	1.25675E-05	1.11748E-05	1.11216E-05	1.16889E-05
1.07710E+00	5.62947E-07	6.41076E-08	-5.31406E-08	2.17907E-07	7.16214E-08	1.68372E-06	8.34887E-07	3.24803E-06	9.80704E-06	1.49224E-05	1.74166E-05	1.77535E-05	1.72065E-05	1.76613E-05	1.66932E-05	1.70137E-05	1.48980E-05	1.47136E-05	1.47138E-05	1.48058E-05	1.35695E-05	1.37610E-05	1.39385E-05	1.44903E-05	1.35266E-05	1.33678E-05	1.29167E-05	1.33897E-05	1.26594E-05	1.32359E-05	1.42510E-05	1.39216E-05	1.33071E-05	1.22962E-05	1.13182E-05	1.19151E-05	1.33818E-05	1.21599E-05	1.02983E-05	1.21136E-05	1.22653E-05	1.06823E-05	9.81194E-06	1.12316E-05	1.11857E-05	1.26663E-05	1.18426E-05	1.11333E-05	1.22442E-05
1.08600E+00	5.26817E-07	-9.64272E-08	-6.01245E-08	-1.90675E-08	3.84711E-07	2.05255E-06	6.33110E-07	3.68330E-06	1.01295E-05	1.52822E-05	1.76925E-05	1.77458E-05	1.69053E-05	1.81593E-05	1.63168E-05	1.71326E-05	1.54652E-05	1.48449E-05	1.51675E-05	1.52362E-05	1.37301E-05	1.42564E-05	1.42090E-05	1.48233E-05	1.36064E-05	1.32897E-05	1.29520E-05	1.36735E-05	1.25791E-05	1.33288E-05	1.43155E-05	1.37171E-05	1.37559E-05	1.22336E-05	1.14366E-05	1.21238E-05	1.33204E-05	1.19270E-05	1.03817E-05	1.19350E-05	1.24090E-05	1.09173E-05	1.03953E-05	1.15401E-05	1.12539E-05	1.27535E-05	1.22245E-05	1.10120E-05	1.21449E-05
1.09488E+00	3.63849E-07	1.12203E-07	-9.22233E-09	-4.09359E-07	6.82075E-07	2.27917E-06	5.96494E-07	4.53591E-06	1.08310E-05	1.54361E-05	1.78034E-05	1.76428E-05	1.67866E-05	1.85475E-05	1.60603E-05	1.72037E-05	1.60617E-05	1.51556E-05	1.56005E-05	1.49599E-05	1.40606E-05	1.50920E-05	1.43500E-05	1.44770E-05	1.35040E-05	1.29517E-05	1.29230E-05	1.40478E-05	1.25994E-05	1.31239E-05	1.41750E-05	1.37316E-05	1.42561E-05	1.23967E-05	1.19559E-05	1.23422E-05	1.32316E-05	1.15450E-05	1.04320E-05	1.20539E-05	1.27535E-05	1.10030E-05	1.13949E-05	1.12877E-05	1.13538E-05	1.24192E-05	1.22876E-05	1.12297E-05	1.17386E-05
1.10378E+00	1.26596E-07	1.85418E-07	2.80534E-07	-5.56025E-07	1.00924E-06	1.99396E-06	7.33062E-07	5.24929E-06	1.17045E-05	1.53870E-05	1.77668E-05	1.70973E-05	1.65793E-05	1.89582E-05	1.55742E-05	1.71646E-05	1.67325E-05	1.58325E-05	1.60514E-05	1.45832E-05	1.46051E-05	1.58023E-05	1.44548E-05	1.42036E-05	1.34903E-05	1.27461E-05	1.34098E-05	1.40746E-05	1.25029E-05	1.29022E-05	1.41194E-05	1.38743E-05	1.46226E-05	1.24801E-05	1.24968E-05	1.23061E-05	1.28358E-05	1.13929E-05	1.08366E-05	1.24328E-05	1.24331E-05	1.09429E-05	1.21639E-05	1.12149E-05	1.15787E-05	1.21552E-05	1.23157E-05	1.14434E-05	1.20610E-05
1.11267E+00	-1.35569E-07	1.66374E-07	5.12623E-07	-5.33577E-07	1.12729E-06	1.54272E-06	8.31513E-07	5.64488E-06	1.20743E-05	1.55592E-05	1.77711E-05	1.71534E-05	1.69546E-05	1.87175E-05	1.55045E-05	1.68674E-05	1.69404E-05	1.58871E-05	1.59417E-05	1.44717E-05	1.50958E-05	1.59911E-05	1.44876E-05	1.46736E-05	1.35303E-05	1.28350E-05	1.32608E-05	1.37153E-05	1.27545E-05	1.27276E-05	1.40469E-05	1.38241E-05	1.47209E-05	1.28165E-05	1.25964E-05	1.22881E-05	1.26731E-05	1.18319E-05	1.11813E-05	1.24896E-05	1.22866E-05	1.13951E-05	1.24616E-05	1.12036E-05	1.13736E-05	1.20027E-05	1.22362E-05	1.20440E-05	1.23920E-05
1.12157E+00	-1.98560E-07	4.34564E-07	7.84301E-08	-6.03420E-07	1.22756E-06	1.06146E-06	8.05909E-07	5.91969E-06	1.21718E-05	1.51701E-05	1.81697E-05	1.74483E-05	1.74447E-05	1.84984E-05	1.53912E-05	1.67906E-05	1.66901E-05	1.59766E-05	1.59218E-05	1.47906E-05	1.51068E-05	1.55308E-05	1.45865E-05	1.51292E-05	1.37528E-05	1.29272E-05	1.35751E-05	1.31333E-05	1.25961E-05	1.26645E-05	1.38817E-05	1.34165E-05	1.47423E-05	1.30686E-05	1.22862E-05	1.26242E-05	1.29182E-05	1.23378E-05	1.15756E-05	1.24438E-05	1.17816E-05	1.12266E-05	1.25661E-05	1.15035E-05	1.13391E-05	1.22424E-05	1.24415E-05	1.25073E-05	1.28345E-05
1.13046E+00	-3.00404E-07	5.60639E-07	-2.98597E-07	-5.62074E-07	1.50493E-06	1.20526E-06	7.52512E-07	6.41431E-06	1.20385E-05	1.48273E-05	1.81865E-05	1.80591E-05	1.78154E-05	1.82917E-05	1.49316E-05	1.69577E-05	1.64401E-05	1.60498E-05	1.56935E-05	1.50095E-05	1.47213E-05	1.51204E-05	1.44800E-05	1.56686E-05	1.41982E-05	1.35983E-05	1.35645E-05	1.27576E-05	1.26040E-05	1.29557E-05	1.33847E-05	1.35134E-05	1.43404E-05	1.31626E-05	1.25047E-05	1.29764E-05	1.28325E-05	1.26699E-05	1.15640E-05	1.21921E-05	1.17115E-05	1.10446E-05	1.24779E-05	1.16366E-05	1.12257E-05	1.23450E-05	1.26449E-05	1.25369E-05	1.27457E-05
1.13936E+00	-5.31418E-07	6.60097E-07	-9.46990E-08	-5.05540E-07	1.56468E-06	1.71983E-06	7.14640E-07	6.55945E-06	1.20408E-05	1.50207E-05	1.83770E-05	1.91255E-05	1.85967E-05	1.80969E-05	1.49542E-05	1.69476E-05	1.66091E-05	1.61710E-05	1.50938E-05	1.54228E-05	1.46564E-05	1.50351E-05	1.41660E-05	1.60076E-05	1.45016E-05	1.51625E-05	1.34308E-05	1.28778E-05	1.27865E-05	1.37000E-05	1.33534E-05	1.37269E-05	1.40555E-05	1.32975E-05	1.32206E-05	1.31610E-05	1.30087E-05	1.24648E-05	1.17432E-05	1.21351E-05	1.19809E-05	1.08450E-05	1.20507E-05	1.14271E-05	1.10891E-05	1.22433E-05	1.26204E-05	1.25177E-05	1.23710E-05
1.14825E+00	-5.33197E-07	6.64710E-07	-9.13896E-08	-1.92478E-07	1.60083E-06	1.60791E-06	7.36436E-07	6.48734E-06	1.14935E-05	1.51194E-05	1.87183E-05	1.95572E-05	1.91335E-05	1.79201E-05	1.52253E-05	1.73607E-05	1.67921E-05	1.61505E-05	1.49724E-05	1.57613E-05	1.44293E-05	1.46177E-05	1.41456E-05	1.60550E-05	1.50442E-05	1.64573E-05	1.34910E-05	1.32937E-05	1.26945E-05	1.42287E-05	1.31971E-05	1.39718E-05	1.42159E-05	1.37158E-05	1.32221E-05	1.31271E-05	1.30424E-05	1.21329E-05	1.20030E-05	1.26125E-05	1.18809E-05	1.12426E-05	1.17714E-05	1.16393E-05	1.08019E-05	1.17810E-05	1.25567E-05	1.25999E-05	1.20953E-05
1.15715E+00	-1.97994E-07	6.01638E-07	-5.04519E-07	-7.11323E-08	1.49350E-06	9.18728E-07	4.89073E-07	6.24259E-06	1.09401E-05	1.53096E-05	1.88239E-05	1.93455E-05	1.97418E-05	1.74978E-05	1.57071E-05	1.76306E-05	1.66612E-05	1.59614E-05	1.47239E-05	1.58664E-05	1.42905E-05	1.47425E-05	1.46191E-05	1.55180E-05	1.52675E-05	1.71936E-05	1.34786E-05	1.35049E-05	1.22804E-05	1.44042E-05	1.32956E-05	1.41652E-05	1.44025E-05	1.44369E-05	1.28307E-05	1.32883E-05	1.33727E-05	1.16652E-05	1.16221E-05	1.30641E-05	1.21876E-05	1.15668E-05	1.17231E-05	1.21616E-05	1.01262E-05	1.14702E-05	1.22943E-05	1.26770E-05	1.16041E-05
1.16604E+00	-5.75758E-08	7.50147E-07	-1.31823E-06	-3.65198E-07	1.17643E-06	5.05198E-07	1.97580E-07	5.97157E-06	1.09927E-05	1.57906E-05	1.87918E-05	1.94686E-05	1.99307E-05	1.77845E-05	1.64204E-05	1.78328E-05	1.64718E-05	1.53697E-05	1.48164E-05	1.52560E-05	1.45235E-05	1.45178E-05	1.51238E-05	1.50091E-05	1.50891E-05	1.68345E-05	1.35216E-05	1.35696E-05	1.21089E-05	1.38519E-05	1.35254E-05	1.41957E-05	1.47906E-05	1.49056E-05	1.28289E-05	1.32822E-05	1.34220E-05	1.17530E-05	1.09743E-05	1.31302E-05	1.24932E-05	1.13829E-05	1.18851E-05	1.25325E-05	9.84423E-06	1.15753E-05	1.23835E-05	1.26451E-05	1.09453E-05
1.17494E+00	-1.44468E-07	7.33209E-07	-2.17941E-06	-7.14457E-07	8.97495E-07	9.19990E-07	3.47998E-07	5.87106E-06	1.09194E-05	1.62646E-05	1.86693E-05	1.92802E-05	1.96813E-05	1.82779E-05	1.67490E-05	1.73792E-05	1.63464E-05	1.51848E-05	1.52702E-05	1.46608E-05	1.47727E-05	1.47031E-05	1.57825E-05	1.43573E-05	1.48723E-05	1.58872E-05	1.38449E-05	1.35342E-05	1.20701E-05	1.32865E-05	1.37625E-05	1.43471E-05	1.46434E-05	1.48807E-05	1.30736E-05	1.29064E-05	1.32970E-05	1.18214E-05	1.07984E-05	1.32504E-05	1.29020E-05	1.16338E-05	1.25566E-05	1.24759E-05	1.05847E-05	1.15906E-05	1.23355E-05	1.25069E-05	1.03990E-05
1.18384E+00	-6.77920E-07	3.83086E-07	-1.85985E-06	-8.13178E-07	2.26977E-07	1.53110E-06	4.16630E-07	5.95489E-06	1.09844E-05	1.60997E-05	1.86266E-05	1.86673E-05	1.98359E-05	1.82211E-05	1.69517E-05	1.66697E-05	1.62324E-05	1.50766E-05	1.57987E-05	1.44521E-05	1.48622E-05	1.54331E-05	1.59651E-05	1.38377E-05	1.47917E-05	1.54054E-05	1.37177E-05	1.31121E-05	1.23546E-05	1.29315E-05	1.39592E-05	1.43183E-05	1.41926E-05	1.44737E-05	1.34490E-05	1.24841E-05	1.26975E-05	1.16921E-05	1.10417E-05	1.28548E-05	1.28954E-05	1.12752E-05	1.27289E-05	1.23449E-05	1.15740E-05	1.16413E-05	1.17659E-05	1.20533E-05	1.03862E-05
1.19273E+00	-6.76200E-07	6.44466E-07	-1.29565E-06	-3.91619E-07	2.10712E-08	1.78067E-06	8.87287E-07	6.57493E-06	1.08531E-05	1.62975E-05	1.91851E-05	1.87158E-05	2.01113E-05	1.83994E-05	1.74955E-05	1.71172E-05	1.57740E-05	1.49278E-05	1.59618E-05	1.46210E-05	1.53114E-05	1.55369E-05	1.57379E-05	1.38293E-05	1.52847E-05	1.52729E-05	1.46655E-05	1.30126E-05	1.27268E-05	1.28947E-05	1.38937E-05	1.45807E-05	1.41372E-05	1.44233E-05	1.42565E-05	1.28233E-05	1.23313E-05	1.15461E-05	1.14083E-05	1.23242E-05	1.26888E-05	1.13486E-05	1.31711E-05	1.25157E-05	1.22569E-05	1.17045E-05	1.11548E-05	1.13576E-05	1.05533E-05
1.20162E+00	-5.61364E-07	7.11573E-07	-9.59960E-07	-1.84666E-09	3.04916E-07	1.92202E-06	1.36001E-06	6.93035E-06	1.12189E-05	1.69288E-05	1.94977E-05	1.90393E-05	2.00950E-05	1.90411E-05	1.78516E-05	1.77360E-05	1.52145E-05	1.45700E-05	1.59191E-05	1.45888E-05	1.53955E-05	1.56627E-05	1.54269E-05	1.39485E-05	1.55714E-05	1.52870E-05	1.54023E-05	1.33384E-05	1.31694E-05	1.30646E-05	1.37423E-05	1.45900E-05	1.38837E-05	1.47164E-05	1.49716E-05	1.29792E-05	1.21076E-05	1.14444E-05	1.15696E-05	1.20888E-05	1.24614E-05	1.13545E-05	1.37346E-05	1.21006E-05	1.25801E-05	1.18600E-05	1.07419E-05	1.06896E-05	1.09101E-05
1.21051E+00	-3.96835E-07	4.80943E-07	-5.51659E-07	6.93509E-07	4.38762E-07	1.64734E-06	1.26799E-06	7.13974E-06	1.15614E-05	1.70945E-05	1.96697E-05	1.92702E-05	2.00380E-05	1.95544E-05	1.84446E-05	1.81947E-05	1.50155E-05	1.40156E-05	1.57283E-05	1.49581E-05	1.60882E-05	1.57456E-05	1.54604E-05	1.38001E-05	1.54462E-05	1.57758E-05	1.53647E-05	1.37297E-05	1.36548E-05	1.30076E-05	1.36976E-05	1.41751E-05	1.39023E-05	1.48546E-05	1.49269E-05	1.28620E-05	1.24891E-05	1.14569E-05	1.16447E-05	1.18113E-05	1.24334E-05	1.13466E-05	1.41260E-05	1.17970E-05	1.24365E-05	1.15390E-05	1.09815E-05	1.03097E-05	1.10622E-05
1.21941E+00	-5.07975E-07	-4.35273E-07	-7.75025E-07	1.37128E-06	-7.47655E-08	1.24583E-06	1.17756E-06	7.30330E-06	1.19583E-05	1.70387E-05	2.01186E-05	1.96366E-05	1.96719E-05	1.96756E-05	1.88121E-05	1.80179E-05	1.54812E-05	1.45214E-05	1.59838E-05	1.50768E-05	1.62410E-05	1.60027E-05	1.51947E-05	1.38131E-05	1.60569E-05	1.66777E-05	1.55894E-05	1.45816E-05	1.40541E-05	1.30309E-05	1.42262E-05	1.42044E-05	1.41669E-05	1.47741E-05	1.49611E-05	1.28273E-05	1.30560E-05	1.16200E-05	1.24189E-05	1.17341E-05	1.25127E-05	1.16425E-05	1.40153E-05	1.13129E-05	1.25899E-05	1.16372E-05	1.12703E-05	1.04167E-05	1.13521E-05
1.22830E+00	-3.19755E-07	-9.49791E-07	-3.76961E-07	1.12070E-06	-3.14897E-07	8.98980E-07	7.53830E-07	7.48532E-06	1.22083E-05	1.71911E-05	2.06900E-05	1.97212E-05	1.94929E-05	1.94236E-05	1.81133E-05	1.78817E-05	1.57808E-05	1.53144E-05	1.62927E-05	1.57251E-05	1.64702E-05	1.61906E-05	1.50285E-05	1.39804E-05	1.60281E-05	1.74840E-05	1.54561E-05	1.55178E-05	1.42613E-05	1.30908E-05	1.45535E-05	1.40339E-05	1.39048E-05	1.49802E-05	1.49819E-05	1.31478E-05	1.36612E-05	1.19804E-05	1.33034E-05	1.22628E-05	1.31322E-05	1.19691E-05	1.37423E-05	1.12292E-05	1.28860E-05	1.17522E-05	1.14962E-05	1.07533E-05	1.18493E-05
1.23720E+00	-1.71319E-07	-8.35560E-07	6.50763E-08	1.15360E-06	-3.26861E-07	5.79254E-07	3.54265E-07	7.16541E-06	1.21540E-05	1.73157E-05	2.10129E-05	2.03995E-05	1.94625E-05	1.89520E-05	1.80326E-05	1.71664E-05	1.57072E-05	1.58843E-05	1.57130E-05	1.63125E-05	1.63148E-05	1.55901E-05	1.54853E-05	1.45810E-05	1.50384E-05	1.65630E-05	1.54994E-05	1.55157E-05	1.45801E-05	1.30602E-05	1.46654E-05	1.36932E-05	1.34504E-05	1.52495E-05	1.47647E-05	1.38577E-05	1.36015E-05	1.24783E-05	1.34688E-05	1.28855E-05	1.35169E-05	1.25302E-05	1.31289E-05	1.09083E-05	1.28279E-05	1.20884E-05	1.14711E-05	1.09928E-05	1.18908E-05
1.24609E+00	-4.20555E-07	-7.58985E-07	5.88850E-07	8.82169E-07	-5.82243E-07	4.39577E-07	1.35433E-07	7.04209E-06	1.26395E-05	1.82016E-05	2.10620E-05	2.04611E-05	1.94482E-05	1.88083E-05	1.83485E-05	1.63630E-05	1.58567E-05	1.63287E-05	1.57585E-05	1.66902E-05	1.59234E-05	1.51306E-05	1.61500E-05	1.52859E-05	1.50134E-05	1.49946E-05	1.56229E-05	1.53242E-05	1.45551E-05	1.30766E-05	1.46295E-05	1.32931E-05	1.31422E-05	1.52294E-05	1.51139E-05	1.45164E-05	1.37703E-05	1.29514E-05	1.30476E-05	1.29974E-05	1.31712E-05	1.30262E-05	1.23525E-05	1.10835E-05	1.26206E-05	1.21116E-05	1.13283E-05	1.14265E-05	1.19403E-05
1.25499E+00	-5.38210E-07	-7.09384E-07	4.49290E-07	7.31484E-07	-6.44034E-07	2.89269E-07	9.25797E-08	7.12708E-06	1.38197E-05	1.88505E-05	2.07844E-05	2.05995E-05	1.97907E-05	1.85565E-05	1.90593E-05	1.60642E-05	1.64252E-05	1.62205E-05	1.60949E-05	1.68187E-05	1.59505E-05	1.53285E-05	1.70985E-05	1.57636E-05	1.51068E-05	1.34418E-05	1.55052E-05	1.56984E-05	1.45761E-05	1.31637E-05	1.50066E-05	1.32159E-05	1.32677E-05	1.50011E-05	1.49741E-05	1.49022E-05	1.41449E-05	1.32383E-05	1.32925E-05	1.32848E-05	1.31043E-05	1.33695E-05	1.23944E-05	1.18638E-05	1.28564E-05	1.21596E-05	1.13280E-05	1.19685E-05	1.20094E-05
1.26388E+00	-9.19194E-07	-3.68883E-07	1.10454E-07	3.18549E-07	-5.43444E-07	4.53824E-07	4.02212E-08	6.72665E-06	1.48570E-05	1.89796E-05	1.98473E-05	2.05351E-05	1.98406E-05	1.89843E-05	1.85903E-05	1.65129E-05	1.68032E-05	1.61738E-05	1.59406E-05	1.63364E-05	1.60907E-05	1.55943E-05	1.67588E-05	1.59896E-05	1.50413E-05	1.25727E-05	1.49642E-05	1.58223E-05	1.42010E-05	1.27851E-05	1.50056E-05	1.32783E-05	1.31613E-05	1.41174E-05	1.52614E-05	1.52083E-05	1.43286E-05	1.29471E-05	1.33198E-05	1.28606E-05	1.24456E-05	1.36674E-05	1.24932E-05	1.26620E-05	1.31196E-05	1.26802E-05	1.20003E-05	1.15522E-05	1.17238E-05
1.27278E+00	-1.06071E-06	6.60195E-07	3.42308E-07	-5.78827E-09	-8.17585E-07	8.11469E-07	3.72971E-07	6.74371E-06	1.57315E-05	1.93019E-05	2.01639E-05	2.05660E-05	2.01068E-05	1.90484E-05	1.81655E-05	1.71270E-05	1.73827E-05	1.61306E-05	1.63658E-05	1.63455E-05	1.67452E-05	1.57838E-05	1.66281E-05	1.63158E-05	1.44894E-05	1.23325E-05	1.45975E-05	1.60346E-05	1.37363E-05	1.31774E-05	1.50053E-05	1.30623E-05	1.32399E-05	1.35973E-05	1.54319E-05	1.48797E-05	1.37059E-05	1.24464E-05	1.36289E-05	1.30556E-05	1.25868E-05	1.36566E-05	1.33817E-05	1.28080E-05	1.36085E-05	1.29873E-05	1.24452E-05	1.20369E-05	1.17554E-05
1.28167E+00	-7.84241E-07	8.04102E-07	4.27011E-07	-5.19218E-08	-8.42573E-07	1.22658E-06	8.54450E-07	7.39530E-06	1.59631E-05	1.94220E-05	2.03719E-05	2.04137E-05	2.07224E-05	1.92162E-05	1.80204E-05	1.76922E-05	1.74933E-05	1.65254E-05	1.68010E-05	1.64573E-05	1.72754E-05	1.60374E-05	1.69029E-05	1.67869E-05	1.39585E-05	1.29615E-05	1.44602E-05	1.58015E-05	1.38194E-05	1.36506E-05	1.48366E-05	1.36960E-05	1.33631E-05	1.37121E-05	1.52038E-05	1.45150E-05	1.30903E-05	1.24815E-05	1.40208E-05	1.32870E-05	1.28371E-05	1.39242E-05	1.39017E-05	1.26078E-05	1.35353E-05	1.33448E-05	1.22882E-05	1.23353E-05	1.17358E-05
1.29057E+00	-6.63139E-07	7.91647E-07	1.31266E-06	6.19036E-07	-8.78209E-07	1.37784E-06	1.71875E-06	8.27833E-06	1.57152E-05	1.93191E-05	2.08411E-05	2.03159E-05	2.12477E-05	1.85857E-05	1.80988E-05	1.83782E-05	1.76774E-05	1.65869E-05	1.70918E-05	1.64785E-05	1.74645E-05	1.62081E-05	1.63740E-05	1.64950E-05	1.43510E-05	1.32878E-05	1.42804E-05	1.47911E-05	1.37260E-05	1.38202E-05	1.44692E-05	1.41847E-05	1.30213E-05	1.34202E-05	1.52097E-05	1.42404E-05	1.25017E-05	1.23931E-05	1.40251E-05	1.27579E-05	1.28692E-05	1.32216E-05	1.33752E-05	1.19771E-05	1.29487E-05	1.31054E-05	1.17750E-05	1.21741E-05	1.19085E-05
1.29947E+00	3.06186E-08	7.79324E-07	1.33184E-06	8.91906E-07	-9.84191E-07	1.49603E-06	2.18204E-06	9.38917E-06	1.54000E-05	1.90973E-05	2.14269E-05	2.01815E-05	2.14815E-05	1.85196E-05	1.80965E-05	1.89727E-05	1.81960E-05	1.70323E-05	1.73582E-05	1.60118E-05	1.72769E-05	1.63669E-05	1.59150E-05	1.64562E-05	1.46772E-05	1.39932E-05	1.43392E-05	1.37955E-05	1.42026E-05	1.39217E-05	1.46854E-05	1.47490E-05	1.29643E-05	1.32818E-05	1.49871E-05	1.38994E-05	1.25084E-05	1.29479E-05	1.43888E-05	1.26412E-05	1.31409E-05	1.26352E-05	1.31388E-05	1.14433E-05	1.28430E-05	1.30206E-05	1.15985E-05	1.20653E-05	1.21995E-05
1.30835E+00	5.72714E-07	3.76449E-07	1.18027E-06	6.08346E-07	-8.85191E-07	1.28069E-06	2.30908E-06	1.01018E-05	1.47122E-05	1.89224E-05	2.19266E-05	2.02874E-05	2.10918E-05	1.93219E-05	1.83520E-05	1.99281E-05	1.84013E-05	1.71185E-05	1.71163E-05	1.58942E-05	1.75869E-05	1.67588E-05	1.56363E-05	1.66921E-05	1.47405E-05	1.46886E-05	1.40007E-05	1.38132E-05	1.45842E-05	1.40683E-05	1.47467E-05	1.50935E-05	1.31956E-05	1.37094E-05	1.50174E-05	1.38977E-05	1.25526E-05	1.33108E-05	1.43352E-05	1.27623E-05	1.37902E-05	1.25054E-05	1.31856E-05	1.10999E-05	1.26317E-05	1.27065E-05	1.19092E-05	1.15092E-05	1.27145E-05
1.31725E+00	7.96314E-07	-4.49715E-07	1.03662E-06	-5.87414E-08	-8.95084E-07	3.59416E-07	2.37291E-06	1.07403E-05	1.40772E-05	1.84721E-05	2.26635E-05	1.97478E-05	2.04158E-05	1.94610E-05	1.85465E-05	1.98846E-05	1.82729E-05	1.71032E-05	1.66181E-05	1.55935E-05	1.71016E-05	1.67367E-05	1.57114E-05	1.70456E-05	1.49907E-05	1.47695E-05	1.40079E-05	1.36384E-05	1.50468E-05	1.40109E-05	1.52077E-05	1.51320E-05	1.35157E-05	1.41354E-05	1.45570E-05	1.38648E-05	1.23962E-05	1.36206E-05	1.37870E-05	1.29124E-05	1.40634E-05	1.20102E-05	1.29407E-05	1.11251E-05	1.26148E-05	1.19062E-05	1.23026E-05	1.15557E-05	1.21846E-05
1.32614E+00	1.08336E-06	-8.20416E-07	4.11801E-07	-3.22336E-07	-5.90471E-07	2.52467E-07	2.42566E-06	1.07433E-05	1.38342E-05	1.86454E-05	2.25975E-05	1.97068E-05	2.01678E-05	1.98093E-05	1.89548E-05	2.01465E-05	1.76495E-05	1.73538E-05	1.62779E-05	1.54323E-05	1.64505E-05	1.67209E-05	1.61808E-05	1.72293E-05	1.54738E-05	1.52583E-05	1.38648E-05	1.38324E-05	1.55826E-05	1.38293E-05	1.56217E-05	1.52504E-05	1.39470E-05	1.44928E-05	1.42029E-05	1.40392E-05	1.26084E-05	1.33841E-05	1.34088E-05	1.36803E-05	1.40261E-05	1.20354E-05	1.27586E-05	1.18072E-05	1.22785E-05	1.16928E-05	1.24419E-05	1.21769E-05	1.17429E-05
1.33504E+00	8.65477E-07	-9.24134E-07	8.83283E-08	-3.67195E-07	-2.96354E-07	3.94353E-07	2.26539E-06	1.09256E-05	1.42533E-05	1.87631E-05	2.23025E-05	1.99261E-05	2.02481E-05	2.01842E-05	1.92707E-05	2.02034E-05	1.72123E-05	1.75512E-05	1.61161E-05	1.60089E-05	1.65287E-05	1.64777E-05	1.63261E-05	1.71437E-05	1.60610E-05	1.57046E-05	1.43781E-05	1.41895E-05	1.59267E-05	1.37024E-05	1.58845E-05	1.51351E-05	1.42327E-05	1.51829E-05	1.41454E-05	1.40688E-05	1.29096E-05	1.27859E-05	1.31872E-05	1.39442E-05	1.38016E-05	1.20285E-05	1.29119E-05	1.22578E-05	1.20954E-05	1.19235E-05	1.26308E-05	1.23070E-05	1.17990E-05
1.34393E+00	6.82657E-07	-1.13513E-06	2.96906E-07	-6.86150E-07	1.54886E-07	8.94063E-07	2.12812E-06	1.07726E-05	1.48012E-05	1.84982E-05	2.23702E-05	1.97806E-05	2.01455E-05	1.98410E-05	1.97775E-05	1.99310E-05	1.72157E-05	1.75418E-05	1.60228E-05	1.61432E-05	1.65779E-05	1.60919E-05	1.63722E-05	1.68749E-05	1.62514E-05	1.64794E-05	1.45634E-05	1.46416E-05	1.57913E-05	1.33303E-05	1.55627E-05	1.44645E-05	1.41706E-05	1.55943E-05	1.33333E-05	1.37250E-05	1.33125E-05	1.17862E-05	1.31480E-05	1.41577E-05	1.31061E-05	1.20052E-05	1.28375E-05	1.18916E-05	1.22513E-05	1.25171E-05	1.22797E-05	1.23111E-05	1.14393E-05
1.35283E+00	9.87725E-07	-7.56207E-07	1.85616E-07	-7.70031E-07	2.83694E-07	1.24473E-06	2.48822E-06	1.04422E-05	1.49370E-05	1.87091E-05	2.23339E-05	1.96493E-05	2.00627E-05	1.94367E-05	1.97685E-05	1.98473E-05	1.68651E-05	1.82207E-05	1.60388E-05	1.64779E-05	1.66293E-05	1.60186E-05	1.64312E-05	1.70465E-05	1.64449E-05	1.64662E-05	1.45970E-05	1.48919E-05	1.60389E-05	1.34509E-05	1.56349E-05	1.46519E-05	1.42164E-05	1.60914E-05	1.34193E-05	1.33696E-05	1.30590E-05	1.13970E-05	1.31500E-05	1.44384E-05	1.29198E-05	1.23092E-05	1.25456E-05	1.17960E-05	1.22416E-05	1.30741E-05	1.20195E-05	1.22293E-05	1.12145E-05
1.36172E+00	1.23021E-06	-5.64778E-07	6.18839E-07	-6.71205E-07	-2.26196E-07	1.23670E-06	3.26148E-06	1.10924E-05	1.54989E-05	1.90136E-05	2.26172E-05	1.99834E-05	2.01069E-05	1.92272E-05	1.98019E-05	1.97723E-05	1.70906E-05	1.83527E-05	1.63868E-05	1.68089E-05	1.63240E-05	1.63579E-05	1.64117E-05	1.73636E-05	1.72182E-05	1.66910E-05	1.53554E-05	1.49531E-05	1.66343E-05	1.41069E-05	1.58004E-05	1.51599E-05	1.43678E-05	1.60792E-05	1.36371E-05	1.34012E-05	1.26289E-05	1.15081E-05	1.34370E-05	1.50496E-05	1.32008E-05	1.26257E-05	1.21085E-05	1.18859E-05	1.22576E-05	1.33158E-05	1.19792E-05	1.22965E-05	1.12188E-05
1.37062E+00	1.37277E-06	-3.75090E-08	4.23271E-07	-2.68293E-07	-6.76568E-07	1.27295E-06	3.80547E-06	1.11164E-05	1.57355E-05	1.90618E-05	2.20950E-05	2.00575E-05	1.97716E-05	1.94405E-05	1.97372E-05	1.96069E-05	1.70528E-05	1.85213E-05	1.66815E-05	1.68479E-05	1.57470E-05	1.61767E-05	1.64989E-05	1.70367E-05	1.74719E-05	1.66234E-05	1.55116E-05	1.53526E-05	1.68698E-05	1.47296E-05	1.56424E-05	1.53385E-05	1.47080E-05	1.53859E-05	1.34343E-05	1.33742E-05	1.26114E-05	1.14626E-05	1.34186E-05	1.55275E-05	1.30050E-05	1.28894E-05	1.18268E-05	1.18564E-05	1.20921E-05	1.31738E-05	1.13871E-05	1.20461E-05	1.14740E-05
1.37951E+00	1.47399E-06	-1.86817E-07	2.22750E-07	2.39260E-07	-1.06208E-06	1.22082E-06	4.15096E-06	1.10849E-05	1.64069E-05	1.89552E-05	2.14666E-05	2.03472E-05	1.92744E-05	1.99626E-05	1.98157E-05	1.96881E-05	1.71897E-05	1.87087E-05	1.74504E-05	1.70133E-05	1.57400E-05	1.59509E-05	1.71972E-05	1.69236E-05	1.71498E-05	1.63645E-05	1.57103E-05	1.57461E-05	1.65772E-05	1.50762E-05	1.56838E-05	1.51293E-05	1.47976E-05	1.51290E-05	1.32024E-05	1.39110E-05	1.28442E-05	1.21153E-05	1.29968E-05	1.58877E-05	1.34351E-05	1.30962E-05	1.21768E-05	1.17356E-05	1.21207E-05	1.29211E-05	1.13632E-05	1.18718E-05	1.18151E-05
1.38841E+00	1.29521E-06	-5.00652E-08	4.68795E-07	7.19808E-07	-1.08737E-06	7.11220E-07	4.79508E-06	1.09987E-05	1.65771E-05	1.94905E-05	2.13832E-05	2.04756E-05	1.93908E-05	2.00117E-05	1.98993E-05	1.99062E-05	1.81190E-05	1.84503E-05	1.84346E-05	1.68657E-05	1.59438E-05	1.60761E-05	1.78147E-05	1.69319E-05	1.74160E-05	1.68294E-05	1.59328E-05	1.65310E-05	1.62754E-05	1.55514E-05	1.57748E-05	1.52577E-05	1.53071E-05	1.49625E-05	1.35614E-05	1.43374E-05	1.32642E-05	1.29455E-05	1.28671E-05	1.60141E-05	1.39582E-05	1.37906E-05	1.27828E-05	1.21106E-05	1.23044E-05	1.30084E-05	1.14002E-05	1.21471E-05	1.21456E-05
1.39730E+00	1.08747E-06	4.66462E-07	5.32019E-07	7.91154E-07	-1.00954E-06	1.88470E-07	5.29339E-06	1.07159E-05	1.63455E-05	1.95088E-05	2.10203E-05	2.04450E-05	1.97144E-05	2.01926E-05	1.93981E-05	1.93710E-05	1.85972E-05	1.81978E-05	1.84840E-05	1.67566E-05	1.63996E-05	1.61712E-05	1.84418E-05	1.62517E-05	1.71449E-05	1.66535E-05	1.64867E-05	1.62816E-05	1.61365E-05	1.56976E-05	1.60762E-05	1.52428E-05	1.56344E-05	1.50045E-05	1.36912E-05	1.46481E-05	1.33358E-05	1.37933E-05	1.27098E-05	1.56133E-05	1.41148E-05	1.38866E-05	1.33435E-05	1.23322E-05	1.22840E-05	1.24246E-05	1.12242E-05	1.25743E-05	1.26925E-05
1.40620E+00	1.08452E-06	-3.67075E-08	6.00764E-07	1.01832E-06	-6.36738E-07	1.98466E-07	5.36310E-06	1.04965E-05	1.65019E-05	1.96818E-05	2.08126E-05	2.03162E-05	1.97220E-05	2.08426E-05	1.92024E-05	1.84210E-05	1.88183E-05	1.81259E-05	1.87505E-05	1.66705E-05	1.66587E-05	1.64001E-05	1.91119E-05	1.57128E-05	1.65874E-05	1.59912E-05	1.68561E-05	1.60478E-05	1.56370E-05	1.56842E-05	1.61726E-05	1.52986E-05	1.57827E-05	1.50366E-05	1.41794E-05	1.52308E-05	1.41815E-05	1.45004E-05	1.22728E-05	1.51261E-05	1.42039E-05	1.38093E-05	1.35156E-05	1.26187E-05	1.26093E-05	1.17219E-05	1.15289E-05	1.27619E-05	1.26545E-05
1.41510E+00	1.50797E-06	-3.75755E-07	6.99548E-07	1.19636E-06	-2.86750E-07	5.19847E-08	5.53198E-06	1.02549E-05	1.68557E-05	2.02114E-05	2.11445E-05	2.02717E-05	2.02594E-05	2.12072E-05	1.90388E-05	1.81936E-05	1.90871E-05	1.82058E-05	1.89072E-05	1.68925E-05	1.70504E-05	1.66761E-05	1.92537E-05	1.56514E-05	1.62613E-05	1.61285E-05	1.73555E-05	1.65009E-05	1.54132E-05	1.59275E-05	1.64927E-05	1.57257E-05	1.60187E-05	1.53400E-05	1.49126E-05	1.53947E-05	1.51321E-05	1.52455E-05	1.26408E-05	1.45266E-05	1.44785E-05	1.37632E-05	1.39682E-05	1.29075E-05	1.31496E-05	1.14130E-05	1.19234E-05	1.27624E-05	1.29649E-05
1.42399E+00	1.66779E-06	-3.60876E-07	6.32469E-07	1.43279E-06	5.24177E-07	8.51416E-08	5.43214E-06	1.03901E-05	1.68858E-05	2.09655E-05	2.10123E-05	2.05193E-05	2.03745E-05	2.14039E-05	1.87165E-05	1.78212E-05	1.88458E-05	1.80719E-05	1.90271E-05	1.74269E-05	1.73092E-05	1.70595E-05	1.94015E-05	1.58842E-05	1.64177E-05	1.61439E-05	1.74567E-05	1.61783E-05	1.53200E-05	1.58018E-05	1.67292E-05	1.57860E-05	1.55034E-05	1.55311E-05	1.55369E-05	1.53580E-05	1.58425E-05	1.57858E-05	1.25913E-05	1.47103E-05	1.42327E-05	1.35222E-05	1.42937E-05	1.28760E-05	1.32595E-05	1.14938E-05	1.24350E-05	1.25590E-05	1.33939E-05
1.43288E+00	1.62845E-06	-6.86303E-07	1.05897E-06	1.46500E-06	1.09666E-06	1.39593E-07	5.08970E-06	1.13091E-05	1.64089E-05	2.14371E-05	2.12645E-05	2.07749E-05	2.06732E-05	2.10645E-05	1.88887E-05	1.76327E-05	1.84893E-05	1.80237E-05	1.94038E-05	1.78001E-05	1.76619E-05	1.75375E-05	1.90245E-05	1.64793E-05	1.68471E-05	1.64064E-05	1.73207E-05	1.63641E-05	1.51231E-05	1.57774E-05	1.71239E-05	1.57812E-05	1.54152E-05	1.58135E-05	1.59267E-05	1.50323E-05	1.61414E-05	1.54902E-05	1.28301E-05	1.44072E-05	1.41345E-05	1.32780E-05	1.46663E-05	1.25480E-05	1.31210E-05	1.23028E-05	1.26150E-05	1.26014E-05	1.37353E-05
1.44177E+00	1.69048E-06	-1.21852E-06	1.60282E-06	6.10669E-07	1.01284E-06	1.42119E-07	4.57397E-06	1.16004E-05	1.65389E-05	2.17775E-05	2.19332E-05	2.09319E-05	2.14401E-05	2.12401E-05	1.92204E-05	1.82503E-05	1.85813E-05	1.86010E-05	1.99203E-05	1.83513E-05	1.84123E-05	1.74130E-05	1.86785E-05	1.70238E-05	1.72271E-05	1.63093E-05	1.73782E-05	1.62644E-05	1.55762E-05	1.61846E-05	1.74933E-05	1.60270E-05	1.59679E-05	1.57692E-05	1.60054E-05	1.50602E-05	1.65112E-05	1.54222E-05	1.31610E-05	1.44876E-05	1.40694E-05	1.30357E-05	1.48545E-05	1.26126E-05	1.33063E-05	1.26486E-05	1.27598E-05	1.32017E-05	1.45478E-05
1.45067E+00	1.31411E-06	-1.55036E-06	1.64380E-06	-5.64320E-07	1.20085E-06	-7.78629E-08	4.38171E-06	1.14776E-05	1.70601E-05	2.16672E-05	2.17348E-05	2.13053E-05	2.14170E-05	2.09945E-05	1.95785E-05	1.84071E-05	1.81907E-05	1.89989E-05	2.05949E-05	1.83375E-05	1.84535E-05	1.71673E-05	1.80544E-05	1.75432E-05	1.74666E-05	1.55680E-05	1.73168E-05	1.59867E-05	1.59522E-05	1.63624E-05	1.76209E-05	1.55277E-05	1.64934E-05	1.52657E-05	1.61125E-05	1.53917E-05	1.67050E-05	1.50755E-05	1.30688E-05	1.44606E-05	1.38325E-05	1.30004E-05	1.47438E-05	1.29041E-05	1.32508E-05	1.30502E-05	1.28784E-05	1.33836E-05	1.43866E-05
1.45956E+00	4.89405E-07	-1.51597E-06	9.26493E-07	-1.25731E-06	1.28089E-06	2.29044E-08	4.19468E-06	1.20137E-05	1.72406E-05	2.14425E-05	2.15884E-05	2.17755E-05	2.07651E-05	2.10443E-05	2.00010E-05	1.91014E-05	1.82180E-05	1.90385E-05	2.07807E-05	1.85503E-05	1.84995E-05	1.73135E-05	1.75472E-05	1.81331E-05	1.77993E-05	1.57538E-05	1.80982E-05	1.67823E-05	1.58654E-05	1.63356E-05	1.79415E-05	1.50550E-05	1.66171E-05	1.49642E-05	1.66655E-05	1.61651E-05	1.71066E-05	1.52435E-05	1.38610E-05	1.47145E-05	1.35565E-05	1.31545E-05	1.49655E-05	1.29922E-05	1.27679E-05	1.35229E-05	1.33227E-05	1.34848E-05	1.41719E-05
1.46846E+00	-5.88139E-08	-1.25532E-06	2.28497E-07	-2.05263E-06	1.54199E-06	1.19769E-07	4.42039E-06	1.23495E-05	1.72967E-05	2.12053E-05	2.12887E-05	2.20020E-05	2.05459E-05	2.09398E-05	2.06436E-05	2.04834E-05	1.88257E-05	1.93390E-05	2.09469E-05	1.91751E-05	1.85328E-05	1.76284E-05	1.75319E-05	1.87786E-05	1.80399E-05	1.57937E-05	1.84581E-05	1.71157E-05	1.63590E-05	1.61987E-05	1.87261E-05	1.53289E-05	1.65576E-05	1.54892E-05	1.72784E-05	1.65266E-05	1.73982E-05	1.52583E-05	1.46610E-05	1.50158E-05	1.32208E-05	1.34210E-05	1.54904E-05	1.37409E-05	1.24684E-05	1.38377E-05	1.37015E-05	1.39749E-05	1.43250E-05
1.47735E+00	-2.01927E-07	-1.47502E-06	-5.06700E-07	-1.94507E-06	6.71169E-07	4.70459E-07	4.74891E-06	1.31898E-05	1.65294E-05	2.05858E-05	2.16275E-05	2.17875E-05	2.07237E-05	2.05992E-05	2.09303E-05	2.15451E-05	1.94031E-05	1.97383E-05	2.09413E-05	1.98085E-05	1.89667E-05	1.74969E-05	1.72155E-05	1.90136E-05	1.73673E-05	1.55105E-05	1.86188E-05	1.69683E-05	1.65480E-05	1.64428E-05	1.90314E-05	1.52736E-05	1.66177E-05	1.60300E-05	1.70859E-05	1.67954E-05	1.65290E-05	1.48554E-05	1.49586E-05	1.51111E-05	1.33739E-05	1.38211E-05	1.60151E-05	1.36713E-05	1.23310E-05	1.40117E-05	1.32154E-05	1.41105E-05	1.38875E-05
1.48625E+00	-5.22825E-08	-1.37889E-06	-1.20535E-06	-1.49911E-06	-7.78919E-07	2.34806E-07	5.52300E-06	1.35661E-05	1.60498E-05	2.10378E-05	2.19150E-05	2.09342E-05	2.09638E-05	2.06216E-05	2.12761E-05	2.19263E-05	1.99545E-05	2.03642E-05	2.07818E-05	2.01109E-05	1.98219E-05	1.71025E-05	1.83510E-05	1.88711E-05	1.62183E-05	1.53336E-05	1.88251E-05	1.66571E-05	1.74910E-05	1.68355E-05	1.83383E-05	1.59744E-05	1.67655E-05	1.63077E-05	1.75631E-05	1.70682E-05	1.60123E-05	1.44459E-05	1.44465E-05	1.55859E-05	1.34409E-05	1.42039E-05	1.60628E-05	1.38537E-05	1.21532E-05	1.38131E-05	1.30211E-05	1.46384E-05	1.39124E-05
1.49514E+00	-7.12152E-07	-1.48896E-06	-1.74389E-06	-1.17919E-06	-1.21692E-06	-7.60950E-08	6.39110E-06	1.41849E-05	1.60479E-05	2.18395E-05	2.22491E-05	2.06288E-05	2.10604E-05	2.06554E-05	2.18931E-05	2.16372E-05	2.01315E-05	2.10315E-05	2.04271E-05	2.06811E-05	2.03724E-05	1.75503E-05	1.99891E-05	1.85139E-05	1.61864E-05	1.55711E-05	1.86962E-05	1.67322E-05	1.86081E-05	1.71414E-05	1.80174E-05	1.66958E-05	1.70975E-05	1.63055E-05	1.82137E-05	1.72815E-05	1.61024E-05	1.47713E-05	1.43188E-05	1.61596E-05	1.33591E-05	1.45901E-05	1.59888E-05	1.50324E-05	1.20469E-05	1.41703E-05	1.36787E-05	1.46170E-05	1.41650E-05
1.50404E+00	-6.73215E-07	-1.27883E-06	-1.71851E-06	-6.30995E-07	-8.21764E-07	-5.68972E-07	6.38369E-06	1.41834E-05	1.60555E-05	2.23078E-05	2.21633E-05	2.01329E-05	2.07261E-05	2.06576E-05	2.22974E-05	2.12286E-05	2.01174E-05	2.12665E-05	2.04497E-05	1.99943E-05	1.98651E-05	1.84507E-05	2.06471E-05	1.76370E-05	1.68540E-05	1.52755E-05	1.86839E-05	1.65246E-05	1.85561E-05	1.75287E-05	1.74890E-05	1.73433E-05	1.69977E-05	1.57307E-05	1.79648E-05	1.72629E-05	1.65264E-05	1.50803E-05	1.39062E-05	1.59500E-05	1.39181E-05	1.49333E-05	1.63517E-05	1.60590E-05	1.15437E-05	1.46689E-05	1.44072E-05	1.55004E-05	1.42746E-05
1.51293E+00	3.72869E-09	-7.11153E-07	-1.50679E-06	-5.35451E-07	-5.31153E-07	-4.36732E-07	6.08175E-06	1.39051E-05	1.65004E-05	2.24540E-05	2.24130E-05	1.95919E-05	2.10311E-05	2.04066E-05	2.25473E-05	2.21547E-05	2.03551E-05	2.08198E-05	2.07650E-05	1.93264E-05	1.93172E-05	1.97896E-05	2.04523E-05	1.70197E-05	1.78200E-05	1.47632E-05	1.87916E-05	1.74257E-05	1.84701E-05	1.75930E-05	1.67502E-05	1.80860E-05	1.70764E-05	1.41343E-05	1.76908E-05	1.76773E-05	1.65619E-05	1.52283E-05	1.41596E-05	1.56134E-05	1.48524E-05	1.54462E-05	1.61963E-05	1.68701E-05	1.17553E-05	1.46141E-05	1.50340E-05	1.58927E-05	1.37029E-05
1.52183E+00	7.97678E-08	3.78648E-07	-1.77641E-06	-3.13004E-07	1.17136E-07	1.13751E-07	6.15889E-06	1.35362E-05	1.71729E-05	2.27181E-05	2.24736E-05	2.00357E-05	2.11319E-05	2.08266E-05	2.32173E-05	2.30792E-05	2.07488E-05	2.04241E-05	2.15199E-05	1.89708E-05	1.99852E-05	2.08173E-05	1.99686E-05	1.72400E-05	1.86404E-05	1.57403E-05	1.90337E-05	1.80115E-05	1.86288E-05	1.76269E-05	1.73669E-05	1.80155E-05	1.76398E-05	1.37261E-05	1.74239E-05	1.77693E-05	1.61132E-05	1.57355E-05	1.50382E-05	1.59589E-05	1.57898E-05	1.66705E-05	1.63145E-05	1.69552E-05	1.25323E-05	1.45781E-05	1.51492E-05	1.62617E-05	1.30441E-05
1.53072E+00	-3.76069E-07	9.46022E-07	-1.46800E-06	-2.42439E-07	1.77212E-07	4.71070E-07	6.95284E-06	1.32094E-05	1.77678E-05	2.29182E-05	2.20121E-05	2.04231E-05	2.07293E-05	2.10257E-05	2.33498E-05	2.36932E-05	2.10342E-05	1.95649E-05	2.14387E-05	1.94882E-05	1.98746E-05	2.03683E-05	1.94462E-05	1.78697E-05	1.89090E-05	1.70409E-05	1.97372E-05	1.88984E-05	1.89944E-05	1.72608E-05	1.84508E-05	1.78390E-05	1.76732E-05	1.46353E-05	1.68573E-05	1.70314E-05	1.64615E-05	1.59953E-05	1.56133E-05	1.62016E-05	1.59895E-05	1.70370E-05	1.61470E-05	1.66058E-05	1.36311E-05	1.50636E-05	1.54180E-05	1.60255E-05	1.28945E-05
1.53962E+00	-7.87090E-07	7.88492E-07	-1.40738E-06	-1.82012E-07	5.23471E-07	5.71143E-07	7.61589E-06	1.23501E-05	1.76247E-05	2.22267E-05	2.16511E-05	2.07709E-05	2.10824E-05	2.13450E-05	2.28024E-05	2.39290E-05	2.08972E-05	1.96703E-05	2.11647E-05	2.02135E-05	2.01147E-05	1.97823E-05	1.89786E-05	1.87305E-05	2.02027E-05	1.86807E-05	1.95336E-05	1.90767E-05	1.88625E-05	1.70625E-05	1.98921E-05	1.75652E-05	1.73701E-05	1.57492E-05	1.66730E-05	1.66702E-05	1.68323E-05	1.61218E-05	1.60246E-05	1.61489E-05	1.63197E-05	1.64859E-05	1.55524E-05	1.60466E-05	1.48034E-05	1.57674E-05	1.62952E-05	1.53610E-05	1.25386E-05
1.54851E+00	-4.31365E-08	1.81362E-07	-8.92171E-07	6.57120E-07	4.38898E-08	5.54439E-08	7.91690E-06	1.14473E-05	1.76127E-05	2.12652E-05	2.22205E-05	2.08940E-05	2.17598E-05	2.16787E-05	2.21187E-05	2.38045E-05	2.09956E-05	1.96206E-05	2.09465E-05	2.06219E-05	1.99339E-05	1.99325E-05	1.87060E-05	2.00702E-05	2.13738E-05	1.93562E-05	1.99345E-05	1.94373E-05	1.81200E-05	1.76871E-05	2.05840E-05	1.72246E-05	1.76778E-05	1.71101E-05	1.60484E-05	1.65247E-05	1.72502E-05	1.71639E-05	1.65333E-05	1.61560E-05	1.67699E-05	1.64142E-05	1.48743E-05	1.57610E-05	1.59721E-05	1.67788E-05	1.70565E-05	1.53571E-05	1.28109E-05
1.55740E+00	7.39410E-07	2.68869E-07	-2.23767E-07	1.10464E-06	-7.67385E-07	4.20244E-07	7.40620E-06	1.05561E-05	1.77068E-05	2.10808E-05	2.24543E-05	2.05456E-05	2.21376E-05	2.27683E-05	2.16053E-05	2.30626E-05	2.04035E-05	1.98196E-05	2.13302E-05	2.06938E-05	1.99635E-05	2.03311E-05	1.88150E-05	2.10155E-05	2.13613E-05	1.87787E-05	1.99165E-05	1.89527E-05	1.71140E-05	1.77420E-05	1.99771E-05	1.72074E-05	1.77428E-05	1.74784E-05	1.63454E-05	1.63312E-05	1.83787E-05	1.83689E-05	1.64915E-05	1.58653E-05	1.73613E-05	1.55946E-05	1.40215E-05	1.58323E-05	1.63454E-05	1.66881E-05	1.77399E-05	1.45309E-05	1.35512E-05
1.56630E+00	8.63084E-07	1.41247E-07	2.53761E-07	5.32537E-07	-3.46539E-07	6.83939E-07	6.90735E-06	1.07065E-05	1.74477E-05	2.10342E-05	2.26337E-05	2.10188E-05	2.24578E-05	2.36038E-05	2.13881E-05	2.25521E-05	2.05046E-05	2.01056E-05	2.22249E-05	2.03415E-05	2.01616E-05	2.06963E-05	1.86750E-05	2.12581E-05	2.01506E-05	1.87132E-05	2.00736E-05	1.79916E-05	1.68822E-05	1.79581E-05	1.92547E-05	1.73792E-05	1.77959E-05	1.71961E-05	1.68044E-05	1.59111E-05	1.94993E-05	1.91341E-05	1.61775E-05	1.53699E-05	1.76566E-05	1.48245E-05	1.35876E-05	1.61727E-05	1.64539E-05	1.64162E-05	1.82026E-05	1.41210E-05	1.38031E-05
1.57519E+00	8.58981E-07	-2.50392E-07	2.97895E-07	2.30926E-08	5.75698E-07	1.02765E-07	7.29269E-06	1.10973E-05	1.74171E-05	2.10438E-05	2.29026E-05	2.19317E-05	2.20680E-05	2.39159E-05	2.12958E-05	2.18943E-05	2.14586E-05	2.09200E-05	2.29027E-05	2.01635E-05	2.00398E-05	2.07752E-05	1.95760E-05	2.14897E-05	1.94224E-05	1.80767E-05	2.04580E-05	1.76726E-05	1.68234E-05	1.88458E-05	1.87841E-05	1.78660E-05	1.81322E-05	1.72007E-05	1.74542E-05	1.63755E-05	2.02223E-05	1.95543E-05	1.63469E-05	1.53464E-05	1.75058E-05	1.43189E-05	1.42769E-05	1.64018E-05	1.68876E-05	1.69160E-05	1.80544E-05	1.43714E-05	1.44247E-05
1.58409E+00	8.32047E-07	1.65106E-07	-3.85430E-07	-5.76286E-07	8.85857E-07	-1.44637E-08	7.58288E-06	1.18049E-05	1.69031E-05	2.00967E-05	2.28364E-05	2.31495E-05	2.23448E-05	2.39277E-05	2.14143E-05	2.16363E-05	2.23047E-05	2.11109E-05	2.28086E-05	2.02496E-05	2.04076E-05	2.08765E-05	1.95111E-05	2.08256E-05	1.92630E-05	1.74973E-05	2.05060E-05	1.76587E-05	1.75699E-05	1.98459E-05	1.91388E-05	1.80650E-05	1.85816E-05	1.73029E-05	1.79730E-05	1.77981E-05	1.95321E-05	1.90106E-05	1.69113E-05	1.51348E-05	1.79826E-05	1.40006E-05	1.49059E-05	1.69194E-05	1.67842E-05	1.69151E-05	1.72446E-05	1.44256E-05	1.42130E-05
1.59298E+00	5.96847E-07	1.11049E-06	-3.78179E-07	-6.67819E-07	-1.48551E-07	-6.00900E-07	7.92537E-06	1.18515E-05	1.76733E-05	1.95286E-05	2.19265E-05	2.40809E-05	2.15140E-05	2.39002E-05	2.13031E-05	2.21364E-05	2.25623E-05	2.14762E-05	2.10781E-05	2.01451E-05	2.11443E-05	2.10707E-05	1.98032E-05	2.07557E-05	1.93080E-05	1.75189E-05	2.02242E-05	1.81757E-05	1.86222E-05	1.99715E-05	1.92981E-05	1.79132E-05	1.93601E-05	1.81600E-05	1.80668E-05	1.87045E-05	1.74690E-05	1.86409E-05	1.76329E-05	1.48983E-05	1.76947E-05	1.51492E-05	1.56122E-05	1.75146E-05	1.63346E-05	1.71573E-05	1.55766E-05	1.42667E-05	1.39591E-05
1.60188E+00	5.22406E-07	2.22949E-06	-4.85419E-07	-7.15917E-07	-6.06483E-07	-2.08846E-07	8.51153E-06	1.18357E-05	1.86704E-05	2.01651E-05	2.16641E-05	2.32646E-05	2.13962E-05	2.50331E-05	2.15503E-05	2.30104E-05	2.21181E-05	2.23111E-05	2.03656E-05	2.08004E-05	2.11301E-05	2.09340E-05	2.03088E-05	2.11510E-05	1.98648E-05	1.73291E-05	2.02747E-05	1.87961E-05	1.96851E-05	1.98370E-05	1.96770E-05	1.81129E-05	2.03384E-05	1.94388E-05	1.83431E-05	1.89758E-05	1.67114E-05	1.87323E-05	1.73915E-05	1.60416E-05	1.77067E-05	1.62505E-05	1.69955E-05	1.75571E-05	1.62307E-05	1.73969E-05	1.52168E-05	1.44146E-05	1.44268E-05
1.61077E+00	1.83810E-07	2.06095E-06	-6.05550E-07	-8.56547E-07	-6.45112E-08	1.02583E-06	8.88116E-06	1.16965E-05	1.87500E-05	2.09252E-05	2.18309E-05	2.23244E-05	2.22102E-05	2.48685E-05	2.16009E-05	2.30961E-05	2.19241E-05	2.31103E-05	2.03644E-05	2.14234E-05	2.13428E-05	2.07872E-05	1.96885E-05	2.11198E-05	2.05358E-05	1.75414E-05	2.05582E-05	1.89836E-05	2.11584E-05	1.96714E-05	2.04201E-05	1.89312E-05	2.07266E-05	2.01238E-05	1.81044E-05	1.92942E-05	1.62340E-05	1.86538E-05	1.64804E-05	1.70254E-05	1.75630E-05	1.67436E-05	1.79981E-05	1.68536E-05	1.61458E-05	1.71283E-05	1.54382E-05	1.50433E-05	1.44358E-05
1.61967E+00	6.72791E-07	8.35410E-07	-1.16324E-06	-7.65266E-07	6.51384E-07	2.52702E-06	9.41416E-06	1.22520E-05	1.80690E-05	2.17870E-05	2.27043E-05	2.27087E-05	2.33298E-05	2.37854E-05	2.21267E-05	2.30294E-05	2.27137E-05	2.37789E-05	2.02280E-05	2.18412E-05	2.12362E-05	2.06568E-05	1.92699E-05	2.06843E-05	2.13323E-05	1.82347E-05	2.06636E-05	1.90279E-05	2.17294E-05	1.92023E-05	2.19514E-05	1.94184E-05	2.10202E-05	1.94830E-05	1.79323E-05	1.94545E-05	1.60836E-05	1.74942E-05	1.63488E-05	1.78713E-05	1.74337E-05	1.70800E-05	1.79177E-05	1.58482E-05	1.59288E-05	1.69580E-05	1.55630E-05	1.58918E-05	1.54927E-05
1.62856E+00	3.75488E-07	-2.71035E-09	-1.59972E-06	-3.47742E-07	9.02919E-07	2.57688E-06	9.70484E-06	1.23730E-05	1.77757E-05	2.22997E-05	2.32972E-05	2.34079E-05	2.39789E-05	2.33873E-05	2.25159E-05	2.41746E-05	2.34878E-05	2.45403E-05	2.06601E-05	2.22139E-05	2.15304E-05	2.04676E-05	1.97596E-05	2.06532E-05	2.13925E-05	1.95684E-05	2.04311E-05	1.94128E-05	2.22022E-05	1.91437E-05	2.27779E-05	2.01101E-05	2.11163E-05	1.93600E-05	1.84899E-05	1.97566E-05	1.64563E-05	1.70433E-05	1.71418E-05	1.89023E-05	1.83806E-05	1.75848E-05	1.70090E-05	1.59111E-05	1.61597E-05	1.79129E-05	1.63125E-05	1.68147E-05	1.70233E-05
1.63746E+00	3.16145E-07	-3.42994E-07	-2.04436E-06	-4.27683E-07	4.97771E-07	2.48604E-06	9.19138E-06	1.28451E-05	1.81173E-05	2.24531E-05	2.35364E-05	2.33733E-05	2.38060E-05	2.35417E-05	2.24120E-05	2.53877E-05	2.44429E-05	2.46083E-05	2.08666E-05	2.18378E-05	2.20372E-05	2.06613E-05	2.10097E-05	2.13148E-05	2.10416E-05	2.05364E-05	2.04408E-05	1.93894E-05	2.11459E-05	1.91844E-05	2.17728E-05	1.98894E-05	2.08134E-05	1.95950E-05	1.90500E-05	1.95219E-05	1.72434E-05	1.68225E-05	1.76635E-05	1.95095E-05	1.84198E-05	1.90399E-05	1.60253E-05	1.57245E-05	1.66182E-05	1.77214E-05	1.65180E-05	1.70648E-05	1.77349E-05
1.64636E+00	-4.26711E-07	-2.14894E-07	-2.24337E-06	-3.98064E-07	-8.55194E-08	2.69731E-06	9.28678E-06	1.33184E-05	1.85284E-05	2.25001E-05	2.37173E-05	2.17896E-05	2.35741E-05	2.32625E-05	2.31064E-05	2.60443E-05	2.49335E-05	2.41743E-05	2.09999E-05	2.12762E-05	2.20600E-05	2.00510E-05	2.19826E-05	2.12607E-05	2.08068E-05	2.04741E-05	2.04363E-05	1.97974E-05	1.97220E-05	1.94771E-05	2.11401E-05	1.91833E-05	2.07874E-05	1.98658E-05	1.89398E-05	1.80982E-05	1.77848E-05	1.71645E-05	1.79825E-05	2.01892E-05	1.76657E-05	1.99353E-05	1.54414E-05	1.53958E-05	1.68108E-05	1.70266E-05	1.66079E-05	1.66258E-05	1.75759E-05
1.65524E+00	-4.67775E-07	-3.65535E-08	-1.93282E-06	-3.91142E-07	-8.37079E-07	2.89123E-06	9.65955E-06	1.29188E-05	1.81800E-05	2.29031E-05	2.34365E-05	2.17699E-05	2.42848E-05	2.35864E-05	2.36670E-05	2.52301E-05	2.47189E-05	2.37286E-05	2.13505E-05	2.12019E-05	2.27237E-05	2.00117E-05	2.23777E-05	2.12475E-05	2.08322E-05	2.15381E-05	2.07261E-05	2.05093E-05	1.96056E-05	2.04191E-05	2.13337E-05	1.88218E-05	2.10204E-05	2.03646E-05	1.89028E-05	1.73048E-05	1.81506E-05	1.73567E-05	1.88060E-05	2.03773E-05	1.76376E-05	2.07817E-05	1.59340E-05	1.51760E-05	1.72880E-05	1.64177E-05	1.67854E-05	1.66656E-05	1.73920E-05
1.66414E+00	-9.03108E-07	-4.79885E-07	-1.48738E-06	-5.10500E-07	-1.16375E-06	3.01064E-06	1.02859E-05	1.32928E-05	1.77319E-05	2.32351E-05	2.37663E-05	2.21030E-05	2.51339E-05	2.41148E-05	2.43436E-05	2.47847E-05	2.36693E-05	2.37144E-05	2.20421E-05	2.13421E-05	2.37767E-05	1.99819E-05	2.17781E-05	2.11187E-05	2.05791E-05	2.26806E-05	2.05176E-05	2.04918E-05	2.00487E-05	2.02846E-05	2.21416E-05	1.82178E-05	2.11911E-05	2.06169E-05	1.91647E-05	1.70797E-05	1.81104E-05	1.74258E-05	1.99932E-05	1.98785E-05	1.74171E-05	2.04756E-05	1.60795E-05	1.55316E-05	1.74260E-05	1.58368E-05	1.68485E-05	1.65613E-05	1.72733E-05
1.67303E+00	-1.30486E-06	-6.86911E-07	-4.45831E-07	-6.89175E-08	-1.11666E-06	2.45425E-06	1.11954E-05	1.33600E-05	1.68594E-05	2.30416E-05	2.47855E-05	2.21014E-05	2.54555E-05	2.45486E-05	2.40330E-05	2.41721E-05	2.25993E-05	2.36265E-05	2.20776E-05	2.16651E-05	2.37661E-05	1.97319E-05	2.09006E-05	2.16155E-05	1.99743E-05	2.41153E-05	2.04194E-05	2.02963E-05	2.01402E-05	1.99003E-05	2.26923E-05	1.78899E-05	2.08385E-05	1.98788E-05	1.97007E-05	1.70502E-05	1.82337E-05	1.81281E-05	1.94881E-05	1.87044E-05	1.72314E-05	1.94472E-05	1.67111E-05	1.52850E-05	1.76868E-05	1.62938E-05	1.75488E-05	1.60693E-05	1.63527E-05
1.68193E+00	-7.97746E-07	-6.11625E-07	2.07922E-08	9.27459E-07	-9.68795E-07	2.08279E-06	1.16741E-05	1.37535E-05	1.58256E-05	2.28830E-05	2.51064E-05	2.24307E-05	2.57957E-05	2.49048E-05	2.30938E-05	2.43645E-05	2.24573E-05	2.32730E-05	2.25456E-05	2.25503E-05	2.35461E-05	2.04341E-05	2.11235E-05	2.20399E-05	1.96212E-05	2.39858E-05	2.07682E-05	2.01998E-05	1.99457E-05	2.03214E-05	2.29748E-05	1.77226E-05	2.06819E-05	1.95167E-05	1.99863E-05	1.71884E-05	1.83319E-05	1.87840E-05	1.87936E-05	1.82961E-05	1.73906E-05	1.89144E-05	1.70568E-05	1.53699E-05	1.79751E-05	1.62649E-05	1.77398E-05	1.61808E-05	1.51899E-05
1.69082E+00	-7.37370E-07	-8.29892E-07	1.77453E-07	1.37880E-06	-4.47234E-07	1.95959E-06	1.13716E-05	1.39816E-05	1.50213E-05	2.24725E-05	2.48665E-05	2.21228E-05	2.54116E-05	2.50737E-05	2.27810E-05	2.42500E-05	2.25991E-05	2.31530E-05	2.26677E-05	2.21278E-05	2.32169E-05	2.04423E-05	2.13531E-05	2.14741E-05	1.98495E-05	2.33807E-05	2.08097E-05	2.02556E-05	2.01847E-05	2.05573E-05	2.24093E-05	1.80852E-05	2.02271E-05	1.89726E-05	1.92581E-05	1.71007E-05	1.81577E-05	1.86878E-05	1.85713E-05	1.85559E-05	1.76547E-05	1.80754E-05	1.67296E-05	1.51492E-05	1.78737E-05	1.61871E-05	1.80223E-05	1.57342E-05	1.47653E-05
1.69972E+00	4.67916E-07	-1.55364E-06	1.77760E-08	1.50195E-06	6.29213E-07	1.69012E-06	1.08448E-05	1.33701E-05	1.41856E-05	2.16893E-05	2.44919E-05	2.22138E-05	2.51883E-05	2.54604E-05	2.25317E-05	2.33847E-05	2.23966E-05	2.29339E-05	2.29369E-05	2.16477E-05	2.24416E-05	1.97268E-05	2.11136E-05	2.12555E-05	1.98211E-05	2.30243E-05	2.05788E-05	2.01700E-05	1.99958E-05	1.99437E-05	2.21481E-05	1.83576E-05	1.93017E-05	1.87194E-05	1.81406E-05	1.73056E-05	1.79854E-05	1.81895E-05	1.82408E-05	1.87806E-05	1.79350E-05	1.67310E-05	1.61470E-05	1.50330E-05	1.69788E-05	1.58990E-05	1.82051E-05	1.57012E-05	1.46919E-05
1.70861E+00	1.08890E-06	-2.10118E-06	2.84666E-07	1.18867E-06	1.46786E-06	1.78809E-06	1.05744E-05	1.36107E-05	1.47320E-05	2.11108E-05	2.36219E-05	2.20023E-05	2.52329E-05	2.58902E-05	2.34091E-05	2.30227E-05	2.18047E-05	2.24809E-05	2.34168E-05	2.17499E-05	2.24106E-05	1.91965E-05	2.12180E-05	2.10771E-05	1.98958E-05	2.27719E-05	2.04797E-05	1.94860E-05	1.98877E-05	1.90998E-05	2.20806E-05	1.83780E-05	1.87250E-05	1.91258E-05	1.76949E-05	1.78503E-05	1.84766E-05	1.83525E-05	1.87615E-05	1.87433E-05	1.84149E-05	1.65312E-05	1.55551E-05	1.55708E-05	1.67690E-05	1.61858E-05	1.84499E-05	1.55906E-05	1.48802E-05
1.71751E+00	1.16921E-06	-1.50776E-06	-1.24675E-07	7.90688E-07	1.93792E-06	2.57957E-06	9.53256E-06	1.34214E-05	1.53850E-05	2.01499E-05	2.30568E-05	2.13501E-05	2.48429E-05	2.58946E-05	2.37190E-05	2.24309E-05	2.18154E-05	2.19028E-05	2.30716E-05	2.10219E-05	2.17045E-05	1.87873E-05	2.15929E-05	2.06121E-05	1.91841E-05	2.23892E-05	2.02502E-05	1.85895E-05	1.94226E-05	1.80222E-05	2.12164E-05	1.86011E-05	1.82881E-05	1.95706E-05	1.67665E-05	1.73258E-05	1.83509E-05	1.89262E-05	1.81793E-05	1.81482E-05	1.82463E-05	1.61495E-05	1.49455E-05	1.54128E-05	1.61793E-05	1.63811E-05	1.83483E-05	1.51645E-05	1.48016E-05
1.72640E+00	1.42819E-06	-1.21391E-06	-5.69430E-07	5.72674E-07	2.49412E-06	3.16739E-06	8.21000E-06	1.28682E-05	1.53681E-05	1.92620E-05	2.30087E-05	2.15597E-05	2.45422E-05	2.56577E-05	2.29822E-05	2.22946E-05	2.16662E-05	2.17871E-05	2.25786E-05	2.05359E-05	2.06768E-05	1.88055E-05	2.09795E-05	2.07547E-05	1.86419E-05	2.14109E-05	1.96677E-05	1.77012E-05	1.86678E-05	1.81538E-05	1.98613E-05	1.83752E-05	1.80212E-05	1.95147E-05	1.61237E-05	1.63725E-05	1.80435E-05	1.86209E-05	1.75922E-05	1.75540E-05	1.72305E-05	1.53027E-05	1.45845E-05	1.55880E-05	1.52481E-05	1.58067E-05	1.77840E-05	1.48387E-05	1.40430E-05
1.73530E+00	8.15161E-07	-1.01637E-06	-6.58681E-07	4.04748E-07	2.54403E-06	3.93510E-06	8.07353E-06	1.28357E-05	1.58637E-05	1.90057E-05	2.29736E-05	2.20913E-05	2.38450E-05	2.53719E-05	2.24390E-05	2.20870E-05	2.16187E-05	2.20624E-05	2.17203E-05	2.02339E-05	2.03536E-05	1.88817E-05	2.01732E-05	2.10251E-05	1.88078E-05	2.12069E-05	1.91164E-05	1.77826E-05	1.91338E-05	1.82116E-05	1.87547E-05	1.82619E-05	1.79630E-05	1.89380E-05	1.59089E-05	1.57323E-05	1.83338E-05	1.83084E-05	1.68716E-05	1.68967E-05	1.64754E-05	1.50509E-05	1.45325E-05	1.55167E-05	1.51325E-05	1.49696E-05	1.76902E-05	1.42925E-05	1.45171E-05
1.74419E+00	8.75084E-07	-7.25179E-07	-7.53181E-07	4.16145E-07	2.42064E-06	4.64010E-06	8.63651E-06	1.29814E-05	1.65280E-05	1.91486E-05	2.25126E-05	2.18673E-05	2.28003E-05	2.42037E-05	2.18153E-05	2.17145E-05	2.16228E-05	2.23324E-05	2.03275E-05	2.03820E-05	2.02977E-05	1.89223E-05	1.90795E-05	2.10101E-05	1.80343E-05	2.05246E-05	1.87897E-05	1.79596E-05	1.85557E-05	1.72606E-05	1.79760E-05	1.74223E-05	1.71953E-05	1.82368E-05	1.58431E-05	1.44514E-05	1.84010E-05	1.72551E-05	1.60740E-05	1.60352E-05	1.58754E-05	1.46073E-05	1.41339E-05	1.47421E-05	1.43840E-05	1.50557E-05	1.71182E-05	1.41738E-05	1.42308E-05
1.75309E+00	1.03321E-06	-2.98389E-07	-2.15482E-07	7.71355E-07	1.86343E-06	4.44592E-06	9.19138E-06	1.34123E-05	1.65043E-05	1.92170E-05	2.16777E-05	2.14421E-05	2.22347E-05	2.30283E-05	2.11182E-05	2.12358E-05	2.14045E-05	2.23076E-05	1.95138E-05	2.07833E-05	2.03587E-05	1.91311E-05	1.80412E-05	2.12926E-05	1.77475E-05	1.97680E-05	1.82870E-05	1.75022E-05	1.79866E-05	1.67074E-05	1.72382E-05	1.62071E-05	1.63029E-05	1.74160E-05	1.60609E-05	1.31288E-05	1.81519E-05	1.65847E-05	1.58753E-05	1.56331E-05	1.50137E-05	1.41077E-05	1.35573E-05	1.39529E-05	1.34513E-05	1.48904E-05	1.60622E-05	1.41586E-05	1.37732E-05
1.76199E+00	7.95308E-07	5.94759E-07	-3.92754E-08	8.43288E-07	1.48082E-06	4.33870E-06	9.35212E-06	1.39461E-05	1.64824E-05	1.95244E-05	2.12340E-05	2.10733E-05	2.16023E-05	2.16313E-05	2.03475E-05	2.10527E-05	2.08323E-05	2.23166E-05	1.96021E-05	1.91419E-05	2.02177E-05	1.90558E-05	1.71757E-05	2.14526E-05	1.76527E-05	1.97941E-05	1.74638E-05	1.76196E-05	1.79950E-05	1.64619E-05	1.66482E-05	1.56037E-05	1.58349E-05	1.69120E-05	1.58646E-05	1.26768E-05	1.78563E-05	1.59887E-05	1.56383E-05	1.53289E-05	1.44614E-05	1.34216E-05	1.34458E-05	1.35263E-05	1.31626E-05	1.43639E-05	1.55704E-05	1.44052E-05	1.41848E-05
1.77087E+00	7.40894E-07	5.35850E-07	-3.47228E-08	1.44078E-06	1.86056E-06	4.54341E-06	1.02238E-05	1.38777E-05	1.64100E-05	1.97439E-05	2.07321E-05	2.03531E-05	2.03799E-05	2.00460E-05	1.93110E-05	2.10437E-05	2.02825E-05	2.17599E-05	1.92301E-05	1.87385E-05	1.99658E-05	1.80722E-05	1.66194E-05	2.11978E-05	1.72595E-05	1.76067E-05	1.74135E-05	1.75271E-05	1.77004E-05	1.62518E-05	1.59327E-05	1.51624E-05	1.52878E-05	1.66212E-05	1.50843E-05	1.23068E-05	1.72334E-05	1.48898E-05	1.54584E-05	1.51363E-05	1.32813E-05	1.26934E-05	1.32591E-05	1.32465E-05	1.23843E-05	1.39545E-05	1.45805E-05	1.42418E-05	1.41242E-05
1.77977E+00	5.94586E-07	8.30187E-07	-1.22429E-07	1.78647E-06	1.76297E-06	5.03936E-06	1.14413E-05	1.35348E-05	1.62241E-05	1.98460E-05	1.94393E-05	1.96139E-05	1.95681E-05	1.87168E-05	1.81338E-05	2.01258E-05	1.97114E-05	2.09467E-05	1.89701E-05	1.84341E-05	1.95274E-05	1.74374E-05	1.61208E-05	2.07112E-05	1.70037E-05	1.57614E-05	1.73488E-05	1.68669E-05	1.71972E-05	1.58850E-05	1.57267E-05	1.43807E-05	1.50533E-05	1.63126E-05	1.43367E-05	1.28817E-05	1.67717E-05	1.45961E-05	1.61223E-05	1.51534E-05	1.21207E-05	1.22655E-05	1.26447E-05	1.29650E-05	1.16860E-05	1.37720E-05	1.35556E-05	1.44474E-05	1.38921E-05
1.78866E+00	3.16699E-07	1.63823E-06	-9.25044E-09	1.56984E-06	2.24589E-06	5.46451E-06	1.19294E-05	1.30633E-05	1.60459E-05	1.95656E-05	1.83358E-05	1.94025E-05	1.97269E-05	1.80066E-05	1.70915E-05	1.92038E-05	1.92232E-05	2.00673E-05	1.89863E-05	1.76459E-05	1.93604E-05	1.63698E-05	1.57820E-05	2.00463E-05	1.59275E-05	1.45252E-05	1.72879E-05	1.60409E-05	1.64575E-05	1.55106E-05	1.50658E-05	1.39079E-05	1.52459E-05	1.65866E-05	1.41247E-05	1.34337E-05	1.61664E-05	1.46475E-05	1.62805E-05	1.45206E-05	1.21544E-05	1.17746E-05	1.19457E-05	1.29951E-05	1.18036E-05	1.40367E-05	1.29862E-05	1.49807E-05	1.37139E-05
1.79756E+00	-5.65037E-08	2.13984E-06	-1.70377E-08	9.87738E-07	2.20487E-06	6.40652E-06	1.14968E-05	1.28787E-05	1.57227E-05	1.90987E-05	1.78929E-05	1.82985E-05	2.02804E-05	1.75556E-05	1.61861E-05	1.88923E-05	1.80808E-05	1.88645E-05	1.90154E-05	1.69111E-05	1.83267E-05	1.52735E-05	1.57131E-05	1.90311E-05	1.52943E-05	1.33596E-05	1.66889E-05	1.52114E-05	1.62534E-05	1.54073E-05	1.38360E-05	1.38806E-05	1.53162E-05	1.64522E-05	1.31372E-05	1.40455E-05	1.58475E-05	1.47750E-05	1.56382E-05	1.38305E-05	1.20361E-05	1.12906E-05	1.19141E-05	1.21076E-05	1.18165E-05	1.33080E-05	1.16290E-05	1.47549E-05	1.32567E-05
1.80645E+00	-7.10592E-07	2.14904E-06	-4.08879E-07	5.38775E-07	1.39687E-06	7.12906E-06	1.09105E-05	1.26239E-05	1.56722E-05	1.89820E-05	1.73883E-05	1.74932E-05	2.03148E-05	1.75330E-05	1.56951E-05	1.87510E-05	1.69197E-05	1.81065E-05	1.80894E-05	1.61302E-05	1.69281E-05	1.51720E-05	1.55400E-05	1.76800E-05	1.49079E-05	1.23501E-05	1.55883E-05	1.45890E-05	1.58979E-05	1.52005E-05	1.31496E-05	1.39501E-05	1.53772E-05	1.59448E-05	1.17760E-05	1.42872E-05	1.56157E-05	1.41716E-05	1.44875E-05	1.31562E-05	1.22715E-05	1.04297E-05	1.19262E-05	1.01892E-05	1.20889E-05	1.27435E-05	1.02038E-05	1.38699E-05	1.34413E-05
1.81535E+00	-8.22992E-07	2.18639E-06	-4.94834E-07	-1.39848E-07	1.38912E-06	7.02036E-06	1.06523E-05	1.23784E-05	1.53455E-05	1.86471E-05	1.71159E-05	1.67840E-05	2.02115E-05	1.76431E-05	1.61280E-05	1.80599E-05	1.65051E-05	1.74726E-05	1.76244E-05	1.61037E-05	1.66596E-05	1.48380E-05	1.57221E-05	1.64010E-05	1.36512E-05	1.17845E-05	1.49485E-05	1.36957E-05	1.52025E-05	1.45754E-05	1.29750E-05	1.41231E-05	1.49696E-05	1.57826E-05	1.15656E-05	1.39415E-05	1.48101E-05	1.40470E-05	1.28071E-05	1.25544E-05	1.23190E-05	9.71946E-06	1.16226E-05	9.20559E-06	1.13120E-05	1.18090E-05	9.10568E-06	1.32824E-05	1.36680E-05
1.82424E+00	-2.39621E-07	1.80552E-06	-1.03250E-06	-2.73566E-07	1.11329E-06	7.33235E-06	1.02605E-05	1.20714E-05	1.39926E-05	1.77142E-05	1.64757E-05	1.62892E-05	2.00155E-05	1.70429E-05	1.60009E-05	1.72766E-05	1.52240E-05	1.66450E-05	1.72733E-05	1.61789E-05	1.60195E-05	1.53758E-05	1.53358E-05	1.50254E-05	1.29773E-05	1.08529E-05	1.46567E-05	1.26599E-05	1.46799E-05	1.34515E-05	1.33568E-05	1.34559E-05	1.40671E-05	1.42381E-05	1.14006E-05	1.30831E-05	1.47038E-05	1.29449E-05	1.13260E-05	1.17142E-05	1.16883E-05	8.94157E-06	1.12455E-05	8.96392E-06	9.77164E-06	1.15767E-05	7.95708E-06	1.22863E-05	1.33079E-05
1.83314E+00	1.79499E-07	1.21267E-06	-7.73880E-07	-5.92156E-07	8.79893E-07	6.76970E-06	1.00325E-05	1.19910E-05	1.33599E-05	1.75763E-05	1.57473E-05	1.54540E-05	1.90678E-05	1.62170E-05	1.52557E-05	1.69734E-05	1.43226E-05	1.60080E-05	1.66742E-05	1.57314E-05	1.54150E-05	1.47266E-05	1.53064E-05	1.35303E-05	1.20617E-05	1.09139E-05	1.45368E-05	1.15086E-05	1.38862E-05	1.22925E-05	1.30493E-05	1.25035E-05	1.31955E-05	1.23600E-05	1.10993E-05	1.27188E-05	1.37008E-05	1.15302E-05	9.83999E-06	1.08704E-05	1.10379E-05	7.83071E-06	1.17093E-05	9.04156E-06	8.96320E-06	1.14716E-05	8.11312E-06	1.07380E-05	1.21501E-05
1.84203E+00	6.16172E-07	5.23574E-07	-8.75963E-07	-2.75265E-07	1.07382E-06	6.12639E-06	9.74816E-06	1.18012E-05	1.31784E-05	1.72752E-05	1.50762E-05	1.43228E-05	1.70817E-05	1.56979E-05	1.43038E-05	1.57359E-05	1.35778E-05	1.56323E-05	1.57177E-05	1.53240E-05	1.42853E-05	1.43397E-05	1.43743E-05	1.24515E-05	1.15194E-05	1.12228E-05	1.42354E-05	1.10065E-05	1.30633E-05	1.17047E-05	1.26791E-05	1.17545E-05	1.22213E-05	1.05377E-05	1.07769E-05	1.34159E-05	1.22878E-05	1.08764E-05	8.66536E-06	1.05169E-05	1.04616E-05	7.50712E-06	1.15459E-05	8.77555E-06	8.14519E-06	1.08328E-05	8.08257E-06	9.69806E-06	1.15910E-05
1.85093E+00	-1.05190E-07	5.17800E-07	-7.80009E-07	3.17190E-07	6.00210E-07	6.09458E-06	9.47557E-06	1.14460E-05	1.24084E-05	1.64503E-05	1.43257E-05	1.43492E-05	1.62093E-05	1.54422E-05	1.36251E-05	1.35924E-05	1.33275E-05	1.61239E-05	1.54095E-05	1.44579E-05	1.27897E-05	1.36472E-05	1.35035E-05	1.20215E-05	1.10178E-05	1.11921E-05	1.34746E-05	9.85424E-06	1.15203E-05	1.14546E-05	1.17418E-05	1.13659E-05	1.17185E-05	9.52918E-06	1.07440E-05	1.28731E-05	1.08281E-05	9.62501E-06	7.97714E-06	9.68053E-06	9.91788E-06	6.08201E-06	1.06298E-05	8.76931E-06	7.77241E-06	1.00825E-05	8.49751E-06	8.75945E-06	1.08811E-05
1.85982E+00	-1.17889E-06	1.11610E-06	-1.39135E-06	4.62740E-07	7.67529E-07	5.44020E-06	9.16545E-06	1.06705E-05	1.25634E-05	1.41879E-05	1.40488E-05	1.36812E-05	1.52716E-05	1.42834E-05	1.33434E-05	1.25800E-05	1.38151E-05	1.63390E-05	1.48933E-05	1.18503E-05	1.19334E-05	1.15824E-05	1.40470E-05	1.11407E-05	9.99098E-06	1.06804E-05	1.22786E-05	8.50663E-06	1.02987E-05	1.11257E-05	1.04456E-05	1.16139E-05	1.03236E-05	8.36165E-06	1.08678E-05	1.12082E-05	9.86131E-06	8.68800E-06	6.95294E-06	9.61655E-06	9.17101E-06	4.76144E-06	9.87763E-06	9.29728E-06	7.44806E-06	9.75387E-06	8.99755E-06	7.71004E-06	9.71758E-06
1.86871E+00	-1.23867E-06	1.16537E-06	-8.64717E-07	2.69043E-07	6.09428E-07	5.91724E-06	8.56505E-06	1.06825E-05	1.23684E-05	1.32086E-05	1.35391E-05	1.32253E-05	1.44339E-05	1.33681E-05	1.29030E-05	1.21774E-05	1.34453E-05	1.62836E-05	1.38634E-05	1.03956E-05	1.11646E-05	1.02716E-05	1.33732E-05	1.06695E-05	9.27604E-06	9.51202E-06	1.10269E-05	7.57911E-06	9.25841E-06	1.12132E-05	9.95985E-06	1.05176E-05	9.36137E-06	8.21212E-06	9.77777E-06	9.15313E-06	1.02722E-05	7.69584E-06	6.33637E-06	8.95368E-06	9.08918E-06	4.18399E-06	9.63670E-06	9.11478E-06	7.14112E-06	9.37399E-06	9.37228E-06	6.82426E-06	8.60762E-06
1.87761E+00	-1.43361E-06	1.13063E-06	5.15759E-07	-2.46757E-07	8.31261E-08	4.80003E-06	8.22539E-06	1.03606E-05	1.28969E-05	1.25678E-05	1.27956E-05	1.26702E-05	1.32148E-05	1.27938E-05	1.19608E-05	1.17584E-05	1.33671E-05	1.49645E-05	1.37021E-05	8.95266E-06	1.10692E-05	9.22308E-06	1.27024E-05	1.08616E-05	9.32060E-06	9.12216E-06	8.93337E-06	7.38960E-06	8.40667E-06	1.11182E-05	8.96701E-06	9.49393E-06	8.43791E-06	8.19259E-06	9.00521E-06	7.48069E-06	9.51502E-06	7.54721E-06	5.55259E-06	8.03769E-06	9.14301E-06	4.48366E-06	9.72227E-06	9.18463E-06	7.91259E-06	9.25897E-06	9.03477E-06	6.53606E-06	7.67888E-06
1.88650E+00	-7.98112E-07	5.77533E-07	1.28293E-06	-3.70189E-07	-6.92651E-08	4.74528E-06	8.80020E-06	9.99567E-06	1.18623E-05	1.18287E-05	1.20004E-05	1.19148E-05	1.16652E-05	1.26979E-05	1.09577E-05	1.15197E-05	1.32018E-05	1.26117E-05	1.32655E-05	8.32622E-06	1.05401E-05	8.98363E-06	1.14074E-05	1.05116E-05	9.49152E-06	8.91130E-06	7.65656E-06	7.43488E-06	7.31762E-06	1.02556E-05	7.64522E-06	8.46916E-06	7.35475E-06	7.58468E-06	9.16235E-06	7.23057E-06	8.54933E-06	7.54070E-06	5.92608E-06	7.09037E-06	9.06463E-06	5.33856E-06	9.34746E-06	9.61863E-06	7.11282E-06	9.14821E-06	8.65884E-06	7.22104E-06	5.86449E-06
1.89540E+00	-2.55954E-07	4.05552E-07	1.36014E-06	3.53677E-07	2.20720E-07	5.26566E-06	8.98989E-06	9.68359E-06	1.08019E-05	1.14811E-05	1.18817E-05	1.11744E-05	1.06518E-05	1.19813E-05	1.02771E-05	1.13712E-05	1.26132E-05	1.09806E-05	1.20425E-05	7.36443E-06	9.92828E-06	7.70185E-06	1.07199E-05	1.02367E-05	9.38803E-06	8.18333E-06	6.63109E-06	6.93883E-06	6.64387E-06	9.34058E-06	6.53600E-06	7.84799E-06	6.91707E-06	6.55635E-06	8.89524E-06	6.85541E-06	7.62810E-06	6.71790E-06	5.12303E-06	6.50865E-06	8.04068E-06	5.74779E-06	9.12782E-06	9.69260E-06	5.99737E-06	8.63247E-06	7.81281E-06	7.18564E-06	4.86528E-06
1.90429E+00	2.88969E-07	8.09074E-08	1.90054E-06	7.77998E-07	5.37630E-07	5.35819E-06	9.18994E-06	8.75324E-06	9.10981E-06	1.09867E-05	1.15651E-05	9.64712E-06	9.53414E-06	1.07777E-05	1.08620E-05	1.08119E-05	1.20646E-05	9.60584E-06	9.96062E-06	7.04904E-06	9.16858E-06	6.23837E-06	1.00427E-05	9.46212E-06	9.28651E-06	7.85625E-06	6.52042E-06	7.15479E-06	6.16385E-06	9.46925E-06	7.07122E-06	7.64562E-06	6.67947E-06	6.52635E-06	6.94049E-06	6.84107E-06	6.21476E-06	6.12709E-06	4.49951E-06	6.28038E-06	6.16198E-06	5.97416E-06	8.66386E-06	8.67407E-06	4.89161E-06	7.85275E-06	6.88621E-06	6.96118E-06	5.40888E-06
1.91319E+00	1.07027E-07	-2.48485E-07	2.27809E-06	5.83331E-07	1.32491E-06	4.60201E-06	8.84536E-06	7.87373E-06	8.57463E-06	1.07338E-05	1.00966E-05	9.05321E-06	8.87796E-06	1.01003E-05	1.11541E-05	9.63593E-06	1.09002E-05	7.82755E-06	8.63481E-06	5.81335E-06	8.53202E-06	4.39053E-06	9.09389E-06	8.90100E-06	7.99722E-06	7.51040E-06	6.10351E-06	6.56976E-06	6.54521E-06	8.00220E-06	7.44567E-06	6.96522E-06	6.78109E-06	6.69503E-06	5.17207E-06	6.56524E-06	4.16716E-06	6.17584E-06	4.00278E-06	4.96897E-06	5.09108E-06	6.49825E-06	7.81906E-06	6.77330E-06	4.32506E-06	7.44518E-06	5.62916E-06	6.09014E-06	7.01699E-06
1.92208E+00	-5.04412E-07	1.39532E-07	3.07673E-06	2.13015E-07	1.76645E-06	4.00709E-06	7.87098E-06	7.84826E-06	8.12207E-06	9.78078E-06	8.43550E-06	7.89988E-06	8.78126E-06	9.19418E-06	1.02076E-05	7.81910E-06	1.02539E-05	5.51264E-06	8.50585E-06	5.36388E-06	7.73460E-06	3.96651E-06	7.56995E-06	8.01655E-06	7.44774E-06	6.17562E-06	5.36471E-06	5.40155E-06	6.12289E-06	6.28822E-06	6.90770E-06	5.67077E-06	6.32826E-06	6.90097E-06	4.07992E-06	5.66920E-06	3.10655E-06	5.15665E-06	3.51368E-06	2.97914E-06	4.19588E-06	6.15569E-06	6.65090E-06	5.48126E-06	4.43043E-06	6.17068E-06	3.58525E-06	5.40610E-06	6.78507E-06
1.93098E+00	-1.18519E-06	6.24052E-07	3.17803E-06	1.02046E-06	2.15791E-06	4.56636E-06	7.61184E-06	7.67263E-06	8.74094E-06	9.38950E-06	7.78251E-06	6.94232E-06	8.09059E-06	8.58500E-06	8.98351E-06	7.42192E-06	1.00273E-05	4.60198E-06	7.69638E-06	5.28186E-06	6.05656E-06	3.56864E-06	6.87477E-06	7.32592E-06	7.53267E-06	5.50757E-06	4.72275E-06	5.15039E-06	5.95451E-06	3.88484E-06	5.70412E-06	3.94584E-06	5.79432E-06	5.91743E-06	4.47039E-06	5.47525E-06	2.69786E-06	3.90642E-06	3.86403E-06	2.23507E-06	4.42334E-06	6.87280E-06	5.50184E-06	4.59081E-06	4.77545E-06	4.56108E-06	2.85043E-06	5.11783E-06	5.15425E-06
1.93987E+00	-1.25052E-06	1.50558E-06	2.60372E-06	2.05226E-06	1.99496E-06	6.24889E-06	7.54532E-06	7.39475E-06	9.07941E-06	9.40707E-06	8.16327E-06	6.10229E-06	6.85206E-06	7.36482E-06	8.24862E-06	6.78490E-06	9.11908E-06	4.76120E-06	6.19488E-06	5.96435E-06	4.45470E-06	3.45462E-06	5.87830E-06	6.83770E-06	7.55830E-06	6.17221E-06	4.69996E-06	5.40945E-06	5.80777E-06	3.06849E-06	4.88571E-06	3.34871E-06	5.52324E-06	4.40113E-06	4.79841E-06	5.05083E-06	2.87921E-06	2.67259E-06	3.85135E-06	2.28276E-06	3.87594E-06	7.02042E-06	3.56664E-06	3.62479E-06	3.84681E-06	3.36887E-06	3.00596E-06	4.45048E-06	3.38248E-06
1.94877E+00	-1.37205E-06	1.85176E-06	1.90410E-06	2.84538E-06	1.29624E-06	6.11174E-06	8.18603E-06	6.39974E-06	9.27581E-06	8.98866E-06	7.74493E-06	5.73753E-06	5.56437E-06	6.04080E-06	7.19606E-06	5.96052E-06	6.87109E-06	4.36015E-06	4.32246E-06	5.74276E-06	3.55197E-06	2.63136E-06	4.36628E-06	6.56005E-06	7.00066E-06	6.17125E-06	4.85659E-06	5.11653E-06	5.48437E-06	2.72374E-06	4.02228E-06	2.91540E-06	4.78986E-06	3.23803E-06	4.96522E-06	5.34249E-06	2.17598E-06	2.37381E-06	3.52816E-06	1.89307E-06	3.17290E-06	6.11886E-06	1.99784E-06	2.74471E-06	2.62879E-06	2.53160E-06	3.35536E-06	3.86867E-06	2.69916E-06
1.95766E+00	-8.26704E-07	9.08870E-07	1.17908E-06	2.41992E-06	7.98957E-07	4.89061E-06	7.48240E-06	5.85882E-06	8.65612E-06	8.38341E-06	7.07987E-06	5.04686E-06	4.75245E-06	4.90797E-06	5.76355E-06	5.60170E-06	4.45830E-06	4.57385E-06	3.41879E-06	4.11444E-06	3.88929E-06	1.99142E-06	4.12387E-06	6.30704E-06	5.53260E-06	5.64881E-06	5.98267E-06	4.06863E-06	5.62964E-06	2.95309E-06	4.32595E-06	2.12601E-06	3.48309E-06	2.35764E-06	5.23456E-06	5.01784E-06	1.27819E-06	2.39265E-06	2.91753E-06	1.06001E-06	2.30576E-06	4.47092E-06	8.85490E-07	1.77806E-06	1.86356E-06	2.13717E-06	3.03449E-06	3.21661E-06	1.92330E-06
1.96656E+00	-2.42949E-07	4.29115E-07	1.28139E-06	1.64225E-06	7.64158E-08	3.46694E-06	6.89299E-06	6.07930E-06	7.21339E-06	6.67895E-06	6.57849E-06	4.31219E-06	3.94584E-06	3.49121E-06	3.96154E-06	4.57768E-06	3.19431E-06	3.75110E-06	2.58508E-06	1.71857E-06	3.61267E-06	1.54102E-06	3.58257E-06	5.15955E-06	4.46421E-06	4.24158E-06	5.52783E-06	3.21619E-06	4.55023E-06	3.13114E-06	4.67829E-06	1.32466E-06	3.17747E-06	1.70625E-06	4.21509E-06	3.96582E-06	1.57871E-07	1.21263E-06	2.32868E-06	1.28797E-06	1.55507E-06	2.29429E-06	7.86641E-07	1.51680E-06	1.29078E-06	1.78117E-06	2.35785E-06	2.75249E-06	1.23283E-06
1.97545E+00	9.11839E-08	-2.62234E-07	1.13843E-06	1.39512E-06	-1.89488E-07	2.31222E-06	6.07035E-06	6.30107E-06	5.27502E-06	5.20658E-06	5.82147E-06	4.01909E-06	3.14818E-06	2.58691E-06	2.65470E-06	3.73265E-06	2.97728E-06	3.30120E-06	2.00834E-06	-3.74374E-08	3.46444E-06	1.09700E-06	3.25354E-06	4.01939E-06	3.62463E-06	3.24354E-06	4.29762E-06	2.50913E-06	3.74283E-06	2.88706E-06	4.73484E-06	8.47664E-07	2.62493E-06	1.34670E-06	3.48943E-06	2.33876E-06	-2.71732E-07	2.63620E-07	1.77179E-06	1.77836E-06	2.37093E-07	6.52146E-07	3.40127E-07	1.31342E-06	1.18922E-06	9.63179E-07	6.39173E-07	1.66192E-06	4.27662E-07
1.98435E+00	-2.03063E-07	-5.08377E-07	4.32820E-07	1.14974E-06	4.97752E-08	2.17747E-06	5.36601E-06	5.97388E-06	3.63975E-06	5.00605E-06	4.45910E-06	4.45236E-06	2.37631E-06	2.34753E-06	1.78656E-06	3.23214E-06	3.39580E-06	3.33569E-06	1.99172E-06	-3.29522E-07	2.48479E-06	1.50351E-06	2.59707E-06	2.60525E-06	3.36933E-06	2.82641E-06	3.06263E-06	1.40507E-06	3.10233E-06	2.53247E-06	4.06003E-06	5.35468E-07	2.45644E-06	1.01966E-06	2.39808E-06	1.25020E-06	-4.16322E-07	4.72122E-07	1.67264E-06	1.48915E-06	-4.12289E-07	-7.81176E-07	-1.56972E-07	1.12149E-06	5.98847E-07	-6.53310E-08	7.15350E-08	3.80925E-07	7.30294E-07
1.99323E+00	-1.99707E-07	-5.80385E-07	4.60153E-07	8.44660E-07	8.56940E-07	1.92398E-06	4.99693E-06	5.61815E-06	3.57626E-06	4.78019E-06	3.07337E-06	3.22375E-06	1.85963E-06	2.14816E-06	1.67979E-06	2.94623E-06	3.33258E-06	3.02380E-06	1.67178E-06	5.08919E-07	1.29597E-06	9.39153E-07	1.31766E-06	1.17165E-06	3.23498E-06	2.49822E-06	1.88648E-06	1.43297E-07	2.46813E-06	1.72790E-06	2.34552E-06	-4.50996E-08	8.76601E-07	9.00897E-07	1.64247E-06	6.36022E-07	-7.95470E-07	1.12421E-06	9.53194E-07	2.88087E-07	-3.22600E-07	-9.63070E-07	-9.57592E-07	2.96758E-07	-4.44723E-07	-9.65132E-07	-6.83087E-07	-5.49108E-07	9.29114E-07
2.00213E+00	8.96023E-08	-3.47910E-07	8.86067E-07	5.67576E-07	2.22707E-06	2.39617E-06	4.63279E-06	4.48193E-06	3.30913E-06	4.47479E-06	2.04330E-06	1.70704E-06	1.20056E-06	1.14572E-06	1.02068E-06	2.66816E-06	2.64182E-06	2.38701E-06	1.37612E-06	1.43266E-06	-6.52355E-08	5.16805E-07	9.48414E-07	2.67065E-07	2.44945E-06	1.88059E-06	7.40622E-07	-4.15228E-07	1.66490E-06	1.28945E-06	7.93084E-07	-3.43945E-07	-6.99757E-07	4.93378E-07	7.42370E-07	7.02823E-07	-1.48720E-06	1.85894E-06	7.76690E-07	-1.73104E-06	-6.48840E-07	-4.88407E-07	-9.66863E-07	-5.49226E-07	-1.80206E-06	-1.01666E-06	-1.09308E-06	-1.00235E-06	8.80223E-07
2.01103E+00	1.25015E-07	6.59974E-07	4.83467E-07	7.24475E-07	2.74620E-06	2.81078E-06	5.21218E-06	3.99415E-06	3.11273E-06	4.08584E-06	1.46620E-06	9.90144E-07	8.50381E-07	2.48051E-07	1.33060E-06	1.87916E-06	1.57806E-06	1.50670E-06	8.51460E-07	2.02723E-06	-6.17198E-07	-2.15769E-07	1.26472E-06	-1.92937E-07	1.67179E-06	8.44774E-07	-8.95905E-08	-1.83070E-07	9.50804E-07	-4.95216E-08	5.48652E-07	-6.03137E-07	-9.30937E-07	6.31046E-07	-7.34700E-07	3.95644E-07	-1.44289E-06	1.84822E-06	9.25772E-07	-1.81455E-06	-1.57258E-06	-6.91141E-07	-9.51514E-07	-1.84295E-06	-2.31493E-06	-1.68528E-07	-6.92785E-08	-9.34788E-07	-4.62772E-08
2.01992E+00	1.84813E-07	1.10076E-06	6.56063E-09	9.45948E-07	3.28847E-06	3.11085E-06	5.23158E-06	2.77757E-06	2.78480E-06	3.49695E-06	6.72625E-07	1.13608E-06	3.85702E-07	-3.15907E-07	1.28702E-06	8.05548E-07	6.52519E-07	4.98915E-07	5.41045E-08	1.82833E-06	-1.25996E-06	-7.89856E-07	4.43214E-07	-3.31981E-07	4.48376E-07	-2.09779E-07	-9.94603E-07	-5.89614E-07	-4.74353E-07	-7.55829E-07	3.13905E-07	-1.66401E-06	-1.14239E-06	3.20652E-07	-7.39063E-07	1.79928E-07	-1.22984E-06	1.74017E-06	2.50333E-07	-1.84841E-06	-2.57200E-06	-1.61929E-06	-7.08859E-07	-2.59251E-06	-2.55584E-06	2.99104E-07	-1.07600E-07	-1.41131E-06	-1.51885E-06
2.02882E+00	-1.82645E-07	5.73890E-07	5.79986E-07	7.50401E-07	3.63457E-06	3.59460E-06	4.52390E-06	1.85069E-06	2.15586E-06	2.54369E-06	4.26464E-07	7.27413E-07	-4.11670E-07	-8.45460E-07	9.24642E-07	-3.54092E-07	-3.98970E-07	-2.73698E-08	-1.10684E-06	1.21309E-06	-2.10744E-06	-9.11680E-07	-5.68968E-07	-4.82946E-07	-6.13687E-07	-7.69960E-07	-2.26009E-06	-1.33378E-06	-1.48670E-06	-2.03463E-06	1.84158E-07	-2.50596E-06	-1.88064E-06	-6.75126E-07	-5.06606E-07	1.49310E-07	-1.59157E-06	8.01348E-07	-3.28118E-07	-2.01322E-06	-2.46014E-06	-2.81444E-06	-7.73050E-07	-3.41980E-06	-2.84690E-06	7.81000E-08	-4.88486E-07	-2.19089E-06	-2.25774E-06
2.03771E+00	-7.96387E-08	-4.46083E-07	1.13030E-06	2.64356E-07	3.95429E-06	4.03917E-06	3.86944E-06	1.42110E-06	1.66768E-06	1.35459E-06	4.43447E-07	5.63458E-07	-1.77344E-06	-1.21310E-06	4.19752E-07	-1.00231E-06	-1.34836E-06	-5.32987E-07	-2.07878E-06	5.24790E-07	-1.99844E-06	-1.28155E-06	-1.05730E-06	-5.18114E-07	-1.35407E-06	-7.93179E-07	-3.05654E-06	-2.10388E-06	-1.20618E-06	-2.67837E-06	5.08106E-08	-2.19597E-06	-2.77657E-06	-1.90388E-06	-1.18096E-06	-3.94036E-07	-1.45489E-06	-1.98759E-07	-5.06083E-07	-2.47916E-06	-2.69274E-06	-3.93042E-06	-7.31655E-07	-3.64625E-06	-3.09192E-06	-1.43164E-07	-1.40085E-06	-3.07741E-06	-2.55611E-06
2.04661E+00	-1.37195E-07	-1.07614E-06	1.25475E-06	2.06811E-07	3.89086E-06	4.32298E-06	2.49626E-06	1.12727E-06	9.87458E-07	8.19092E-07	2.51003E-07	-5.87828E-07	-2.97892E-06	-1.61600E-06	2.58811E-08	-1.50503E-06	-2.50050E-06	-1.07899E-06	-2.55538E-06	-5.36328E-07	-1.92435E-06	-1.84538E-06	-1.50276E-06	-6.46728E-07	-2.28318E-06	-1.77431E-06	-3.73796E-06	-2.89157E-06	-1.47474E-06	-3.00848E-06	-3.44346E-07	-2.19639E-06	-3.66771E-06	-2.53138E-06	-1.80796E-06	1.02409E-07	-1.79643E-06	-9.25757E-07	-6.13589E-07	-3.20530E-06	-3.14834E-06	-4.28863E-06	-1.21831E-06	-4.10513E-06	-3.71284E-06	-9.29702E-07	-2.30227E-06	-3.95263E-06	-2.84254E-06
2.05550E+00	-7.45970E-07	-1.01304E-06	1.13185E-06	-1.36349E-07	3.49877E-06	4.42282E-06	1.61918E-06	1.16270E-06	1.85082E-07	1.89577E-07	-1.03995E-08	-1.71346E-06	-3.26862E-06	-1.36244E-06	-9.01698E-07	-1.83929E-06	-3.17150E-06	-1.67669E-06	-3.00234E-06	-1.40544E-06	-1.98641E-06	-2.47288E-06	-2.18232E-06	-1.13798E-06	-3.03073E-06	-2.20568E-06	-4.13608E-06	-4.04578E-06	-1.88725E-06	-3.50318E-06	-9.51739E-07	-1.89902E-06	-3.67294E-06	-2.68694E-06	-2.34287E-06	-2.86351E-07	-2.02842E-06	-2.23953E-06	-1.24472E-06	-3.26308E-06	-3.40412E-06	-4.21856E-06	-1.84884E-06	-4.58538E-06	-4.01411E-06	-1.80774E-06	-2.99194E-06	-3.92870E-06	-3.46430E-06
2.06440E+00	-3.29132E-07	-9.92916E-07	1.49743E-06	-4.83075E-07	3.22523E-06	4.28190E-06	1.60278E-06	1.26814E-06	-1.72885E-07	6.45027E-07	-3.60520E-08	-2.76040E-06	-2.77901E-06	-1.28912E-06	-1.91427E-06	-1.44647E-06	-2.76491E-06	-1.27150E-06	-3.39033E-06	-9.46789E-07	-2.29685E-06	-3.59179E-06	-2.72007E-06	-9.40411E-07	-3.24838E-06	-2.02336E-06	-3.98611E-06	-5.10002E-06	-2.15807E-06	-3.27968E-06	-1.78072E-06	-2.00896E-06	-3.94032E-06	-3.07848E-06	-2.31529E-06	-7.15756E-07	-2.32823E-06	-2.66194E-06	-2.51753E-06	-3.18319E-06	-3.70508E-06	-3.92187E-06	-2.28466E-06	-3.77638E-06	-4.63451E-06	-2.36050E-06	-4.23164E-06	-3.36957E-06	-3.80253E-06
2.07329E+00	-6.36905E-07	-1.06601E-06	8.65663E-07	-1.31032E-06	2.04956E-06	4.26576E-06	1.25531E-06	1.44267E-06	-1.89501E-07	2.06135E-07	-7.29116E-07	-3.43615E-06	-3.23647E-06	-2.10530E-06	-3.56723E-06	-1.66190E-06	-3.24911E-06	-1.43310E-06	-4.65494E-06	-9.64731E-07	-3.70217E-06	-4.32423E-06	-2.92348E-06	-1.15594E-06	-4.12620E-06	-1.67806E-06	-4.23306E-06	-6.14071E-06	-2.85088E-06	-3.96409E-06	-2.40001E-06	-2.22923E-06	-3.98754E-06	-3.58503E-06	-2.48597E-06	-1.75495E-06	-2.31046E-06	-3.46351E-06	-3.08015E-06	-3.37071E-06	-3.73649E-06	-3.44039E-06	-3.22674E-06	-3.75833E-06	-4.81601E-06	-2.52736E-06	-4.78359E-06	-3.56098E-06	-4.33996E-06
2.08219E+00	-1.36505E-06	-9.29596E-07	-2.02756E-07	-1.03840E-06	1.48960E-06	4.09453E-06	1.46716E-06	1.08359E-06	-2.36493E-08	-2.27322E-07	-1.37091E-06	-3.69408E-06	-4.08893E-06	-2.63387E-06	-5.06195E-06	-2.40887E-06	-4.29963E-06	-1.97282E-06	-5.00674E-06	-1.50915E-06	-4.93883E-06	-5.10930E-06	-3.49510E-06	-1.81023E-06	-4.79613E-06	-2.18193E-06	-4.26361E-06	-6.29352E-06	-4.13213E-06	-3.87974E-06	-2.88266E-06	-2.55218E-06	-4.38665E-06	-4.13348E-06	-2.94099E-06	-3.19668E-06	-2.47869E-06	-3.88764E-06	-3.76379E-06	-3.40217E-06	-3.72281E-06	-3.25459E-06	-3.91261E-06	-3.60866E-06	-5.22328E-06	-2.45131E-06	-5.06193E-06	-3.81062E-06	-4.61066E-06
2.09108E+00	-1.81994E-06	-1.21213E-07	-1.22691E-06	-3.18029E-07	8.44369E-07	3.79046E-06	1.34095E-06	4.50880E-07	2.20218E-07	-4.12790E-07	-1.73096E-06	-4.46357E-06	-4.69341E-06	-3.07038E-06	-5.90407E-06	-3.00795E-06	-4.82028E-06	-2.77065E-06	-5.30225E-06	-2.06356E-06	-5.22639E-06	-5.74942E-06	-4.93359E-06	-2.11999E-06	-4.79143E-06	-3.16904E-06	-3.84594E-06	-6.02457E-06	-5.44428E-06	-3.76433E-06	-3.39534E-06	-3.21869E-06	-4.77296E-06	-4.15465E-06	-3.61209E-06	-3.61774E-06	-2.97790E-06	-4.31064E-06	-4.28113E-06	-3.02600E-06	-3.91710E-06	-3.53747E-06	-4.16442E-06	-3.61293E-06	-5.57030E-06	-2.35358E-06	-5.11778E-06	-3.74215E-06	-4.65896E-06
2.09998E+00	-2.11766E-06	7.05556E-09	-1.86711E-06	-3.02624E-07	6.72983E-07	2.79691E-06	8.80163E-07	-7.69728E-07	1.06719E-07	-1.16178E-06	-2.22077E-06	-4.93160E-06	-5.58509E-06	-3.66353E-06	-6.70725E-06	-4.92408E-06	-5.33637E-06	-3.31401E-06	-5.76894E-06	-3.17690E-06	-5.19006E-06	-6.16173E-06	-5.43310E-06	-3.47816E-06	-4.94327E-06	-4.23547E-06	-4.21060E-06	-5.22744E-06	-6.31552E-06	-3.92042E-06	-4.48703E-06	-3.42764E-06	-4.94389E-06	-4.78208E-06	-4.39267E-06	-4.84550E-06	-3.49692E-06	-4.41216E-06	-4.63472E-06	-3.56620E-06	-3.93754E-06	-4.66057E-06	-4.39177E-06	-4.24387E-06	-5.52752E-06	-2.59429E-06	-5.51573E-06	-3.52619E-06	-5.41006E-06
2.10886E+00	-1.74062E-06	-2.59968E-07	-2.04576E-06	-1.12179E-07	8.70768E-07	1.59302E-06	2.63756E-07	-1.52060E-06	-6.52701E-07	-1.46980E-06	-2.68747E-06	-4.71016E-06	-6.07366E-06	-4.43726E-06	-7.47949E-06	-6.04163E-06	-5.37757E-06	-4.18944E-06	-5.94067E-06	-3.75406E-06	-5.48409E-06	-6.48249E-06	-6.11452E-06	-4.39165E-06	-5.53185E-06	-5.24241E-06	-4.97796E-06	-4.59683E-06	-6.58518E-06	-3.93599E-06	-5.19932E-06	-4.09820E-06	-5.24868E-06	-5.08891E-06	-5.54475E-06	-5.57755E-06	-4.73344E-06	-4.89582E-06	-5.09887E-06	-4.10672E-06	-4.14982E-06	-5.59353E-06	-3.95994E-06	-4.57637E-06	-5.89054E-06	-3.44071E-06	-6.20174E-06	-4.09613E-06	-6.08754E-06
2.11776E+00	-1.72509E-06	-1.27020E-07	-1.94424E-06	-8.04518E-08	1.01003E-06	1.08392E-06	-7.43576E-07	-2.90460E-06	-1.71401E-06	-2.00014E-06	-3.44678E-06	-3.65286E-06	-6.49397E-06	-5.25858E-06	-7.58266E-06	-6.80198E-06	-5.53512E-06	-5.36346E-06	-6.39553E-06	-4.88592E-06	-5.88901E-06	-6.20315E-06	-7.21389E-06	-5.77654E-06	-6.29394E-06	-5.67126E-06	-5.27806E-06	-4.67533E-06	-6.42238E-06	-3.99765E-06	-4.76797E-06	-4.42820E-06	-4.99883E-06	-4.27844E-06	-6.46430E-06	-5.89328E-06	-5.79329E-06	-5.27028E-06	-4.60235E-06	-4.73546E-06	-4.60751E-06	-6.08395E-06	-3.95912E-06	-5.33867E-06	-5.77466E-06	-4.41630E-06	-5.89113E-06	-4.80798E-06	-6.06252E-06
2.12666E+00	-1.59473E-06	8.41442E-08	-1.69345E-06	1.46643E-07	4.62217E-07	8.59262E-07	-9.86205E-07	-4.03347E-06	-3.06828E-06	-2.88016E-06	-4.37875E-06	-3.77294E-06	-6.64469E-06	-6.25174E-06	-7.60137E-06	-7.39193E-06	-6.23090E-06	-6.40814E-06	-6.29106E-06	-6.33902E-06	-6.14548E-06	-6.50863E-06	-8.24062E-06	-7.23677E-06	-6.69992E-06	-6.68597E-06	-5.91704E-06	-5.24956E-06	-6.02093E-06	-4.15829E-06	-5.31856E-06	-5.15240E-06	-5.36198E-06	-4.44320E-06	-6.48253E-06	-6.25574E-06	-7.06695E-06	-5.90231E-06	-4.99402E-06	-5.23986E-06	-5.05406E-06	-6.97065E-06	-4.57284E-06	-5.71793E-06	-6.33798E-06	-4.94402E-06	-6.21083E-06	-5.49168E-06	-5.87099E-06
2.13555E+00	-1.31756E-06	-1.41249E-07	-1.03941E-06	-1.54930E-08	-6.68785E-07	7.66547E-07	-1.31469E-06	-4.07486E-06	-3.89852E-06	-3.22808E-06	-5.14578E-06	-4.14382E-06	-7.14962E-06	-7.09863E-06	-7.72137E-06	-7.69187E-06	-6.41222E-06	-7.34699E-06	-6.19983E-06	-6.76338E-06	-7.00712E-06	-7.12726E-06	-9.06264E-06	-7.95419E-06	-7.11812E-06	-6.49438E-06	-6.84702E-06	-6.58920E-06	-6.05193E-06	-5.16910E-06	-5.69018E-06	-6.10586E-06	-6.11183E-06	-4.81251E-06	-6.44862E-06	-6.65023E-06	-7.51168E-06	-6.69864E-06	-5.50215E-06	-6.10756E-06	-5.19113E-06	-7.85768E-06	-5.08772E-06	-5.77424E-06	-6.48741E-06	-5.15210E-06	-6.53981E-06	-5.83845E-06	-5.78057E-06
2.14445E+00	-7.93893E-07	7.68674E-08	-4.74790E-08	-9.44157E-08	-1.58576E-06	2.53404E-07	-1.73065E-06	-3.99835E-06	-4.28282E-06	-3.91097E-06	-5.68063E-06	-4.89501E-06	-7.58451E-06	-7.75689E-06	-7.84247E-06	-8.90413E-06	-6.61507E-06	-8.48021E-06	-6.78148E-06	-7.48729E-06	-7.83824E-06	-8.41436E-06	-9.20640E-06	-8.41996E-06	-7.14609E-06	-6.42867E-06	-7.85582E-06	-8.08221E-06	-6.75642E-06	-6.08417E-06	-5.72414E-06	-6.64583E-06	-6.74201E-06	-5.01719E-06	-6.11146E-06	-6.91696E-06	-8.05791E-06	-7.36288E-06	-5.59155E-06	-6.87313E-06	-5.35708E-06	-8.11650E-06	-6.16457E-06	-6.23494E-06	-6.72455E-06	-5.61069E-06	-6.10645E-06	-5.96061E-06	-6.03264E-06
2.15334E+00	-6.30567E-07	3.98008E-07	3.92358E-07	-7.62279E-08	-1.68897E-06	3.68323E-07	-2.20778E-06	-4.80613E-06	-4.89064E-06	-5.39251E-06	-6.50024E-06	-6.25963E-06	-8.12942E-06	-8.11528E-06	-8.72956E-06	-9.12340E-06	-7.16780E-06	-9.91452E-06	-6.86763E-06	-8.51159E-06	-8.08974E-06	-9.18213E-06	-9.86715E-06	-8.26528E-06	-7.00946E-06	-6.71814E-06	-8.60773E-06	-9.03149E-06	-7.87177E-06	-7.21255E-06	-7.04168E-06	-7.46213E-06	-8.04721E-06	-5.40458E-06	-6.23707E-06	-7.07779E-06	-8.57502E-06	-7.33020E-06	-6.06363E-06	-7.64199E-06	-5.96963E-06	-8.58830E-06	-7.15570E-06	-6.63571E-06	-7.37878E-06	-6.27365E-06	-6.06678E-06	-6.90241E-06	-6.70149E-06
2.16224E+00	-8.42064E-07	6.91487E-07	-1.19798E-07	-1.86567E-07	-1.12226E-06	5.70052E-07	-2.59580E-06	-5.24085E-06	-5.13553E-06	-6.77397E-06	-7.76922E-06	-7.37178E-06	-8.55839E-06	-7.94266E-06	-8.98588E-06	-8.78142E-06	-7.83513E-06	-1.05727E-05	-7.18502E-06	-9.22911E-06	-7.76355E-06	-9.59706E-06	-9.67211E-06	-8.22384E-06	-6.52093E-06	-6.71462E-06	-8.75356E-06	-8.82431E-06	-7.64775E-06	-8.30774E-06	-8.35500E-06	-7.75687E-06	-8.85106E-06	-6.04626E-06	-6.70735E-06	-7.02563E-06	-8.57552E-06	-7.35770E-06	-6.81246E-06	-8.02115E-06	-6.81417E-06	-9.08752E-06	-8.31347E-06	-6.66489E-06	-7.92978E-06	-7.22038E-06	-6.22697E-06	-7.26204E-06	-7.12321E-06
2.17113E+00	-6.29501E-07	9.32726E-07	-1.26317E-06	-9.22118E-08	-8.89159E-07	7.10959E-07	-3.18181E-06	-5.27532E-06	-5.88845E-06	-8.18930E-06	-8.56824E-06	-8.10009E-06	-8.61164E-06	-7.76919E-06	-9.59471E-06	-9.03131E-06	-7.90809E-06	-1.08668E-05	-7.96257E-06	-9.98108E-06	-7.05527E-06	-9.42101E-06	-8.95743E-06	-8.22199E-06	-6.03026E-06	-6.81101E-06	-9.19595E-06	-8.04896E-06	-7.59375E-06	-8.94395E-06	-9.29121E-06	-8.49905E-06	-9.71142E-06	-6.42482E-06	-7.19680E-06	-7.01298E-06	-8.87502E-06	-7.68541E-06	-7.59240E-06	-8.29252E-06	-7.20656E-06	-9.29451E-06	-8.16155E-06	-6.57864E-06	-8.89109E-06	-7.72156E-06	-6.35029E-06	-8.49528E-06	-7.24181E-06
2.18003E+00	-3.21016E-07	4.68518E-07	-2.22780E-06	9.69405E-08	-2.76173E-07	6.91652E-07	-3.90536E-06	-5.65507E-06	-6.10556E-06	-8.98988E-06	-9.48912E-06	-9.14094E-06	-9.00536E-06	-7.80072E-06	-1.02817E-05	-9.32507E-06	-8.51265E-06	-1.03474E-05	-9.02910E-06	-1.00251E-05	-7.38569E-06	-9.70789E-06	-8.81943E-06	-7.99764E-06	-6.77952E-06	-7.39623E-06	-9.77386E-06	-8.92666E-06	-8.31109E-06	-9.60516E-06	-9.87865E-06	-9.17232E-06	-1.04103E-05	-6.91538E-06	-8.33781E-06	-7.26592E-06	-9.50483E-06	-7.77466E-06	-8.07921E-06	-8.59105E-06	-8.13330E-06	-9.55847E-06	-8.02119E-06	-7.54511E-06	-9.15961E-06	-8.34979E-06	-6.60539E-06	-9.74302E-06	-7.85091E-06
2.18892E+00	6.08242E-07	1.25014E-07	-2.04237E-06	4.76025E-07	-4.77008E-08	2.96935E-07	-4.30154E-06	-6.01322E-06	-5.94404E-06	-9.99139E-06	-9.85000E-06	-9.41574E-06	-9.32269E-06	-8.14732E-06	-1.03053E-05	-9.77221E-06	-9.10959E-06	-9.63291E-06	-1.03617E-05	-9.06746E-06	-7.60033E-06	-9.93724E-06	-9.21740E-06	-8.05706E-06	-7.99568E-06	-7.26447E-06	-1.06555E-05	-9.04839E-06	-9.20081E-06	-1.01436E-05	-9.64163E-06	-9.11432E-06	-1.05086E-05	-7.39143E-06	-8.34835E-06	-7.88249E-06	-9.71928E-06	-8.05266E-06	-7.75676E-06	-8.14493E-06	-9.09539E-06	-9.41442E-06	-7.99764E-06	-8.31874E-06	-9.68015E-06	-9.27719E-06	-6.61582E-06	-1.00807E-05	-8.56700E-06
2.19782E+00	1.18416E-06	7.18225E-08	-1.73288E-06	5.94287E-07	2.97532E-07	-3.11317E-08	-5.22081E-06	-7.17785E-06	-6.45341E-06	-1.01030E-05	-1.07057E-05	-9.59168E-06	-9.69925E-06	-9.33015E-06	-1.00250E-05	-1.01585E-05	-1.00301E-05	-8.96918E-06	-1.11213E-05	-8.39803E-06	-8.13884E-06	-1.03164E-05	-9.72728E-06	-8.35488E-06	-1.00351E-05	-8.21330E-06	-1.13851E-05	-8.67515E-06	-1.01770E-05	-9.98237E-06	-9.79077E-06	-9.41528E-06	-1.07994E-05	-7.59232E-06	-8.50721E-06	-8.66551E-06	-9.49843E-06	-8.14499E-06	-7.35608E-06	-7.74830E-06	-9.93711E-06	-8.77332E-06	-7.82882E-06	-7.97898E-06	-9.47324E-06	-9.76335E-06	-6.73947E-06	-9.59203E-06	-9.05704E-06
2.20670E+00	1.34176E-06	-9.70847E-08	-9.64921E-07	3.91142E-07	3.67760E-08	-5.10312E-07	-5.36847E-06	-7.56639E-06	-7.26620E-06	-1.01615E-05	-1.10351E-05	-9.92830E-06	-1.01814E-05	-1.03915E-05	-1.02933E-05	-1.05375E-05	-1.16506E-05	-9.48797E-06	-1.17082E-05	-8.71530E-06	-8.81730E-06	-1.08396E-05	-9.66072E-06	-9.14359E-06	-1.16601E-05	-8.99905E-06	-1.21139E-05	-9.03871E-06	-1.06072E-05	-1.00940E-05	-1.00177E-05	-9.98329E-06	-1.05546E-05	-8.42973E-06	-8.95207E-06	-9.89708E-06	-9.19846E-06	-8.89329E-06	-7.31325E-06	-8.06811E-06	-1.04329E-05	-9.02075E-06	-8.47977E-06	-8.03603E-06	-1.00560E-05	-1.03507E-05	-7.37879E-06	-8.87442E-06	-9.68269E-06
2.21560E+00	1.33658E-06	3.16342E-07	-1.22741E-06	-1.73929E-08	-1.77990E-07	-8.68234E-07	-5.42662E-06	-8.04857E-06	-7.62680E-06	-8.94750E-06	-1.09303E-05	-1.00400E-05	-1.04935E-05	-1.07581E-05	-1.04626E-05	-1.04273E-05	-1.24617E-05	-1.01060E-05	-1.21230E-05	-9.20258E-06	-8.89322E-06	-1.10385E-05	-9.89600E-06	-1.00355E-05	-1.22807E-05	-1.02365E-05	-1.22808E-05	-9.68907E-06	-1.08348E-05	-1.01829E-05	-1.05440E-05	-1.07697E-05	-1.01764E-05	-8.61155E-06	-9.51546E-06	-1.04204E-05	-8.90435E-06	-8.91620E-06	-7.69892E-06	-9.11734E-06	-1.01863E-05	-9.20645E-06	-8.51688E-06	-9.32752E-06	-1.01227E-05	-1.03623E-05	-7.67543E-06	-9.79308E-06	-1.00703E-05
2.22449E+00	7.41416E-07	1.84756E-06	-5.44128E-07	2.55026E-07	-3.59940E-07	-1.13789E-06	-5.40324E-06	-8.31545E-06	-7.03077E-06	-8.39878E-06	-1.10158E-05	-1.02641E-05	-1.05070E-05	-1.10671E-05	-1.09138E-05	-1.11420E-05	-1.25228E-05	-1.00784E-05	-1.17600E-05	-9.72626E-06	-9.91493E-06	-1.16278E-05	-9.94723E-06	-1.10894E-05	-1.29066E-05	-1.10240E-05	-1.26768E-05	-1.02356E-05	-1.08605E-05	-1.06055E-05	-1.10166E-05	-1.07923E-05	-1.05260E-05	-9.24021E-06	-9.88111E-06	-1.15424E-05	-9.00926E-06	-9.65981E-06	-8.35922E-06	-8.85924E-06	-1.05094E-05	-9.79561E-06	-9.45925E-06	-1.01208E-05	-1.05166E-05	-1.06659E-05	-8.40027E-06	-1.00075E-05	-9.84852E-06
2.23339E+00	3.21704E-07	2.68672E-06	6.09083E-07	1.95316E-07	-6.99638E-07	-1.49029E-06	-5.28190E-06	-8.73766E-06	-7.34688E-06	-7.92422E-06	-1.16411E-05	-1.07549E-05	-1.09464E-05	-1.17527E-05	-1.13611E-05	-1.17648E-05	-1.26481E-05	-1.04605E-05	-1.21480E-05	-1.01093E-05	-1.09868E-05	-1.24065E-05	-1.03354E-05	-1.12942E-05	-1.36007E-05	-1.07085E-05	-1.28715E-05	-1.01562E-05	-1.12415E-05	-1.04234E-05	-1.11122E-05	-1.11820E-05	-1.12169E-05	-9.80385E-06	-1.01610E-05	-1.28184E-05	-9.55565E-06	-9.82875E-06	-9.61176E-06	-9.31464E-06	-1.10200E-05	-9.98704E-06	-1.02195E-05	-1.04831E-05	-1.08520E-05	-1.05577E-05	-9.31025E-06	-9.89379E-06	-9.88343E-06
2.24229E+00	-1.01769E-06	2.79311E-06	1.60989E-06	-6.35412E-07	-1.15151E-06	-6.77453E-07	-6.39461E-06	-8.87529E-06	-8.43423E-06	-8.43442E-06	-1.13085E-05	-1.10390E-05	-1.12104E-05	-1.22268E-05	-1.22220E-05	-1.10235E-05	-1.30239E-05	-1.02473E-05	-1.22960E-05	-1.02915E-05	-1.16974E-05	-1.25908E-05	-1.07536E-05	-1.16847E-05	-1.33659E-05	-9.97509E-06	-1.33376E-05	-9.79667E-06	-1.23180E-05	-9.38238E-06	-1.13083E-05	-1.12512E-05	-1.26028E-05	-1.00701E-05	-9.94632E-06	-1.25479E-05	-1.03958E-05	-9.47369E-06	-1.08403E-05	-1.02619E-05	-1.00513E-05	-1.01070E-05	-1.14218E-05	-9.84019E-06	-1.06352E-05	-9.93916E-06	-9.72453E-06	-9.88037E-06	-9.61307E-06
2.25118E+00	-7.65821E-07	2.19301E-06	2.10308E-06	-1.05612E-06	-7.09352E-07	-6.15577E-07	-7.04894E-06	-7.98217E-06	-9.94708E-06	-9.82929E-06	-1.06844E-05	-1.23820E-05	-1.19367E-05	-1.17960E-05	-1.30034E-05	-1.06637E-05	-1.34247E-05	-1.06354E-05	-1.28345E-05	-1.07348E-05	-1.16066E-05	-1.27809E-05	-1.20474E-05	-1.21702E-05	-1.30605E-05	-1.02688E-05	-1.30639E-05	-1.06532E-05	-1.26809E-05	-9.19888E-06	-1.14497E-05	-1.16358E-05	-1.33513E-05	-1.04704E-05	-9.38006E-06	-1.22050E-05	-1.19261E-05	-9.65174E-06	-1.15463E-05	-1.14586E-05	-1.04375E-05	-1.09573E-05	-1.13377E-05	-9.70167E-06	-1.02626E-05	-9.84390E-06	-9.63602E-06	-1.06923E-05	-9.98727E-06
2.26008E+00	-5.31193E-07	1.79844E-06	2.06043E-06	-1.15325E-06	-1.24591E-06	-4.35447E-07	-7.36801E-06	-7.73745E-06	-1.09252E-05	-1.19190E-05	-1.04374E-05	-1.36339E-05	-1.31180E-05	-1.26465E-05	-1.32433E-05	-1.04029E-05	-1.35174E-05	-1.11609E-05	-1.37720E-05	-1.11919E-05	-1.19014E-05	-1.34598E-05	-1.32708E-05	-1.33471E-05	-1.26539E-05	-1.05997E-05	-1.29669E-05	-1.13845E-05	-1.29312E-05	-9.04728E-06	-1.23269E-05	-1.18348E-05	-1.39538E-05	-1.13121E-05	-9.57309E-06	-1.15704E-05	-1.28464E-05	-1.02349E-05	-1.13387E-05	-1.16442E-05	-1.08625E-05	-1.15427E-05	-1.06314E-05	-1.06249E-05	-1.05742E-05	-9.98359E-06	-9.64993E-06	-1.18030E-05	-1.03950E-05
2.26897E+00	-6.34569E-07	1.79911E-06	1.09524E-06	-5.35246E-07	-2.10129E-06	-1.29686E-06	-7.20798E-06	-7.43507E-06	-1.07618E-05	-1.35652E-05	-1.06469E-05	-1.43358E-05	-1.31771E-05	-1.30433E-05	-1.32859E-05	-1.13084E-05	-1.31515E-05	-1.12846E-05	-1.48837E-05	-1.20713E-05	-1.15179E-05	-1.38765E-05	-1.33285E-05	-1.45379E-05	-1.26510E-05	-1.01569E-05	-1.23872E-05	-1.28218E-05	-1.18721E-05	-9.20083E-06	-1.26967E-05	-1.17015E-05	-1.26823E-05	-1.16217E-05	-9.89943E-06	-1.14501E-05	-1.30398E-05	-1.05128E-05	-1.11500E-05	-1.14061E-05	-1.12211E-05	-1.11823E-05	-9.15538E-06	-1.09489E-05	-1.10172E-05	-1.03281E-05	-1.08524E-05	-1.10718E-05	-1.08554E-05
2.27787E+00	-7.47179E-07	1.89087E-06	1.24160E-06	-5.81090E-07	-2.15552E-06	-1.39080E-06	-7.04097E-06	-7.79715E-06	-1.17421E-05	-1.43988E-05	-1.12496E-05	-1.45512E-05	-1.33671E-05	-1.37695E-05	-1.43263E-05	-1.26107E-05	-1.34314E-05	-1.21649E-05	-1.58175E-05	-1.30493E-05	-1.23937E-05	-1.42590E-05	-1.36887E-05	-1.54631E-05	-1.34614E-05	-8.86577E-06	-1.32614E-05	-1.29690E-05	-1.14645E-05	-9.59676E-06	-1.31019E-05	-1.10461E-05	-1.22417E-05	-1.17070E-05	-1.04645E-05	-1.18447E-05	-1.27375E-05	-1.07702E-05	-1.19102E-05	-1.18309E-05	-1.09204E-05	-1.00002E-05	-9.24465E-06	-1.11004E-05	-1.09985E-05	-1.08068E-05	-1.13479E-05	-1.12927E-05	-1.12293E-05
2.28676E+00	-8.71255E-07	2.36485E-06	1.24208E-06	-5.30586E-07	-1.29210E-06	-1.05355E-06	-7.09186E-06	-8.38901E-06	-1.24384E-05	-1.45415E-05	-1.21501E-05	-1.39927E-05	-1.43510E-05	-1.38999E-05	-1.50181E-05	-1.29015E-05	-1.36098E-05	-1.22824E-05	-1.65797E-05	-1.37499E-05	-1.33942E-05	-1.43050E-05	-1.42376E-05	-1.60506E-05	-1.43318E-05	-9.17942E-06	-1.41452E-05	-1.26546E-05	-1.16368E-05	-9.98192E-06	-1.24317E-05	-1.13662E-05	-1.18856E-05	-1.25464E-05	-1.04391E-05	-1.22967E-05	-1.30327E-05	-1.09754E-05	-1.22534E-05	-1.19655E-05	-1.09807E-05	-8.92749E-06	-1.01146E-05	-1.16853E-05	-1.13935E-05	-1.08589E-05	-1.15049E-05	-1.09932E-05	-1.12124E-05
2.29566E+00	-5.44843E-07	2.20943E-06	1.67651E-06	-4.84535E-08	-8.45156E-07	-8.61155E-07	-7.45839E-06	-8.68925E-06	-1.25540E-05	-1.49276E-05	-1.25467E-05	-1.37533E-05	-1.48094E-05	-1.47754E-05	-1.45549E-05	-1.29965E-05	-1.29168E-05	-1.23046E-05	-1.59963E-05	-1.32023E-05	-1.37779E-05	-1.47096E-05	-1.48075E-05	-1.61590E-05	-1.52956E-05	-1.03695E-05	-1.41926E-05	-1.24765E-05	-1.19757E-05	-9.96275E-06	-1.06873E-05	-1.24365E-05	-1.21934E-05	-1.30359E-05	-1.04808E-05	-1.31282E-05	-1.30490E-05	-1.05444E-05	-1.24217E-05	-1.18757E-05	-1.09585E-05	-8.48791E-06	-1.13068E-05	-1.22866E-05	-1.13426E-05	-1.10460E-05	-1.13085E-05	-1.09782E-05	-1.09081E-05
2.30455E+00	-2.08886E-07	2.00263E-06	1.08674E-06	3.24738E-07	-8.02202E-07	-6.00032E-07	-7.68769E-06	-8.79974E-06	-1.25768E-05	-1.56606E-05	-1.31981E-05	-1.37219E-05	-1.45858E-05	-1.60293E-05	-1.46353E-05	-1.36343E-05	-1.28897E-05	-1.29216E-05	-1.56931E-05	-1.32309E-05	-1.46454E-05	-1.54775E-05	-1.53795E-05	-1.58541E-05	-1.59009E-05	-1.26978E-05	-1.36878E-05	-1.25330E-05	-1.20470E-05	-1.07262E-05	-9.97664E-06	-1.36289E-05	-1.17029E-05	-1.30433E-05	-1.14941E-05	-1.33445E-05	-1.28351E-05	-1.06253E-05	-1.21889E-05	-1.23199E-05	-1.03547E-05	-9.74016E-06	-1.18325E-05	-1.24142E-05	-1.12512E-05	-1.14454E-05	-1.20998E-05	-1.10940E-05	-1.03657E-05
2.31345E+00	-3.74443E-07	1.22205E-06	-1.72872E-07	8.93493E-07	-1.16426E-06	-1.70035E-07	-7.90394E-06	-8.95883E-06	-1.23523E-05	-1.59510E-05	-1.40401E-05	-1.41267E-05	-1.36154E-05	-1.69947E-05	-1.50896E-05	-1.42390E-05	-1.31266E-05	-1.36846E-05	-1.57184E-05	-1.39735E-05	-1.50711E-05	-1.55487E-05	-1.50324E-05	-1.60067E-05	-1.62264E-05	-1.40300E-05	-1.33546E-05	-1.30755E-05	-1.16291E-05	-1.20046E-05	-1.02083E-05	-1.38174E-05	-1.14297E-05	-1.31412E-05	-1.22089E-05	-1.32925E-05	-1.29130E-05	-1.05861E-05	-1.23571E-05	-1.19453E-05	-1.04187E-05	-1.10177E-05	-1.20366E-05	-1.19201E-05	-1.08334E-05	-1.19633E-05	-1.24045E-05	-1.06943E-05	-1.04514E-05
2.32233E+00	-4.86867E-08	3.55058E-07	-5.73424E-07	8.03196E-07	-1.03593E-06	6.57131E-07	-8.42382E-06	-9.21011E-06	-1.25577E-05	-1.63753E-05	-1.50010E-05	-1.45071E-05	-1.30288E-05	-1.70433E-05	-1.55079E-05	-1.45680E-05	-1.38234E-05	-1.45623E-05	-1.58747E-05	-1.56072E-05	-1.51916E-05	-1.51151E-05	-1.43793E-05	-1.60632E-05	-1.60574E-05	-1.42892E-05	-1.32629E-05	-1.32377E-05	-1.11831E-05	-1.23797E-05	-1.06200E-05	-1.36823E-05	-1.26556E-05	-1.29238E-05	-1.22894E-05	-1.32515E-05	-1.26678E-05	-1.12826E-05	-1.24425E-05	-1.22113E-05	-1.09398E-05	-1.16131E-05	-1.15837E-05	-1.10236E-05	-1.07244E-05	-1.22668E-05	-1.22281E-05	-1.04150E-05	-1.03902E-05
2.33123E+00	1.06581E-07	2.05436E-08	-7.28824E-07	1.42732E-07	-1.06911E-06	1.18337E-07	-8.60919E-06	-1.04020E-05	-1.25430E-05	-1.71425E-05	-1.56101E-05	-1.48124E-05	-1.40456E-05	-1.68952E-05	-1.58689E-05	-1.49326E-05	-1.47808E-05	-1.41683E-05	-1.59616E-05	-1.70784E-05	-1.50137E-05	-1.47384E-05	-1.37586E-05	-1.63190E-05	-1.54479E-05	-1.52583E-05	-1.34983E-05	-1.36321E-05	-1.19383E-05	-1.34549E-05	-1.07859E-05	-1.35892E-05	-1.47568E-05	-1.36770E-05	-1.27688E-05	-1.37868E-05	-1.31000E-05	-1.18494E-05	-1.32238E-05	-1.23284E-05	-1.25116E-05	-1.20183E-05	-1.11026E-05	-1.08560E-05	-1.14087E-05	-1.25244E-05	-1.21289E-05	-1.10426E-05	-1.06995E-05
2.34012E+00	5.31073E-07	1.69261E-07	2.04729E-08	1.53769E-07	-7.27014E-07	-7.23812E-07	-8.13875E-06	-1.12115E-05	-1.27765E-05	-1.73377E-05	-1.61131E-05	-1.54575E-05	-1.45683E-05	-1.60588E-05	-1.58415E-05	-1.57458E-05	-1.43376E-05	-1.44393E-05	-1.60537E-05	-1.75948E-05	-1.53980E-05	-1.41908E-05	-1.34468E-05	-1.61301E-05	-1.49116E-05	-1.53232E-05	-1.35479E-05	-1.39494E-05	-1.30636E-05	-1.38424E-05	-1.08092E-05	-1.42394E-05	-1.59040E-05	-1.46999E-05	-1.39036E-05	-1.37745E-05	-1.33130E-05	-1.16641E-05	-1.42492E-05	-1.28874E-05	-1.35476E-05	-1.25584E-05	-1.08974E-05	-1.08231E-05	-1.18983E-05	-1.20422E-05	-1.14284E-05	-1.16923E-05	-1.09331E-05
2.34902E+00	7.18645E-07	7.15059E-07	6.95403E-07	-1.76611E-07	8.93356E-08	-1.26974E-06	-7.41268E-06	-1.20619E-05	-1.38700E-05	-1.76867E-05	-1.63316E-05	-1.61762E-05	-1.46908E-05	-1.58907E-05	-1.57322E-05	-1.65699E-05	-1.44371E-05	-1.54325E-05	-1.66230E-05	-1.73815E-05	-1.55546E-05	-1.37129E-05	-1.35253E-05	-1.52868E-05	-1.42602E-05	-1.49748E-05	-1.33627E-05	-1.46831E-05	-1.40420E-05	-1.39628E-05	-1.10006E-05	-1.44080E-05	-1.67418E-05	-1.54691E-05	-1.47140E-05	-1.35883E-05	-1.37695E-05	-1.13084E-05	-1.42236E-05	-1.37998E-05	-1.36822E-05	-1.21459E-05	-1.07310E-05	-1.12131E-05	-1.23845E-05	-1.16723E-05	-1.06989E-05	-1.23177E-05	-1.15652E-05
2.35792E+00	8.03051E-07	6.74384E-07	5.71170E-07	-4.08438E-07	4.67440E-07	-1.25852E-06	-7.58928E-06	-1.26671E-05	-1.45360E-05	-1.75401E-05	-1.68738E-05	-1.68623E-05	-1.47674E-05	-1.57148E-05	-1.52919E-05	-1.61211E-05	-1.47788E-05	-1.65548E-05	-1.67754E-05	-1.65676E-05	-1.56009E-05	-1.41121E-05	-1.38981E-05	-1.53357E-05	-1.40274E-05	-1.44805E-05	-1.42601E-05	-1.47147E-05	-1.42658E-05	-1.36021E-05	-1.13027E-05	-1.43780E-05	-1.76345E-05	-1.56239E-05	-1.47903E-05	-1.35004E-05	-1.43836E-05	-1.14631E-05	-1.42471E-05	-1.42906E-05	-1.44076E-05	-1.17096E-05	-1.08461E-05	-1.25262E-05	-1.29799E-05	-1.14146E-05	-1.08187E-05	-1.27239E-05	-1.24193E-05
2.36681E+00	6.29762E-07	8.04920E-07	4.51064E-08	-8.59127E-07	8.11078E-07	-1.82502E-06	-8.09851E-06	-1.26977E-05	-1.46301E-05	-1.70289E-05	-1.68648E-05	-1.68150E-05	-1.46597E-05	-1.55973E-05	-1.57406E-05	-1.63411E-05	-1.53699E-05	-1.69350E-05	-1.63886E-05	-1.59411E-05	-1.50791E-05	-1.42160E-05	-1.45987E-05	-1.55004E-05	-1.42695E-05	-1.43100E-05	-1.50020E-05	-1.42531E-05	-1.42307E-05	-1.33968E-05	-1.17107E-05	-1.33340E-05	-1.72526E-05	-1.48221E-05	-1.50421E-05	-1.35727E-05	-1.42255E-05	-1.19425E-05	-1.35954E-05	-1.39324E-05	-1.41991E-05	-1.14224E-05	-1.16967E-05	-1.34705E-05	-1.31854E-05	-1.16690E-05	-1.17619E-05	-1.27655E-05	-1.25436E-05
2.37571E+00	-6.54925E-08	2.46299E-07	-3.37373E-07	-6.13928E-07	5.59060E-07	-1.97133E-06	-8.95621E-06	-1.27318E-05	-1.44785E-05	-1.65257E-05	-1.67315E-05	-1.65301E-05	-1.46926E-05	-1.52437E-05	-1.55025E-05	-1.66845E-05	-1.56951E-05	-1.69714E-05	-1.63460E-05	-1.52184E-05	-1.48764E-05	-1.44807E-05	-1.50310E-05	-1.66460E-05	-1.42639E-05	-1.42814E-05	-1.54678E-05	-1.37635E-05	-1.42622E-05	-1.42044E-05	-1.27030E-05	-1.22499E-05	-1.67240E-05	-1.40826E-05	-1.53337E-05	-1.32729E-05	-1.41017E-05	-1.21503E-05	-1.33684E-05	-1.34736E-05	-1.36361E-05	-1.16609E-05	-1.20691E-05	-1.33228E-05	-1.36779E-05	-1.25415E-05	-1.27287E-05	-1.24888E-05	-1.26147E-05
2.38460E+00	-3.25760E-07	-3.52420E-07	-9.98768E-07	-2.41720E-07	1.28346E-07	-1.90538E-06	-9.32667E-06	-1.28323E-05	-1.49880E-05	-1.63376E-05	-1.67524E-05	-1.69786E-05	-1.49236E-05	-1.50015E-05	-1.58419E-05	-1.72296E-05	-1.52544E-05	-1.67985E-05	-1.67413E-05	-1.52909E-05	-1.51130E-05	-1.45427E-05	-1.54913E-05	-1.72115E-05	-1.46435E-05	-1.40900E-05	-1.50197E-05	-1.42078E-05	-1.41980E-05	-1.48338E-05	-1.41465E-05	-1.20350E-05	-1.65292E-05	-1.36770E-05	-1.51984E-05	-1.30058E-05	-1.39280E-05	-1.24701E-05	-1.32097E-05	-1.35950E-05	-1.28845E-05	-1.14941E-05	-1.27325E-05	-1.33695E-05	-1.32263E-05	-1.35008E-05	-1.30998E-05	-1.18209E-05	-1.27941E-05
2.39350E+00	-7.26998E-07	-4.29292E-07	-1.47920E-06	1.12579E-07	2.31672E-07	-2.09773E-06	-9.03090E-06	-1.30387E-05	-1.48489E-05	-1.57703E-05	-1.62491E-05	-1.68163E-05	-1.58898E-05	-1.52613E-05	-1.63661E-05	-1.72161E-05	-1.56186E-05	-1.71064E-05	-1.64265E-05	-1.58562E-05	-1.55908E-05	-1.49721E-05	-1.54401E-05	-1.73587E-05	-1.45589E-05	-1.46673E-05	-1.49567E-05	-1.53857E-05	-1.41967E-05	-1.48563E-05	-1.39328E-05	-1.16374E-05	-1.62873E-05	-1.42564E-05	-1.47149E-05	-1.28494E-05	-1.41653E-05	-1.28342E-05	-1.28505E-05	-1.38819E-05	-1.25158E-05	-1.07140E-05	-1.29954E-05	-1.34224E-05	-1.34213E-05	-1.45426E-05	-1.31230E-05	-1.14990E-05	-1.25737E-05
2.40239E+00	-9.41114E-07	5.84250E-08	-1.38034E-06	3.77498E-07	-4.83862E-07	-2.05443E-06	-8.88876E-06	-1.26140E-05	-1.43600E-05	-1.58527E-05	-1.59391E-05	-1.70020E-05	-1.69318E-05	-1.48931E-05	-1.68528E-05	-1.70167E-05	-1.57787E-05	-1.71116E-05	-1.66185E-05	-1.61721E-05	-1.63030E-05	-1.56574E-05	-1.54457E-05	-1.77859E-05	-1.50225E-05	-1.49928E-05	-1.50671E-05	-1.61550E-05	-1.49178E-05	-1.45686E-05	-1.37290E-05	-1.18726E-05	-1.62796E-05	-1.49096E-05	-1.46427E-05	-1.27524E-05	-1.36140E-05	-1.34758E-05	-1.25419E-05	-1.42052E-05	-1.26954E-05	-1.04632E-05	-1.31231E-05	-1.33313E-05	-1.29796E-05	-1.44958E-05	-1.28607E-05	-1.14461E-05	-1.28817E-05
2.41129E+00	-8.78162E-07	2.56691E-07	-1.26820E-06	7.30151E-07	-1.33634E-06	-2.04485E-06	-8.99376E-06	-1.29710E-05	-1.42261E-05	-1.63823E-05	-1.65340E-05	-1.70610E-05	-1.73987E-05	-1.50823E-05	-1.70135E-05	-1.73880E-05	-1.56422E-05	-1.74684E-05	-1.66208E-05	-1.65943E-05	-1.65670E-05	-1.60962E-05	-1.57231E-05	-1.77656E-05	-1.56338E-05	-1.45040E-05	-1.49950E-05	-1.63601E-05	-1.58503E-05	-1.37156E-05	-1.33594E-05	-1.23686E-05	-1.60269E-05	-1.53118E-05	-1.54356E-05	-1.32536E-05	-1.31647E-05	-1.36647E-05	-1.27536E-05	-1.41961E-05	-1.32269E-05	-1.07043E-05	-1.31245E-05	-1.33567E-05	-1.27914E-05	-1.40286E-05	-1.30569E-05	-1.17406E-05	-1.30599E-05
2.42018E+00	-7.50938E-07	1.52067E-07	-1.20675E-06	8.35126E-07	-1.53290E-06	-2.15088E-06	-9.34156E-06	-1.36809E-05	-1.44597E-05	-1.67321E-05	-1.67028E-05	-1.73116E-05	-1.71681E-05	-1.57420E-05	-1.64585E-05	-1.69283E-05	-1.55061E-05	-1.77094E-05	-1.68666E-05	-1.57273E-05	-1.54167E-05	-1.62807E-05	-1.60542E-05	-1.73189E-05	-1.59373E-05	-1.39541E-05	-1.45474E-05	-1.64016E-05	-1.58084E-05	-1.31434E-05	-1.30151E-05	-1.27364E-05	-1.58426E-05	-1.51901E-05	-1.60201E-05	-1.36653E-05	-1.29750E-05	-1.46099E-05	-1.31156E-05	-1.44460E-05	-1.32391E-05	-1.13768E-05	-1.29178E-05	-1.29582E-05	-1.30307E-05	-1.33940E-05	-1.30186E-05	-1.20875E-05	-1.31422E-05
2.42908E+00	4.30377E-07	-1.51483E-07	-1.07240E-06	4.05986E-07	-8.85188E-07	-2.69972E-06	-9.97468E-06	-1.41132E-05	-1.52566E-05	-1.67382E-05	-1.71295E-05	-1.73791E-05	-1.76034E-05	-1.63261E-05	-1.60529E-05	-1.73396E-05	-1.56757E-05	-1.78179E-05	-1.66772E-05	-1.51840E-05	-1.54623E-05	-1.61972E-05	-1.60371E-05	-1.69118E-05	-1.64415E-05	-1.45001E-05	-1.39163E-05	-1.65374E-05	-1.54878E-05	-1.31147E-05	-1.24671E-05	-1.27858E-05	-1.59865E-05	-1.52803E-05	-1.65453E-05	-1.42915E-05	-1.35002E-05	-1.49827E-05	-1.29953E-05	-1.43781E-05	-1.32710E-05	-1.19601E-05	-1.26116E-05	-1.31161E-05	-1.29390E-05	-1.37067E-05	-1.32532E-05	-1.15394E-05	-1.30241E-05
2.43797E+00	9.30457E-07	-2.26362E-07	-9.32217E-07	2.67062E-07	-3.45546E-07	-3.39966E-06	-1.04239E-05	-1.39409E-05	-1.54276E-05	-1.66225E-05	-1.75032E-05	-1.74885E-05	-1.78331E-05	-1.66946E-05	-1.58538E-05	-1.71668E-05	-1.60645E-05	-1.77831E-05	-1.67114E-05	-1.50582E-05	-1.56145E-05	-1.59968E-05	-1.64845E-05	-1.68414E-05	-1.63696E-05	-1.54957E-05	-1.38729E-05	-1.61498E-05	-1.55335E-05	-1.38122E-05	-1.23872E-05	-1.34012E-05	-1.65372E-05	-1.52562E-05	-1.60172E-05	-1.45648E-05	-1.40549E-05	-1.45336E-05	-1.30529E-05	-1.38116E-05	-1.25298E-05	-1.21122E-05	-1.23525E-05	-1.33806E-05	-1.33484E-05	-1.36519E-05	-1.32810E-05	-1.17937E-05	-1.24886E-05
2.44686E+00	1.48242E-06	-4.31122E-07	-3.07301E-07	7.88813E-08	-7.60060E-09	-3.56195E-06	-1.08160E-05	-1.35690E-05	-1.52702E-05	-1.62578E-05	-1.75138E-05	-1.78414E-05	-1.77576E-05	-1.69839E-05	-1.64120E-05	-1.76465E-05	-1.58691E-05	-1.76128E-05	-1.73133E-05	-1.47830E-05	-1.55037E-05	-1.59147E-05	-1.70366E-05	-1.65313E-05	-1.63130E-05	-1.65471E-05	-1.35550E-05	-1.56544E-05	-1.56819E-05	-1.48184E-05	-1.33368E-05	-1.47495E-05	-1.69603E-05	-1.44122E-05	-1.49724E-05	-1.40504E-05	-1.41530E-05	-1.33722E-05	-1.31966E-05	-1.33255E-05	-1.17707E-05	-1.18507E-05	-1.20156E-05	-1.35206E-05	-1.27948E-05	-1.27117E-05	-1.30999E-05	-1.18310E-05	-1.18474E-05
2.45575E+00	1.90887E-06	-1.13241E-06	4.64235E-08	1.55984E-08	1.87043E-07	-3.67583E-06	-1.07129E-05	-1.37754E-05	-1.54191E-05	-1.62084E-05	-1.76785E-05	-1.80724E-05	-1.79341E-05	-1.76115E-05	-1.65766E-05	-1.82230E-05	-1.61419E-05	-1.80863E-05	-1.73126E-05	-1.52101E-05	-1.54254E-05	-1.64989E-05	-1.73821E-05	-1.53198E-05	-1.63048E-05	-1.67174E-05	-1.36538E-05	-1.50821E-05	-1.64279E-05	-1.54886E-05	-1.42303E-05	-1.55872E-05	-1.68041E-05	-1.35738E-05	-1.46499E-05	-1.32568E-05	-1.42533E-05	-1.30306E-05	-1.32300E-05	-1.33163E-05	-1.18636E-05	-1.18160E-05	-1.24037E-05	-1.39369E-05	-1.25242E-05	-1.30759E-05	-1.30495E-05	-1.22884E-05	-1.13161E-05
2.46465E+00	1.80366E-06	-1.15139E-06	7.06306E-07	-4.40177E-07	3.07358E-07	-3.01381E-06	-1.03112E-05	-1.36666E-05	-1.49382E-05	-1.64212E-05	-1.74312E-05	-1.76690E-05	-1.79007E-05	-1.75283E-05	-1.67086E-05	-1.85763E-05	-1.67536E-05	-1.84302E-05	-1.74087E-05	-1.49586E-05	-1.56261E-05	-1.59620E-05	-1.72997E-05	-1.45929E-05	-1.59441E-05	-1.71171E-05	-1.41985E-05	-1.50019E-05	-1.64278E-05	-1.58281E-05	-1.44156E-05	-1.57220E-05	-1.58148E-05	-1.31468E-05	-1.41564E-05	-1.29053E-05	-1.45895E-05	-1.26373E-05	-1.30150E-05	-1.35143E-05	-1.29316E-05	-1.03116E-05	-1.25951E-05	-1.39603E-05	-1.28789E-05	-1.38532E-05	-1.37589E-05	-1.22509E-05	-1.08799E-05
2.47355E+00	1.56128E-06	-2.52324E-07	7.54452E-07	-5.77357E-07	1.88281E-07	-2.34491E-06	-1.04895E-05	-1.36842E-05	-1.50083E-05	-1.63586E-05	-1.70910E-05	-1.73574E-05	-1.78982E-05	-1.74763E-05	-1.65733E-05	-1.83887E-05	-1.72322E-05	-1.81774E-05	-1.73694E-05	-1.50352E-05	-1.57823E-05	-1.48741E-05	-1.71988E-05	-1.42325E-05	-1.55083E-05	-1.71461E-05	-1.54995E-05	-1.57214E-05	-1.63636E-05	-1.61305E-05	-1.44171E-05	-1.59924E-05	-1.55629E-05	-1.32188E-05	-1.35940E-05	-1.26389E-05	-1.46581E-05	-1.22990E-05	-1.29971E-05	-1.33321E-05	-1.41679E-05	-9.11757E-06	-1.23491E-05	-1.43038E-05	-1.31065E-05	-1.45989E-05	-1.46847E-05	-1.17540E-05	-1.10136E-05
2.48244E+00	1.79031E-06	2.21170E-07	4.48370E-07	1.43330E-07	4.81960E-07	-1.79118E-06	-1.09835E-05	-1.37679E-05	-1.54247E-05	-1.64611E-05	-1.70224E-05	-1.78763E-05	-1.77350E-05	-1.73635E-05	-1.63727E-05	-1.75942E-05	-1.76615E-05	-1.79842E-05	-1.71045E-05	-1.51675E-05	-1.56834E-05	-1.49934E-05	-1.76856E-05	-1.44221E-05	-1.55386E-05	-1.67563E-05	-1.62917E-05	-1.55215E-05	-1.60946E-05	-1.53996E-05	-1.41988E-05	-1.59328E-05	-1.57290E-05	-1.29720E-05	-1.32310E-05	-1.26724E-05	-1.45707E-05	-1.24798E-05	-1.31238E-05	-1.30934E-05	-1.51395E-05	-9.15089E-06	-1.22529E-05	-1.45634E-05	-1.29396E-05	-1.51075E-05	-1.53281E-05	-1.23728E-05	-1.10807E-05
2.49134E+00	1.96839E-06	5.64514E-08	2.50206E-07	6.55312E-07	4.46659E-07	-1.96354E-06	-1.10312E-05	-1.36839E-05	-1.62142E-05	-1.64850E-05	-1.70273E-05	-1.74058E-05	-1.82186E-05	-1.71309E-05	-1.57980E-05	-1.71280E-05	-1.70378E-05	-1.74041E-05	-1.65135E-05	-1.63087E-05	-1.54690E-05	-1.53041E-05	-1.72638E-05	-1.56753E-05	-1.55837E-05	-1.65806E-05	-1.66608E-05	-1.52457E-05	-1.58072E-05	-1.47019E-05	-1.43957E-05	-1.58688E-05	-1.58057E-05	-1.25092E-05	-1.38986E-05	-1.23817E-05	-1.37257E-05	-1.29387E-05	-1.34323E-05	-1.30926E-05	-1.52584E-05	-1.05474E-05	-1.23861E-05	-1.41854E-05	-1.25337E-05	-1.51844E-05	-1.46338E-05	-1.30258E-05	-1.11793E-05
2.50023E+00	1.68928E-06	1.16209E-07	2.87549E-07	1.01714E-06	-1.27270E-07	-2.11978E-06	-1.07970E-05	-1.32500E-05	-1.66725E-05	-1.62792E-05	-1.69963E-05	-1.68798E-05	-1.89072E-05	-1.67808E-05	-1.53801E-05	-1.63859E-05	-1.66673E-05	-1.64373E-05	-1.58434E-05	-1.63449E-05	-1.56819E-05	-1.68026E-05	-1.72316E-05	-1.58439E-05	-1.54388E-05	-1.67156E-05	-1.60505E-05	-1.52232E-05	-1.48234E-05	-1.45716E-05	-1.50701E-05	-1.55183E-05	-1.51121E-05	-1.31616E-05	-1.49472E-05	-1.27999E-05	-1.34518E-05	-1.36445E-05	-1.34392E-05	-1.32497E-05	-1.48194E-05	-1.11751E-05	-1.26749E-05	-1.36764E-05	-1.24988E-05	-1.47757E-05	-1.43021E-05	-1.34611E-05	-1.13628E-05
2.50913E+00	7.16912E-07	1.15623E-06	-2.46447E-07	8.32932E-07	-8.06041E-07	-2.35765E-06	-1.14520E-05	-1.24942E-05	-1.67120E-05	-1.62628E-05	-1.63293E-05	-1.67701E-05	-1.93141E-05	-1.68865E-05	-1.53672E-05	-1.58033E-05	-1.67632E-05	-1.62913E-05	-1.59203E-05	-1.65467E-05	-1.59434E-05	-1.67030E-05	-1.74945E-05	-1.56572E-05	-1.50499E-05	-1.63473E-05	-1.53224E-05	-1.47610E-05	-1.39621E-05	-1.50302E-05	-1.54581E-05	-1.58450E-05	-1.45922E-05	-1.35342E-05	-1.47810E-05	-1.36020E-05	-1.33928E-05	-1.41216E-05	-1.33512E-05	-1.28782E-05	-1.47460E-05	-1.12702E-05	-1.33208E-05	-1.34118E-05	-1.24241E-05	-1.40662E-05	-1.40252E-05	-1.38367E-05	-1.19135E-05
2.51802E+00	6.19453E-07	1.75320E-06	-2.13425E-07	5.19424E-07	-1.54400E-06	-2.58473E-06	-1.24256E-05	-1.13096E-05	-1.64391E-05	-1.56806E-05	-1.60045E-05	-1.69918E-05	-1.89806E-05	-1.67462E-05	-1.53766E-05	-1.56837E-05	-1.64540E-05	-1.56259E-05	-1.63401E-05	-1.66443E-05	-1.59303E-05	-1.59532E-05	-1.64977E-05	-1.51976E-05	-1.52118E-05	-1.64919E-05	-1.50216E-05	-1.39007E-05	-1.31227E-05	-1.52176E-05	-1.54612E-05	-1.52734E-05	-1.41491E-05	-1.40105E-05	-1.45783E-05	-1.36903E-05	-1.39129E-05	-1.45217E-05	-1.30543E-05	-1.29901E-05	-1.43359E-05	-1.21324E-05	-1.37350E-05	-1.30308E-05	-1.22410E-05	-1.36185E-05	-1.32851E-05	-1.37705E-05	-1.22721E-05
2.52692E+00	3.16599E-07	2.27988E-06	-8.79130E-09	6.39301E-09	-1.50503E-06	-2.54488E-06	-1.24181E-05	-1.04245E-05	-1.61190E-05	-1.59480E-05	-1.63267E-05	-1.73977E-05	-1.84283E-05	-1.72225E-05	-1.52647E-05	-1.58656E-05	-1.62356E-05	-1.48743E-05	-1.61991E-05	-1.67063E-05	-1.60169E-05	-1.57572E-05	-1.52263E-05	-1.48292E-05	-1.52344E-05	-1.66820E-05	-1.52266E-05	-1.31328E-05	-1.32374E-05	-1.53572E-05	-1.53942E-05	-1.48831E-05	-1.39365E-05	-1.36797E-05	-1.41731E-05	-1.35465E-05	-1.51489E-05	-1.53276E-05	-1.28435E-05	-1.28883E-05	-1.43048E-05	-1.29703E-05	-1.35511E-05	-1.32675E-05	-1.29463E-05	-1.32633E-05	-1.30514E-05	-1.39078E-05	-1.24744E-05
2.53581E+00	-2.10589E-07	2.49804E-06	3.91579E-07	-1.09493E-06	-1.76052E-06	-2.83976E-06	-1.08866E-05	-1.06379E-05	-1.61368E-05	-1.52345E-05	-1.67397E-05	-1.72427E-05	-1.79985E-05	-1.74441E-05	-1.63510E-05	-1.60271E-05	-1.62345E-05	-1.46159E-05	-1.60188E-05	-1.71450E-05	-1.61760E-05	-1.58412E-05	-1.43068E-05	-1.47216E-05	-1.51614E-05	-1.63217E-05	-1.52429E-05	-1.23999E-05	-1.34182E-05	-1.56380E-05	-1.54612E-05	-1.38963E-05	-1.36388E-05	-1.38507E-05	-1.37717E-05	-1.34759E-05	-1.55377E-05	-1.62658E-05	-1.26581E-05	-1.30127E-05	-1.43059E-05	-1.32734E-05	-1.32314E-05	-1.35124E-05	-1.31278E-05	-1.26938E-05	-1.36735E-05	-1.38648E-05	-1.24988E-05
2.54471E+00	-5.43528E-07	1.67325E-06	-2.12913E-07	-2.06052E-06	-1.71352E-06	-4.97723E-06	-9.62919E-06	-1.12311E-05	-1.56827E-05	-1.54641E-05	-1.71291E-05	-1.72029E-05	-1.72673E-05	-1.85321E-05	-1.72266E-05	-1.56694E-05	-1.65643E-05	-1.46156E-05	-1.60946E-05	-1.68400E-05	-1.65833E-05	-1.51652E-05	-1.41668E-05	-1.40039E-05	-1.52115E-05	-1.59907E-05	-1.43606E-05	-1.20067E-05	-1.42016E-05	-1.57794E-05	-1.51993E-05	-1.18994E-05	-1.31949E-05	-1.39319E-05	-1.19388E-05	-1.33035E-05	-1.53930E-05	-1.56523E-05	-1.32699E-05	-1.31197E-05	-1.31953E-05	-1.27451E-05	-1.20417E-05	-1.30783E-05	-1.28063E-05	-1.21551E-05	-1.45909E-05	-1.40945E-05	-1.17569E-05
2.55359E+00	-6.87297E-07	1.02073E-06	4.18330E-08	-2.79909E-06	-1.44731E-06	-5.78695E-06	-8.86408E-06	-1.18533E-05	-1.53529E-05	-1.60741E-05	-1.76105E-05	-1.62879E-05	-1.68860E-05	-1.76576E-05	-1.78668E-05	-1.54698E-05	-1.64637E-05	-1.47728E-05	-1.60729E-05	-1.62511E-05	-1.71314E-05	-1.49859E-05	-1.45433E-05	-1.43514E-05	-1.52097E-05	-1.56199E-05	-1.45663E-05	-1.21620E-05	-1.52612E-05	-1.50459E-05	-1.49852E-05	-1.16011E-05	-1.34678E-05	-1.30086E-05	-1.13346E-05	-1.21370E-05	-1.46550E-05	-1.42556E-05	-1.40257E-05	-1.25674E-05	-1.26788E-05	-1.34360E-05	-1.17498E-05	-1.27851E-05	-1.21713E-05	-1.20162E-05	-1.42101E-05	-1.37616E-05	-1.13332E-05
2.56249E+00	-6.40346E-07	1.61467E-07	1.08573E-07	-2.98205E-06	-1.19070E-06	-4.93314E-06	-8.27267E-06	-1.25800E-05	-1.48463E-05	-1.66210E-05	-1.76626E-05	-1.60530E-05	-1.69158E-05	-1.71862E-05	-1.70480E-05	-1.58480E-05	-1.58183E-05	-1.46037E-05	-1.60671E-05	-1.55833E-05	-1.70343E-05	-1.50236E-05	-1.48358E-05	-1.46511E-05	-1.56143E-05	-1.58908E-05	-1.41611E-05	-1.25266E-05	-1.56665E-05	-1.42866E-05	-1.44817E-05	-1.18321E-05	-1.31601E-05	-1.31731E-05	-1.12298E-05	-1.11689E-05	-1.35366E-05	-1.31030E-05	-1.42153E-05	-1.29053E-05	-1.20384E-05	-1.35081E-05	-1.12092E-05	-1.23368E-05	-1.17834E-05	-1.16508E-05	-1.37980E-05	-1.26837E-05	-1.07437E-05
2.57138E+00	-8.24369E-07	1.15555E-06	-3.51123E-07	-2.89393E-06	-1.24805E-06	-4.05626E-06	-8.22459E-06	-1.32966E-05	-1.47215E-05	-1.64888E-05	-1.74583E-05	-1.56773E-05	-1.61383E-05	-1.64976E-05	-1.63081E-05	-1.68583E-05	-1.52302E-05	-1.44909E-05	-1.60699E-05	-1.57214E-05	-1.63397E-05	-1.49429E-05	-1.60887E-05	-1.47926E-05	-1.53270E-05	-1.55822E-05	-1.32678E-05	-1.23357E-05	-1.61568E-05	-1.35025E-05	-1.39878E-05	-1.26005E-05	-1.26041E-05	-1.37835E-05	-1.25484E-05	-1.05063E-05	-1.26414E-05	-1.24129E-05	-1.41715E-05	-1.31426E-05	-1.24245E-05	-1.26474E-05	-1.04140E-05	-1.18183E-05	-1.23520E-05	-1.11982E-05	-1.27024E-05	-1.18382E-05	-9.96930E-06
2.58028E+00	-8.09972E-07	1.27755E-06	-6.33426E-07	-2.45538E-06	-9.04418E-07	-3.47184E-06	-8.83942E-06	-1.35271E-05	-1.35618E-05	-1.57449E-05	-1.67385E-05	-1.57252E-05	-1.53191E-05	-1.62782E-05	-1.62819E-05	-1.76652E-05	-1.52548E-05	-1.43459E-05	-1.58540E-05	-1.55483E-05	-1.55438E-05	-1.44191E-05	-1.67384E-05	-1.44663E-05	-1.53510E-05	-1.52871E-05	-1.20879E-05	-1.20019E-05	-1.60546E-05	-1.31504E-05	-1.35070E-05	-1.26022E-05	-1.23996E-05	-1.46060E-05	-1.30610E-05	-1.07114E-05	-1.22380E-05	-1.20866E-05	-1.41297E-05	-1.33231E-05	-1.20055E-05	-1.21496E-05	-9.64349E-06	-1.06789E-05	-1.24515E-05	-1.12843E-05	-1.16172E-05	-1.16983E-05	-9.93059E-06
2.58918E+00	-1.26632E-06	1.15828E-06	-7.09054E-07	-1.45709E-06	-3.60915E-07	-2.79874E-06	-1.00969E-05	-1.30767E-05	-1.22458E-05	-1.49696E-05	-1.55602E-05	-1.58684E-05	-1.57075E-05	-1.59460E-05	-1.64311E-05	-1.78043E-05	-1.51195E-05	-1.41689E-05	-1.55211E-05	-1.54455E-05	-1.42507E-05	-1.35810E-05	-1.59824E-05	-1.41311E-05	-1.52797E-05	-1.52078E-05	-1.15336E-05	-1.21635E-05	-1.59071E-05	-1.24339E-05	-1.37241E-05	-1.27831E-05	-1.29341E-05	-1.45761E-05	-1.26408E-05	-1.14813E-05	-1.21145E-05	-1.26836E-05	-1.35098E-05	-1.36463E-05	-1.14230E-05	-1.21978E-05	-9.08230E-06	-1.03235E-05	-1.23946E-05	-1.13195E-05	-1.07635E-05	-1.12273E-05	-1.01231E-05
2.59807E+00	-1.50394E-06	5.00943E-07	-5.78394E-07	-5.71956E-07	1.84931E-07	-3.13695E-06	-1.05702E-05	-1.19395E-05	-1.21051E-05	-1.48043E-05	-1.50656E-05	-1.56206E-05	-1.62330E-05	-1.57504E-05	-1.65334E-05	-1.75831E-05	-1.50999E-05	-1.44920E-05	-1.53245E-05	-1.55261E-05	-1.36014E-05	-1.35836E-05	-1.47856E-05	-1.40073E-05	-1.50532E-05	-1.43477E-05	-1.19843E-05	-1.19087E-05	-1.52320E-05	-1.24231E-05	-1.40814E-05	-1.34183E-05	-1.31743E-05	-1.49472E-05	-1.22452E-05	-1.26772E-05	-1.21324E-05	-1.31511E-05	-1.27345E-05	-1.38675E-05	-1.12036E-05	-1.24029E-05	-9.24068E-06	-1.05224E-05	-1.18600E-05	-1.13441E-05	-1.09066E-05	-1.05795E-05	-1.02271E-05
2.60697E+00	-9.47230E-07	-3.21815E-07	-4.31055E-07	-7.88630E-09	-2.82973E-07	-4.03565E-06	-1.01241E-05	-1.11221E-05	-1.24815E-05	-1.51970E-05	-1.46506E-05	-1.52578E-05	-1.65016E-05	-1.53694E-05	-1.67397E-05	-1.73999E-05	-1.46194E-05	-1.47274E-05	-1.50984E-05	-1.50805E-05	-1.31929E-05	-1.39796E-05	-1.40515E-05	-1.36498E-05	-1.55125E-05	-1.36350E-05	-1.25410E-05	-1.19552E-05	-1.46879E-05	-1.28302E-05	-1.44874E-05	-1.34477E-05	-1.31098E-05	-1.56129E-05	-1.27283E-05	-1.31457E-05	-1.20082E-05	-1.31430E-05	-1.24443E-05	-1.38389E-05	-1.11932E-05	-1.16946E-05	-9.68219E-06	-1.09433E-05	-1.22520E-05	-1.14374E-05	-1.09494E-05	-1.03059E-05	-1.02808E-05
2.61586E+00	-5.73478E-07	1.61616E-07	-4.47304E-07	2.96751E-07	-1.13585E-06	-4.24782E-06	-9.69384E-06	-1.11217E-05	-1.31748E-05	-1.45468E-05	-1.51129E-05	-1.53393E-05	-1.62919E-05	-1.43189E-05	-1.57422E-05	-1.69726E-05	-1.42070E-05	-1.49778E-05	-1.43464E-05	-1.41194E-05	-1.29661E-05	-1.42640E-05	-1.37118E-05	-1.31295E-05	-1.58014E-05	-1.23441E-05	-1.28952E-05	-1.20880E-05	-1.36251E-05	-1.30556E-05	-1.45100E-05	-1.22237E-05	-1.32013E-05	-1.62554E-05	-1.26255E-05	-1.34848E-05	-1.17139E-05	-1.22855E-05	-1.15080E-05	-1.27845E-05	-1.15108E-05	-1.11160E-05	-1.00344E-05	-1.06812E-05	-1.29296E-05	-1.13698E-05	-1.03332E-05	-1.06337E-05	-9.42068E-06
2.62476E+00	2.46837E-07	-5.54029E-07	-4.20728E-07	5.05802E-07	-1.23722E-06	-4.44111E-06	-9.48299E-06	-1.11847E-05	-1.32870E-05	-1.38224E-05	-1.54349E-05	-1.54212E-05	-1.68632E-05	-1.35994E-05	-1.48513E-05	-1.64800E-05	-1.42082E-05	-1.51021E-05	-1.40662E-05	-1.37071E-05	-1.26434E-05	-1.35560E-05	-1.31895E-05	-1.32180E-05	-1.58755E-05	-1.22171E-05	-1.28912E-05	-1.25277E-05	-1.30694E-05	-1.33383E-05	-1.36497E-05	-1.21435E-05	-1.30663E-05	-1.65278E-05	-1.25737E-05	-1.34846E-05	-1.14322E-05	-1.17748E-05	-1.12049E-05	-1.27345E-05	-1.15541E-05	-1.09293E-05	-9.46318E-06	-1.02915E-05	-1.23770E-05	-1.10525E-05	-1.01864E-05	-1.07916E-05	-9.31610E-06
2.63365E+00	7.90806E-07	-7.27281E-07	-6.93910E-07	1.07463E-06	-1.47905E-06	-4.29663E-06	-1.01941E-05	-1.13348E-05	-1.33782E-05	-1.29437E-05	-1.56843E-05	-1.51023E-05	-1.66582E-05	-1.33546E-05	-1.43555E-05	-1.59484E-05	-1.49197E-05	-1.53040E-05	-1.38705E-05	-1.33223E-05	-1.28723E-05	-1.32441E-05	-1.25907E-05	-1.32373E-05	-1.51351E-05	-1.22798E-05	-1.25591E-05	-1.21780E-05	-1.22083E-05	-1.30822E-05	-1.32851E-05	-1.20439E-05	-1.31315E-05	-1.59449E-05	-1.29064E-05	-1.36098E-05	-1.14773E-05	-1.13562E-05	-1.08026E-05	-1.22365E-05	-1.14295E-05	-1.09075E-05	-9.14531E-06	-1.01220E-05	-1.15186E-05	-1.01503E-05	-9.90449E-06	-1.08351E-05	-9.26703E-06
2.64255E+00	1.28054E-06	-4.52435E-07	-3.59239E-07	1.10592E-06	-1.59938E-06	-4.59032E-06	-1.05841E-05	-1.13285E-05	-1.37640E-05	-1.25222E-05	-1.61674E-05	-1.48760E-05	-1.57364E-05	-1.30347E-05	-1.43716E-05	-1.51224E-05	-1.48748E-05	-1.52300E-05	-1.41436E-05	-1.18923E-05	-1.36019E-05	-1.34923E-05	-1.20944E-05	-1.33555E-05	-1.43591E-05	-1.23828E-05	-1.21107E-05	-1.16544E-05	-1.17754E-05	-1.34564E-05	-1.30446E-05	-1.21057E-05	-1.34438E-05	-1.51682E-05	-1.31046E-05	-1.32898E-05	-1.14441E-05	-1.10759E-05	-1.10264E-05	-1.18268E-05	-1.05816E-05	-1.06689E-05	-9.92749E-06	-1.07535E-05	-1.19867E-05	-9.29199E-06	-9.66175E-06	-1.12278E-05	-9.77711E-06
2.65144E+00	1.44248E-06	-2.45303E-07	9.06383E-08	1.34584E-06	-1.90118E-06	-3.95230E-06	-1.04949E-05	-1.15415E-05	-1.43511E-05	-1.26367E-05	-1.62075E-05	-1.56782E-05	-1.52173E-05	-1.29620E-05	-1.47027E-05	-1.43433E-05	-1.40718E-05	-1.49344E-05	-1.46241E-05	-1.08761E-05	-1.41155E-05	-1.33419E-05	-1.24572E-05	-1.25448E-05	-1.37010E-05	-1.21493E-05	-1.08819E-05	-1.15610E-05	-1.12995E-05	-1.36952E-05	-1.25686E-05	-1.11988E-05	-1.26121E-05	-1.39331E-05	-1.34360E-05	-1.36630E-05	-1.12010E-05	-1.13728E-05	-1.09103E-05	-1.18636E-05	-1.01515E-05	-1.10163E-05	-1.07614E-05	-1.07057E-05	-1.24950E-05	-8.75252E-06	-9.00625E-06	-1.26406E-05	-1.00580E-05
2.66033E+00	1.19009E-06	-6.83022E-07	4.37248E-07	7.92207E-07	-1.60234E-06	-3.66634E-06	-1.00907E-05	-1.18311E-05	-1.49878E-05	-1.28401E-05	-1.58238E-05	-1.61330E-05	-1.48544E-05	-1.33665E-05	-1.46507E-05	-1.34920E-05	-1.29315E-05	-1.46423E-05	-1.49385E-05	-1.08205E-05	-1.41962E-05	-1.30197E-05	-1.16703E-05	-1.21566E-05	-1.34453E-05	-1.18978E-05	-1.07317E-05	-1.19458E-05	-1.06700E-05	-1.37076E-05	-1.18377E-05	-1.07196E-05	-1.15731E-05	-1.31236E-05	-1.32049E-05	-1.43828E-05	-1.10288E-05	-1.18396E-05	-1.11222E-05	-1.15166E-05	-9.80594E-06	-1.10675E-05	-1.19406E-05	-1.14140E-05	-1.16090E-05	-8.49786E-06	-8.63589E-06	-1.31181E-05	-1.02596E-05
2.66922E+00	3.33034E-07	-1.47201E-06	6.02218E-07	6.77284E-07	-1.15535E-06	-3.45523E-06	-1.01819E-05	-1.20180E-05	-1.48378E-05	-1.21284E-05	-1.49459E-05	-1.67116E-05	-1.44001E-05	-1.33812E-05	-1.40961E-05	-1.27732E-05	-1.22519E-05	-1.49860E-05	-1.45924E-05	-1.06160E-05	-1.35581E-05	-1.20292E-05	-1.08477E-05	-1.17603E-05	-1.29532E-05	-1.16122E-05	-1.10469E-05	-1.12635E-05	-9.54141E-06	-1.35086E-05	-1.04881E-05	-1.15033E-05	-1.03231E-05	-1.24268E-05	-1.31341E-05	-1.40037E-05	-1.08297E-05	-1.16338E-05	-1.12807E-05	-1.06129E-05	-9.70965E-06	-1.08744E-05	-1.25398E-05	-1.23108E-05	-1.10822E-05	-8.44015E-06	-8.57400E-06	-1.35352E-05	-1.00163E-05
2.67812E+00	-3.41020E-07	-2.29526E-06	7.17094E-07	8.83210E-07	-1.54764E-06	-3.38192E-06	-1.06342E-05	-1.18862E-05	-1.44629E-05	-1.22134E-05	-1.47557E-05	-1.75583E-05	-1.44077E-05	-1.33027E-05	-1.31272E-05	-1.31468E-05	-1.12547E-05	-1.53701E-05	-1.35101E-05	-1.07269E-05	-1.28910E-05	-1.18793E-05	-1.03634E-05	-1.11737E-05	-1.28133E-05	-1.15214E-05	-1.19419E-05	-1.11416E-05	-9.29457E-06	-1.24308E-05	-1.00113E-05	-1.20152E-05	-9.81383E-06	-1.19080E-05	-1.16840E-05	-1.33396E-05	-1.03089E-05	-1.09157E-05	-1.02847E-05	-1.04426E-05	-9.94519E-06	-1.08236E-05	-1.23676E-05	-1.22871E-05	-1.11132E-05	-8.41184E-06	-8.21714E-06	-1.27836E-05	-9.93282E-06
2.68701E+00	1.57228E-07	-1.56185E-06	-1.14189E-07	1.37248E-06	-2.29820E-06	-3.32531E-06	-1.05245E-05	-1.15113E-05	-1.30477E-05	-1.25982E-05	-1.46394E-05	-1.72181E-05	-1.42259E-05	-1.30543E-05	-1.28425E-05	-1.32445E-05	-1.11708E-05	-1.53723E-05	-1.25550E-05	-1.13278E-05	-1.27926E-05	-1.21045E-05	-1.09749E-05	-1.06521E-05	-1.29116E-05	-1.12600E-05	-1.24544E-05	-1.09780E-05	-1.02174E-05	-1.17092E-05	-1.04051E-05	-1.20906E-05	-9.28381E-06	-1.14647E-05	-1.04837E-05	-1.30088E-05	-1.01387E-05	-1.04569E-05	-9.54724E-06	-1.08218E-05	-9.60471E-06	-1.08086E-05	-1.13855E-05	-1.19166E-05	-1.20957E-05	-7.90388E-06	-7.89582E-06	-1.18926E-05	-9.76930E-06
2.69591E+00	5.16691E-07	-9.37343E-07	-1.00705E-06	1.20435E-06	-3.02629E-06	-2.96045E-06	-1.00707E-05	-1.04781E-05	-1.25294E-05	-1.29051E-05	-1.47484E-05	-1.67747E-05	-1.41647E-05	-1.28938E-05	-1.33657E-05	-1.34341E-05	-1.11128E-05	-1.48124E-05	-1.21087E-05	-1.18146E-05	-1.28612E-05	-1.29465E-05	-1.20466E-05	-1.03473E-05	-1.28756E-05	-1.11227E-05	-1.28412E-05	-1.12525E-05	-1.09928E-05	-1.15029E-05	-1.14100E-05	-1.18105E-05	-8.98769E-06	-1.07707E-05	-9.99827E-06	-1.31422E-05	-1.05091E-05	-9.29102E-06	-8.31299E-06	-1.07313E-05	-8.69136E-06	-1.11669E-05	-1.07365E-05	-1.10369E-05	-1.18100E-05	-7.25454E-06	-7.77665E-06	-1.08876E-05	-9.45125E-06
2.70481E+00	6.31118E-07	-5.00948E-07	-1.09271E-06	1.12573E-06	-3.35760E-06	-3.06472E-06	-9.54126E-06	-9.88446E-06	-1.18321E-05	-1.28619E-05	-1.49585E-05	-1.62404E-05	-1.36732E-05	-1.33194E-05	-1.35989E-05	-1.35816E-05	-1.13719E-05	-1.40802E-05	-1.16993E-05	-1.15029E-05	-1.33070E-05	-1.31232E-05	-1.19002E-05	-1.03904E-05	-1.30352E-05	-9.89000E-06	-1.32979E-05	-1.13718E-05	-1.15973E-05	-1.12390E-05	-1.22061E-05	-1.13529E-05	-9.18235E-06	-1.05308E-05	-9.66064E-06	-1.28436E-05	-1.09709E-05	-8.79363E-06	-8.21430E-06	-1.05301E-05	-7.63557E-06	-1.05786E-05	-9.84092E-06	-1.01037E-05	-1.11878E-05	-7.49530E-06	-7.72900E-06	-9.98407E-06	-9.09299E-06
2.71370E+00	4.68404E-07	-1.27482E-06	-3.13280E-07	9.21983E-07	-3.06075E-06	-3.11026E-06	-9.74717E-06	-9.51608E-06	-1.09345E-05	-1.26779E-05	-1.52489E-05	-1.57759E-05	-1.41218E-05	-1.27473E-05	-1.35196E-05	-1.39885E-05	-1.21656E-05	-1.28728E-05	-1.15181E-05	-1.21240E-05	-1.33213E-05	-1.34813E-05	-1.13780E-05	-1.09117E-05	-1.27101E-05	-9.40253E-06	-1.31757E-05	-1.05894E-05	-1.23056E-05	-1.09643E-05	-1.25755E-05	-1.11250E-05	-9.26848E-06	-1.04676E-05	-8.57748E-06	-1.24185E-05	-1.11879E-05	-8.65722E-06	-7.91650E-06	-1.02869E-05	-7.25912E-06	-9.71434E-06	-9.01122E-06	-8.92973E-06	-1.05535E-05	-8.24325E-06	-7.86302E-06	-9.45943E-06	-8.89841E-06
2.72260E+00	1.50971E-07	-1.74502E-06	-4.91706E-07	1.18605E-06	-2.60460E-06	-3.43148E-06	-9.02470E-06	-9.39892E-06	-9.96443E-06	-1.25786E-05	-1.51134E-05	-1.48515E-05	-1.45611E-05	-1.21633E-05	-1.33143E-05	-1.34323E-05	-1.20982E-05	-1.23334E-05	-1.01578E-05	-1.21592E-05	-1.32560E-05	-1.33218E-05	-1.17010E-05	-1.08589E-05	-1.18415E-05	-8.94930E-06	-1.25530E-05	-9.99894E-06	-1.28103E-05	-1.11105E-05	-1.20705E-05	-1.05998E-05	-8.61264E-06	-1.02500E-05	-8.63168E-06	-1.16225E-05	-1.11502E-05	-8.96483E-06	-7.84590E-06	-1.04253E-05	-8.12781E-06	-8.29177E-06	-8.66887E-06	-8.37153E-06	-9.61039E-06	-8.82847E-06	-8.34932E-06	-8.29701E-06	-8.22320E-06
2.73149E+00	-2.63950E-07	-1.49964E-06	-1.57537E-06	1.62152E-06	-2.50561E-06	-3.49883E-06	-8.75410E-06	-9.36318E-06	-9.76631E-06	-1.23154E-05	-1.49264E-05	-1.36521E-05	-1.42337E-05	-1.10699E-05	-1.26172E-05	-1.26550E-05	-1.21813E-05	-1.22135E-05	-9.32671E-06	-1.23961E-05	-1.31608E-05	-1.31698E-05	-1.15666E-05	-1.06431E-05	-1.14337E-05	-9.40453E-06	-1.23233E-05	-9.45309E-06	-1.28077E-05	-1.14099E-05	-1.19022E-05	-1.02707E-05	-8.56276E-06	-9.88158E-06	-9.26457E-06	-1.03025E-05	-1.08718E-05	-8.57098E-06	-7.97526E-06	-1.05792E-05	-9.15406E-06	-7.62837E-06	-8.68052E-06	-8.51573E-06	-8.63849E-06	-8.34457E-06	-8.79729E-06	-7.79884E-06	-7.69665E-06
2.74039E+00	-8.96176E-07	-1.76586E-06	-1.51383E-06	1.75644E-06	-2.64385E-06	-3.81885E-06	-7.98051E-06	-9.33248E-06	-9.35590E-06	-1.27808E-05	-1.42707E-05	-1.32387E-05	-1.36277E-05	-9.59122E-06	-1.16698E-05	-1.16268E-05	-1.19792E-05	-1.08627E-05	-9.30476E-06	-1.20657E-05	-1.28443E-05	-1.27025E-05	-1.01907E-05	-1.06699E-05	-1.06312E-05	-1.03018E-05	-1.22643E-05	-9.86389E-06	-1.26008E-05	-1.11504E-05	-1.20516E-05	-9.97188E-06	-8.91686E-06	-9.61690E-06	-1.00414E-05	-8.59020E-06	-1.07427E-05	-8.05830E-06	-8.14378E-06	-1.01903E-05	-9.43190E-06	-6.75649E-06	-8.86227E-06	-8.32723E-06	-7.82921E-06	-8.05545E-06	-9.24237E-06	-7.45678E-06	-7.73826E-06
2.74928E+00	-8.67554E-07	-1.62917E-06	-1.06460E-06	1.88236E-06	-2.68913E-06	-3.45642E-06	-7.11519E-06	-9.20774E-06	-8.65625E-06	-1.33060E-05	-1.38042E-05	-1.22110E-05	-1.33560E-05	-9.16842E-06	-1.15660E-05	-1.14828E-05	-1.18724E-05	-9.95686E-06	-9.46431E-06	-1.28089E-05	-1.16165E-05	-1.21102E-05	-9.50938E-06	-1.06056E-05	-9.97595E-06	-1.10380E-05	-1.17308E-05	-9.54954E-06	-1.24509E-05	-1.08763E-05	-1.19327E-05	-1.01694E-05	-1.01605E-05	-9.85627E-06	-9.85319E-06	-7.84205E-06	-9.36421E-06	-7.84920E-06	-8.69695E-06	-9.70212E-06	-8.96844E-06	-6.63631E-06	-8.61458E-06	-8.45571E-06	-7.24499E-06	-7.64333E-06	-8.95783E-06	-7.10338E-06	-7.41492E-06
2.75818E+00	-4.43683E-07	-1.84945E-06	-5.51555E-07	1.86360E-06	-2.55226E-06	-3.37740E-06	-7.00309E-06	-8.68133E-06	-8.90423E-06	-1.30465E-05	-1.30418E-05	-1.14750E-05	-1.31803E-05	-8.89222E-06	-1.15259E-05	-1.08047E-05	-1.17025E-05	-9.64111E-06	-9.99931E-06	-1.26245E-05	-1.10613E-05	-1.14051E-05	-9.37875E-06	-1.01555E-05	-8.94405E-06	-1.11043E-05	-1.07636E-05	-8.72818E-06	-1.18219E-05	-1.10592E-05	-1.14924E-05	-1.06294E-05	-1.04957E-05	-9.51326E-06	-8.54483E-06	-7.08167E-06	-8.05321E-06	-7.97532E-06	-8.42138E-06	-9.46139E-06	-8.53250E-06	-7.08925E-06	-8.54148E-06	-8.44754E-06	-7.06049E-06	-7.40371E-06	-8.56556E-06	-6.64609E-06	-6.74874E-06
2.76707E+00	-6.84825E-08	-1.87561E-06	3.99251E-07	1.69789E-06	-2.36893E-06	-3.69052E-06	-7.59886E-06	-8.77062E-06	-9.45762E-06	-1.26419E-05	-1.26674E-05	-1.21770E-05	-1.26889E-05	-8.93645E-06	-1.16486E-05	-1.07810E-05	-1.11561E-05	-9.74711E-06	-1.06935E-05	-1.19606E-05	-1.07878E-05	-1.10000E-05	-9.71220E-06	-1.04682E-05	-8.11803E-06	-1.00471E-05	-9.85854E-06	-8.09256E-06	-1.02472E-05	-1.09754E-05	-1.11439E-05	-1.06835E-05	-1.04276E-05	-8.72851E-06	-8.02626E-06	-6.87205E-06	-6.79955E-06	-7.21046E-06	-7.15789E-06	-8.88152E-06	-8.58407E-06	-7.70391E-06	-8.02995E-06	-8.20602E-06	-7.10719E-06	-6.38864E-06	-8.11056E-06	-6.25064E-06	-6.21284E-06
2.77596E+00	-3.80027E-08	-2.02905E-06	1.29103E-06	6.98969E-07	-2.33620E-06	-4.22338E-06	-8.86046E-06	-9.82818E-06	-9.80979E-06	-1.17834E-05	-1.26252E-05	-1.27282E-05	-1.22806E-05	-9.07572E-06	-1.11982E-05	-1.12040E-05	-9.90561E-06	-1.01064E-05	-1.09214E-05	-1.10365E-05	-1.06420E-05	-1.02448E-05	-9.24375E-06	-1.00419E-05	-8.10945E-06	-8.90029E-06	-9.71037E-06	-7.94637E-06	-9.44025E-06	-1.04918E-05	-1.05815E-05	-1.03643E-05	-9.39032E-06	-8.76418E-06	-7.33084E-06	-6.51717E-06	-6.13846E-06	-6.50141E-06	-5.98098E-06	-8.43935E-06	-8.47627E-06	-7.70523E-06	-7.22324E-06	-7.82499E-06	-6.84738E-06	-5.49464E-06	-7.73754E-06	-6.41637E-06	-6.43423E-06
2.78485E+00	-5.67548E-07	-4.01771E-07	1.73814E-06	-3.63222E-07	-2.33954E-06	-4.63501E-06	-9.08193E-06	-1.08894E-05	-1.00403E-05	-1.09465E-05	-1.18982E-05	-1.22019E-05	-1.18254E-05	-1.01908E-05	-1.18153E-05	-1.11384E-05	-9.06756E-06	-1.02931E-05	-1.02655E-05	-1.06445E-05	-1.03847E-05	-9.72089E-06	-8.50548E-06	-9.96950E-06	-8.19781E-06	-8.03722E-06	-9.76425E-06	-8.67133E-06	-8.88254E-06	-9.37908E-06	-9.15054E-06	-9.05009E-06	-9.26740E-06	-9.40632E-06	-7.22311E-06	-5.83953E-06	-6.12925E-06	-5.97688E-06	-4.89121E-06	-7.19345E-06	-8.46209E-06	-6.75809E-06	-6.55529E-06	-7.92220E-06	-7.25196E-06	-5.49138E-06	-7.30246E-06	-6.87899E-06	-6.56626E-06
2.79375E+00	-5.08344E-07	6.22990E-07	1.27414E-06	-9.36791E-07	-2.67566E-06	-4.27610E-06	-8.15435E-06	-1.06338E-05	-1.06615E-05	-1.04933E-05	-1.02567E-05	-1.10983E-05	-1.16745E-05	-1.05272E-05	-1.18737E-05	-1.01387E-05	-9.26174E-06	-8.97787E-06	-9.46705E-06	-1.02401E-05	-9.64419E-06	-1.00432E-05	-8.84032E-06	-9.31626E-06	-8.53426E-06	-7.97826E-06	-9.14680E-06	-8.53905E-06	-8.48100E-06	-7.97322E-06	-8.41964E-06	-8.01392E-06	-9.49676E-06	-9.72648E-06	-8.03594E-06	-5.18010E-06	-6.59922E-06	-6.55154E-06	-4.82484E-06	-5.91465E-06	-8.37444E-06	-6.15118E-06	-6.91002E-06	-7.76604E-06	-7.80899E-06	-5.53526E-06	-6.61971E-06	-6.57562E-06	-6.32060E-06
2.80264E+00	9.70003E-08	6.03923E-07	9.89920E-07	-8.58092E-07	-2.87215E-06	-4.13435E-06	-6.85943E-06	-1.04653E-05	-1.04096E-05	-1.01654E-05	-8.98906E-06	-1.07430E-05	-1.15942E-05	-1.07723E-05	-1.16146E-05	-8.96001E-06	-1.00704E-05	-8.13564E-06	-9.01298E-06	-9.42734E-06	-8.83285E-06	-1.03390E-05	-8.67410E-06	-8.98962E-06	-8.08545E-06	-8.20680E-06	-9.21212E-06	-8.01477E-06	-7.73348E-06	-8.43509E-06	-8.42377E-06	-7.52898E-06	-9.25055E-06	-9.38257E-06	-8.21570E-06	-5.11539E-06	-7.05707E-06	-6.93800E-06	-4.56699E-06	-4.39653E-06	-8.05451E-06	-5.76466E-06	-7.17208E-06	-7.38227E-06	-7.60141E-06	-4.91105E-06	-6.23202E-06	-6.47345E-06	-6.91030E-06
2.81154E+00	1.12896E-06	3.21571E-07	6.76712E-07	-4.02662E-07	-1.98980E-06	-3.52179E-06	-6.96841E-06	-9.85250E-06	-1.00130E-05	-1.07789E-05	-9.10005E-06	-1.14627E-05	-1.20428E-05	-1.15851E-05	-1.09258E-05	-7.88464E-06	-9.71186E-06	-7.65543E-06	-9.39287E-06	-8.06566E-06	-7.49527E-06	-1.03464E-05	-8.41518E-06	-8.07465E-06	-7.62848E-06	-7.59665E-06	-8.15548E-06	-6.97642E-06	-7.73283E-06	-8.71763E-06	-7.93715E-06	-7.18735E-06	-7.78010E-06	-8.80463E-06	-8.69706E-06	-6.27912E-06	-7.09434E-06	-7.52949E-06	-4.60965E-06	-3.75816E-06	-7.91612E-06	-6.19603E-06	-6.89157E-06	-7.06820E-06	-7.85039E-06	-5.09213E-06	-5.01397E-06	-6.36438E-06	-7.30018E-06
2.82044E+00	2.18771E-06	1.99185E-07	9.53629E-07	-9.22743E-07	-1.13231E-06	-2.87792E-06	-7.56037E-06	-9.21605E-06	-9.23299E-06	-1.02696E-05	-1.01689E-05	-1.13635E-05	-1.19404E-05	-1.17498E-05	-1.00359E-05	-7.45587E-06	-9.08033E-06	-7.71015E-06	-8.44931E-06	-6.68065E-06	-6.76640E-06	-1.06484E-05	-7.67185E-06	-6.91410E-06	-7.43258E-06	-7.58145E-06	-6.92865E-06	-6.73278E-06	-6.96336E-06	-8.37716E-06	-7.59934E-06	-6.67430E-06	-7.44315E-06	-8.36855E-06	-7.65363E-06	-7.09918E-06	-6.87740E-06	-7.69235E-06	-4.31356E-06	-3.30664E-06	-7.21279E-06	-6.32956E-06	-6.77167E-06	-6.02472E-06	-8.74076E-06	-5.46948E-06	-4.50209E-06	-5.45416E-06	-7.29765E-06
2.82933E+00	2.90594E-06	-4.56029E-07	1.18176E-06	-1.15083E-06	-8.24692E-07	-3.37185E-06	-7.49414E-06	-8.19504E-06	-8.93552E-06	-9.94216E-06	-1.06307E-05	-1.05826E-05	-1.13378E-05	-1.07023E-05	-1.00643E-05	-7.04565E-06	-8.10793E-06	-7.83322E-06	-7.32845E-06	-6.54526E-06	-6.34048E-06	-1.02305E-05	-7.51033E-06	-6.06700E-06	-7.19374E-06	-8.29701E-06	-5.72360E-06	-6.34488E-06	-6.42201E-06	-7.81405E-06	-7.02139E-06	-5.51374E-06	-7.29791E-06	-8.06403E-06	-7.05980E-06	-7.29567E-06	-7.10843E-06	-7.78411E-06	-4.12471E-06	-3.54492E-06	-6.62570E-06	-6.61384E-06	-6.91098E-06	-5.38277E-06	-9.03034E-06	-5.57261E-06	-4.80872E-06	-4.98871E-06	-6.12040E-06
2.83823E+00	2.82942E-06	-1.02250E-06	1.33794E-06	-6.82063E-07	-1.16660E-06	-3.89641E-06	-7.46612E-06	-7.70485E-06	-9.14668E-06	-9.24495E-06	-1.01108E-05	-9.37117E-06	-9.69826E-06	-9.35374E-06	-9.77077E-06	-6.62727E-06	-7.64131E-06	-8.25554E-06	-7.03586E-06	-7.10161E-06	-6.11422E-06	-9.03782E-06	-7.17707E-06	-5.57165E-06	-6.68769E-06	-8.57535E-06	-5.57323E-06	-6.14956E-06	-6.55237E-06	-7.34400E-06	-6.28453E-06	-5.46800E-06	-7.45165E-06	-7.30102E-06	-6.95137E-06	-6.51241E-06	-7.69312E-06	-7.09445E-06	-3.66875E-06	-4.17445E-06	-6.08793E-06	-6.50144E-06	-6.26848E-06	-4.82578E-06	-7.91470E-06	-5.90312E-06	-4.72591E-06	-4.70839E-06	-5.64759E-06
2.84712E+00	2.13648E-06	-1.47831E-06	1.37223E-06	-2.04652E-07	-1.69697E-06	-4.40442E-06	-7.50283E-06	-7.69935E-06	-9.28014E-06	-8.43506E-06	-9.46565E-06	-8.22527E-06	-9.38865E-06	-8.43119E-06	-9.73309E-06	-7.37581E-06	-7.27408E-06	-7.81349E-06	-7.63055E-06	-8.21137E-06	-5.84235E-06	-8.63649E-06	-6.71013E-06	-5.68028E-06	-6.78923E-06	-7.83925E-06	-6.33944E-06	-5.49352E-06	-6.21903E-06	-7.16107E-06	-5.44663E-06	-4.97597E-06	-7.35673E-06	-6.72411E-06	-7.47478E-06	-5.60451E-06	-7.32049E-06	-5.97189E-06	-3.09769E-06	-4.51996E-06	-4.82633E-06	-6.65123E-06	-5.69840E-06	-5.11958E-06	-7.28621E-06	-5.53180E-06	-4.14218E-06	-4.35257E-06	-6.01307E-06
2.85602E+00	1.33489E-06	-1.96284E-06	8.38904E-07	3.93928E-08	-1.67098E-06	-3.62875E-06	-7.27192E-06	-7.25957E-06	-8.42602E-06	-8.53276E-06	-9.13862E-06	-7.68503E-06	-9.45608E-06	-7.94897E-06	-9.00808E-06	-8.23526E-06	-7.18682E-06	-7.71200E-06	-8.32924E-06	-8.16530E-06	-5.97611E-06	-7.39219E-06	-6.98749E-06	-5.22417E-06	-7.55404E-06	-7.01397E-06	-6.05186E-06	-4.80728E-06	-5.82768E-06	-6.94286E-06	-4.59430E-06	-5.37325E-06	-7.35151E-06	-6.05063E-06	-7.00718E-06	-4.84689E-06	-6.60573E-06	-4.74559E-06	-3.74631E-06	-4.96782E-06	-4.13555E-06	-6.57913E-06	-5.54855E-06	-4.83463E-06	-7.04551E-06	-4.98785E-06	-4.17639E-06	-4.01156E-06	-6.08746E-06
2.86491E+00	5.59649E-07	-2.18933E-06	5.37952E-07	-4.22975E-07	-5.76039E-07	-2.45998E-06	-6.87915E-06	-7.05366E-06	-6.86842E-06	-8.59965E-06	-7.88035E-06	-6.48868E-06	-9.38606E-06	-7.03934E-06	-7.94660E-06	-8.94434E-06	-7.11533E-06	-7.69434E-06	-8.42089E-06	-8.17978E-06	-6.37885E-06	-6.70152E-06	-6.78335E-06	-4.40950E-06	-7.75719E-06	-6.69217E-06	-5.80062E-06	-5.00326E-06	-4.66044E-06	-6.86993E-06	-3.66616E-06	-5.87618E-06	-6.82005E-06	-5.07369E-06	-5.10701E-06	-4.37794E-06	-5.64646E-06	-4.81484E-06	-5.11156E-06	-5.61276E-06	-4.68680E-06	-5.94905E-06	-6.00448E-06	-4.50059E-06	-6.44511E-06	-4.33333E-06	-4.40497E-06	-3.84798E-06	-5.51713E-06
2.87381E+00	2.21852E-07	-1.69406E-06	1.15347E-08	4.56603E-08	8.36550E-07	-1.95250E-06	-6.87295E-06	-6.84993E-06	-6.28831E-06	-8.22935E-06	-7.26163E-06	-5.79418E-06	-8.34459E-06	-6.32012E-06	-6.86909E-06	-8.67508E-06	-6.99647E-06	-7.12028E-06	-8.84921E-06	-7.45810E-06	-7.06942E-06	-5.83966E-06	-6.54600E-06	-3.91492E-06	-7.74685E-06	-6.18455E-06	-5.22036E-06	-5.17031E-06	-4.63170E-06	-6.77943E-06	-3.75642E-06	-5.90325E-06	-6.12361E-06	-4.46424E-06	-4.34641E-06	-4.31149E-06	-4.20699E-06	-5.36454E-06	-5.63360E-06	-6.19421E-06	-5.46922E-06	-5.80234E-06	-5.77583E-06	-4.12770E-06	-5.70376E-06	-3.77503E-06	-3.58744E-06	-3.83903E-06	-4.57281E-06
2.88270E+00	-8.16624E-08	-9.16088E-07	-1.11765E-06	3.35196E-07	7.34932E-07	-1.85155E-06	-6.35567E-06	-6.85224E-06	-6.94319E-06	-8.29835E-06	-7.32390E-06	-5.75796E-06	-8.25034E-06	-5.56417E-06	-5.48123E-06	-8.47409E-06	-7.42738E-06	-6.74450E-06	-8.71004E-06	-6.57985E-06	-7.52996E-06	-6.06627E-06	-6.23349E-06	-4.52738E-06	-6.97782E-06	-6.12711E-06	-6.08241E-06	-5.01116E-06	-4.75278E-06	-6.51202E-06	-4.39739E-06	-5.47125E-06	-5.32646E-06	-3.33613E-06	-4.84904E-06	-3.75445E-06	-3.32022E-06	-5.19684E-06	-5.39426E-06	-6.34949E-06	-5.00855E-06	-5.38928E-06	-5.50022E-06	-2.97873E-06	-4.95822E-06	-3.27207E-06	-3.49590E-06	-4.35810E-06	-3.73210E-06
2.89159E+00	-2.58124E-07	-4.24261E-08	-1.87382E-06	-3.32918E-07	7.32667E-07	-1.94743E-06	-5.47751E-06	-6.95306E-06	-6.61146E-06	-8.17063E-06	-7.47700E-06	-6.15217E-06	-7.58397E-06	-5.39693E-06	-5.00676E-06	-8.21738E-06	-7.17691E-06	-6.86679E-06	-8.20431E-06	-6.51352E-06	-8.13536E-06	-5.98326E-06	-5.48063E-06	-4.87346E-06	-5.81865E-06	-5.40958E-06	-6.32859E-06	-4.64366E-06	-5.06258E-06	-6.05611E-06	-4.51775E-06	-4.67096E-06	-4.72427E-06	-3.06733E-06	-4.37364E-06	-3.25610E-06	-2.58884E-06	-5.02002E-06	-5.20972E-06	-5.72902E-06	-4.22768E-06	-4.73272E-06	-4.89430E-06	-2.39044E-06	-5.28812E-06	-3.22044E-06	-3.90906E-06	-5.30088E-06	-2.74730E-06
2.90048E+00	-4.47586E-07	6.69304E-07	-1.87880E-06	-6.04588E-07	1.34291E-06	-2.32678E-06	-5.20228E-06	-6.83057E-06	-5.98961E-06	-7.47916E-06	-7.41833E-06	-6.32190E-06	-7.63953E-06	-5.15484E-06	-5.37541E-06	-7.24754E-06	-7.07594E-06	-6.59130E-06	-7.36830E-06	-6.57299E-06	-8.09540E-06	-5.55459E-06	-5.04247E-06	-4.57539E-06	-4.99840E-06	-4.92800E-06	-6.14148E-06	-3.87276E-06	-5.17566E-06	-5.48168E-06	-3.97381E-06	-4.60736E-06	-4.14199E-06	-3.05502E-06	-4.39772E-06	-2.86353E-06	-3.10708E-06	-4.65434E-06	-4.94381E-06	-5.01366E-06	-3.89795E-06	-4.13692E-06	-5.02047E-06	-1.99038E-06	-4.43687E-06	-3.54381E-06	-4.02103E-06	-5.33399E-06	-2.19044E-06
2.90938E+00	-7.16807E-07	4.23549E-07	-2.78258E-06	-3.12920E-07	1.79736E-06	-2.29644E-06	-5.87385E-06	-5.99788E-06	-5.76508E-06	-5.98505E-06	-6.84557E-06	-6.63519E-06	-7.23792E-06	-5.34324E-06	-5.78236E-06	-6.82041E-06	-6.80681E-06	-5.43883E-06	-7.18361E-06	-6.80449E-06	-7.90023E-06	-5.55785E-06	-4.80344E-06	-4.53552E-06	-4.39895E-06	-4.40370E-06	-5.58756E-06	-3.69330E-06	-5.47896E-06	-4.94431E-06	-3.86090E-06	-5.31211E-06	-4.29958E-06	-3.22409E-06	-4.59117E-06	-3.29610E-06	-3.97462E-06	-4.18409E-06	-5.30741E-06	-5.45335E-06	-3.37349E-06	-3.92659E-06	-4.86817E-06	-2.60529E-06	-3.62152E-06	-3.98717E-06	-3.69509E-06	-5.13552E-06	-2.01894E-06
2.91827E+00	-1.10835E-06	5.17947E-07	-1.93633E-06	-1.95150E-07	1.30442E-06	-1.97488E-06	-6.19773E-06	-5.27642E-06	-5.22088E-06	-5.68033E-06	-5.89264E-06	-6.02930E-06	-6.22036E-06	-6.13370E-06	-6.56361E-06	-5.74500E-06	-6.37567E-06	-4.75299E-06	-6.58200E-06	-6.57604E-06	-7.54133E-06	-5.19992E-06	-4.31895E-06	-4.33008E-06	-4.20568E-06	-4.80360E-06	-5.45514E-06	-2.72892E-06	-5.30677E-06	-4.56403E-06	-4.30977E-06	-5.09239E-06	-4.77525E-06	-3.67924E-06	-5.36782E-06	-3.23372E-06	-4.26026E-06	-3.56147E-06	-4.55800E-06	-5.85056E-06	-3.28961E-06	-3.82267E-06	-4.30536E-06	-2.73143E-06	-3.22800E-06	-3.98878E-06	-3.94210E-06	-4.46211E-06	-1.82301E-06
2.92717E+00	-1.35439E-06	4.95203E-07	-1.39663E-06	-3.54478E-07	6.61689E-07	-1.89203E-06	-5.43775E-06	-4.96210E-06	-4.30512E-06	-5.56086E-06	-4.55332E-06	-6.36555E-06	-5.41572E-06	-6.39903E-06	-6.43574E-06	-4.62691E-06	-5.45115E-06	-4.64748E-06	-6.15445E-06	-6.99641E-06	-6.76908E-06	-5.43406E-06	-3.70682E-06	-4.75614E-06	-3.67878E-06	-4.23312E-06	-5.45549E-06	-2.17255E-06	-4.76556E-06	-4.12349E-06	-4.96854E-06	-5.03536E-06	-4.78859E-06	-4.18682E-06	-5.01223E-06	-3.20829E-06	-3.46111E-06	-3.18433E-06	-3.65942E-06	-5.53146E-06	-3.41995E-06	-4.14795E-06	-3.69919E-06	-2.55786E-06	-2.90200E-06	-3.48194E-06	-4.54180E-06	-4.07310E-06	-2.01395E-06
2.93606E+00	-1.28747E-06	9.88257E-07	-6.07813E-07	-8.75600E-07	6.80642E-08	-2.79508E-06	-4.52860E-06	-4.47340E-06	-3.49489E-06	-5.11116E-06	-3.51187E-06	-6.44976E-06	-5.08750E-06	-5.49985E-06	-6.46854E-06	-3.98547E-06	-4.78166E-06	-4.51492E-06	-5.47177E-06	-6.57841E-06	-6.15466E-06	-5.74104E-06	-3.62284E-06	-4.12264E-06	-3.86593E-06	-3.60037E-06	-5.51628E-06	-2.20430E-06	-3.66397E-06	-3.57096E-06	-4.79676E-06	-4.67774E-06	-4.28710E-06	-4.50462E-06	-4.60116E-06	-3.10201E-06	-2.59892E-06	-3.07405E-06	-3.19151E-06	-3.84327E-06	-3.34481E-06	-4.47578E-06	-3.37598E-06	-2.72725E-06	-2.65702E-06	-2.81503E-06	-4.75747E-06	-3.15511E-06	-2.31457E-06
2.94496E+00	-1.03106E-06	1.29778E-06	-4.10661E-07	-3.40844E-07	-7.68367E-07	-3.11820E-06	-4.09840E-06	-4.41681E-06	-3.80638E-06	-4.98589E-06	-3.48548E-06	-6.66128E-06	-5.04751E-06	-4.84538E-06	-5.97645E-06	-3.75677E-06	-4.23876E-06	-4.46471E-06	-4.72738E-06	-5.60831E-06	-5.66507E-06	-5.78257E-06	-4.38128E-06	-3.86171E-06	-3.79459E-06	-3.22380E-06	-5.50337E-06	-2.73993E-06	-3.04550E-06	-2.51520E-06	-4.70249E-06	-4.70517E-06	-3.52484E-06	-4.02273E-06	-3.57449E-06	-3.14060E-06	-2.38523E-06	-3.03102E-06	-2.97451E-06	-2.69736E-06	-2.84708E-06	-3.94946E-06	-2.83855E-06	-3.35604E-06	-1.96383E-06	-2.34918E-06	-4.83768E-06	-2.47209E-06	-2.56911E-06
2.95386E+00	-7.04051E-07	1.78029E-06	4.84649E-07	5.33220E-07	-1.83329E-06	-2.53036E-06	-3.44253E-06	-4.81425E-06	-5.09511E-06	-6.01978E-06	-4.24394E-06	-6.06685E-06	-5.23227E-06	-3.81328E-06	-4.06122E-06	-4.25114E-06	-3.64675E-06	-3.99485E-06	-4.24455E-06	-4.82901E-06	-4.67790E-06	-5.41738E-06	-5.15073E-06	-3.33297E-06	-3.82175E-06	-3.55887E-06	-4.69046E-06	-2.76177E-06	-3.43894E-06	-1.48856E-06	-4.82505E-06	-4.23993E-06	-3.11710E-06	-3.44582E-06	-3.12806E-06	-3.30889E-06	-1.77213E-06	-3.21298E-06	-2.53079E-06	-1.62460E-06	-2.48861E-06	-3.05764E-06	-1.59368E-06	-3.84119E-06	-2.11862E-06	-2.11801E-06	-5.25535E-06	-1.66192E-06	-2.59290E-06
2.96275E+00	-1.34184E-06	1.09584E-06	1.28017E-06	9.91287E-07	-2.04316E-06	-2.25702E-06	-3.33510E-06	-5.18114E-06	-5.75355E-06	-5.76344E-06	-4.77764E-06	-5.47116E-06	-5.73741E-06	-3.19274E-06	-3.15876E-06	-4.46716E-06	-3.49023E-06	-4.27218E-06	-3.65897E-06	-4.14144E-06	-4.34113E-06	-4.23243E-06	-5.38641E-06	-3.06413E-06	-3.93609E-06	-3.72147E-06	-4.13581E-06	-2.77146E-06	-4.22826E-06	-1.15045E-06	-3.71631E-06	-3.56634E-06	-2.25585E-06	-3.09809E-06	-3.53788E-06	-3.86568E-06	-1.18159E-06	-3.11555E-06	-2.36942E-06	-5.58889E-07	-2.06296E-06	-2.98171E-06	-1.45907E-06	-4.13733E-06	-2.23801E-06	-1.79360E-06	-5.55863E-06	-9.19313E-07	-2.79844E-06
2.97165E+00	-1.68293E-06	2.46265E-07	1.60424E-06	1.33955E-06	-2.68582E-06	-1.65829E-06	-3.76488E-06	-4.92004E-06	-6.02253E-06	-5.95346E-06	-4.91500E-06	-5.06997E-06	-5.86025E-06	-2.27743E-06	-2.81392E-06	-4.62437E-06	-3.28489E-06	-4.39625E-06	-2.97749E-06	-3.83720E-06	-4.29250E-06	-4.06997E-06	-5.60868E-06	-2.25390E-06	-4.34290E-06	-3.80054E-06	-3.72787E-06	-2.87373E-06	-3.87135E-06	-1.07338E-06	-1.80626E-06	-2.45678E-06	-1.23528E-06	-3.39626E-06	-3.94881E-06	-3.65185E-06	-1.22671E-06	-2.60047E-06	-1.93400E-06	-3.86789E-07	-1.96152E-06	-3.27975E-06	-1.06275E-06	-3.25244E-06	-2.34773E-06	-1.94001E-06	-4.87925E-06	-1.22612E-06	-2.82317E-06
2.98054E+00	-1.43432E-06	-3.40017E-07	1.80912E-06	7.80831E-07	-2.48330E-06	-1.28438E-06	-4.18305E-06	-4.97628E-06	-6.56688E-06	-5.52432E-06	-4.91433E-06	-4.53814E-06	-5.75608E-06	-2.01376E-06	-3.05155E-06	-5.22602E-06	-3.08081E-06	-4.32533E-06	-2.97762E-06	-3.73340E-06	-4.07511E-06	-3.17200E-06	-5.17955E-06	-1.32944E-06	-4.12012E-06	-4.04549E-06	-3.95042E-06	-3.28136E-06	-2.88424E-06	-1.65519E-06	-7.39676E-07	-1.41505E-06	-1.02233E-06	-3.59086E-06	-3.34751E-06	-3.79674E-06	-6.92432E-07	-1.29474E-06	-2.34168E-06	-8.06652E-07	-2.27355E-06	-3.67903E-06	-9.22519E-07	-2.95931E-06	-3.08826E-06	-2.16713E-06	-3.41103E-06	-1.39242E-06	-1.91098E-06
2.98943E+00	-9.66471E-07	-6.45467E-07	1.93473E-06	4.78737E-07	-1.74950E-06	-6.71141E-07	-4.10282E-06	-4.78046E-06	-7.33800E-06	-5.36544E-06	-4.65674E-06	-4.16334E-06	-6.04137E-06	-2.17705E-06	-2.66791E-06	-4.56555E-06	-2.65773E-06	-3.60907E-06	-3.80791E-06	-3.78592E-06	-3.78962E-06	-1.76741E-06	-4.77555E-06	-8.09269E-07	-3.53565E-06	-3.65752E-06	-3.43637E-06	-3.14964E-06	-2.62772E-06	-2.15808E-06	-3.56128E-07	-1.26150E-06	-1.10484E-06	-3.71646E-06	-2.03747E-06	-3.43702E-06	-6.53275E-07	-6.95193E-07	-2.99604E-06	-1.13801E-06	-2.00005E-06	-3.08261E-06	-9.47714E-07	-3.12774E-06	-3.15372E-06	-2.21348E-06	-2.72999E-06	-1.30871E-06	-1.22440E-06
2.99832E+00	-3.99674E-07	-8.81209E-07	2.09987E-06	1.51289E-07	-6.27188E-07	4.34751E-07	-3.42551E-06	-4.75352E-06	-6.58946E-06	-5.15088E-06	-3.40570E-06	-3.58512E-06	-5.21820E-06	-2.74741E-06	-2.70656E-06	-4.35010E-06	-2.51443E-06	-2.68536E-06	-4.07737E-06	-3.46100E-06	-3.60493E-06	-1.05815E-06	-3.92713E-06	-2.32211E-07	-3.21608E-06	-2.65206E-06	-2.88622E-06	-3.36827E-06	-1.19695E-06	-2.29429E-06	1.16026E-07	-1.47522E-06	-1.33977E-06	-4.12247E-06	-1.04257E-06	-3.02581E-06	-9.07495E-07	-7.47796E-07	-3.12252E-06	-2.20276E-06	-1.56460E-06	-2.86386E-06	-4.98969E-07	-3.28789E-06	-2.58967E-06	-2.09929E-06	-2.15326E-06	-1.04976E-06	-4.27476E-07
3.00722E+00	-2.76389E-07	-1.25264E-06	2.50408E-06	1.00416E-08	-3.01709E-07	1.41364E-06	-2.93956E-06	-4.96065E-06	-5.07350E-06	-5.09434E-06	-2.89355E-06	-2.76412E-06	-3.78769E-06	-2.63909E-06	-2.31602E-06	-3.36217E-06	-1.80126E-06	-2.23553E-06	-4.32437E-06	-1.83666E-06	-3.93393E-06	-1.15371E-06	-3.59326E-06	-2.87473E-07	-2.80618E-06	-1.65132E-06	-2.45934E-06	-2.64173E-06	-4.94847E-07	-2.49523E-06	4.08508E-07	-1.65002E-06	-7.25803E-07	-4.24609E-06	1.61478E-07	-2.37136E-06	-1.18862E-06	-4.50328E-07	-1.90337E-06	-2.87142E-06	-9.92379E-07	-2.93790E-06	-1.72250E-07	-2.98194E-06	-2.09868E-06	-1.47355E-06	-2.12355E-06	-9.03367E-07	-8.18520E-07
3.01611E+00	-2.75943E-07	-1.01553E-06	2.22932E-06	2.31819E-07	-4.96270E-07	1.14771E-06	-2.46942E-06	-4.45643E-06	-3.85555E-06	-4.57764E-06	-3.08988E-06	-2.21458E-06	-2.44482E-06	-2.43775E-06	-1.79571E-06	-3.01700E-06	-9.49124E-07	-1.49508E-06	-4.50890E-06	-7.56427E-07	-4.19402E-06	-1.87576E-06	-4.17338E-06	-9.21546E-07	-2.37441E-06	-1.39962E-06	-1.88570E-06	-1.32811E-06	-6.46315E-07	-2.08753E-06	1.34423E-07	-1.34858E-06	-2.95487E-07	-3.71994E-06	1.78359E-06	-2.45022E-06	-1.39663E-06	8.88547E-08	-1.36330E-06	-2.15793E-06	-1.04401E-06	-2.64299E-06	-1.72187E-07	-2.83425E-06	-1.30697E-06	-1.63079E-06	-1.53598E-06	-4.63392E-07	-1.45207E-06
3.02501E+00	-1.07937E-06	-5.09766E-07	1.08649E-06	-7.73001E-08	2.25212E-07	4.70795E-07	-2.65782E-06	-3.12600E-06	-2.79329E-06	-3.70561E-06	-3.89977E-06	-1.75775E-06	-1.73638E-06	-2.38737E-06	-3.00662E-06	-2.81225E-06	-3.52259E-07	-8.44184E-07	-4.04268E-06	-7.21906E-07	-4.98510E-06	-2.26278E-06	-4.24800E-06	-2.21741E-06	-1.63867E-06	-1.03724E-06	-1.37768E-06	-1.11007E-06	-1.35878E-06	-2.07676E-06	1.63298E-07	-8.77692E-07	-9.85673E-08	-3.13345E-06	2.85954E-06	-2.10863E-06	-2.32118E-06	6.78094E-08	-1.80703E-06	-1.16771E-06	-1.33268E-06	-1.36662E-06	-8.20992E-07	-2.95580E-06	-3.52085E-07	-1.61688E-06	-1.75008E-06	-1.23502E-07	-2.30407E-06
3.03390E+00	-1.55671E-06	-4.87056E-07	1.10887E-07	2.18409E-07	4.49368E-07	3.40987E-08	-2.51205E-06	-2.68444E-06	-2.18246E-06	-3.60372E-06	-4.19690E-06	-1.65828E-06	-1.13367E-06	-2.57572E-06	-3.06215E-06	-2.18419E-06	-9.58631E-10	-6.89612E-07	-2.78924E-06	-1.08449E-06	-4.73391E-06	-3.17802E-06	-3.85511E-06	-3.18587E-06	-2.37735E-06	-1.79974E-06	-6.03356E-07	-7.86174E-07	-1.73256E-06	-1.86533E-06	1.57614E-09	-3.25204E-07	-7.53499E-07	-2.90434E-06	2.78886E-06	-1.68008E-06	-2.35725E-06	-2.41740E-07	-2.02789E-06	-6.33647E-07	-2.04400E-06	-6.91815E-07	-4.91652E-07	-2.57447E-06	3.68931E-08	-1.20312E-06	-1.35221E-06	6.24956E-07	-1.60267E-06
3.04280E+00	-7.95197E-07	-6.40843E-07	-1.21828E-06	-1.18961E-07	7.88240E-07	-8.65613E-07	-2.70070E-06	-3.93482E-06	-1.79061E-06	-3.74903E-06	-4.49349E-06	-1.48622E-06	-1.35425E-06	-3.03647E-06	-2.66973E-06	-2.09718E-06	-1.20553E-07	-5.52989E-07	-2.12272E-06	-1.38569E-06	-3.96572E-06	-4.08497E-06	-3.17465E-06	-2.99268E-06	-2.33719E-06	-1.90030E-06	3.74050E-07	-3.32594E-07	-1.92825E-06	-9.77101E-07	8.72629E-08	-4.43312E-08	-1.00665E-06	-2.19468E-06	1.45665E-06	-1.31364E-06	-1.99656E-06	-6.61222E-07	-1.42791E-06	-2.10854E-08	-2.34988E-06	1.10026E-07	-1.85034E-08	-2.21096E-06	-1.45844E-07	-2.45876E-07	-1.12067E-06	1.11682E-06	-1.05448E-07
3.05169E+00	8.52894E-09	8.69688E-08	-1.63314E-06	-9.79891E-07	1.02750E-06	-9.82595E-07	-2.91071E-06	-5.00999E-06	-1.82365E-06	-3.56845E-06	-4.55876E-06	-1.77376E-06	-2.17607E-06	-3.09412E-06	-1.26345E-06	-1.93370E-06	-1.10792E-06	-4.81832E-07	-2.12398E-06	-1.12116E-06	-2.87045E-06	-3.79399E-06	-1.75940E-06	-3.08435E-06	-2.58664E-06	-1.79534E-06	2.61167E-07	8.35227E-07	-2.02076E-06	-5.34858E-07	-1.60364E-07	1.95772E-07	-2.22252E-07	-1.76827E-06	8.27156E-08	-1.38307E-06	-1.15281E-06	-4.75804E-07	-3.48353E-07	5.07892E-07	-2.10306E-06	1.72972E-06	-4.18920E-08	-2.41571E-06	-3.26158E-07	5.97842E-08	-1.04444E-06	1.07963E-06	1.23048E-06
3.06059E+00	1.85810E-07	3.60834E-07	-1.67549E-06	-1.56485E-06	9.54916E-07	-3.80533E-07	-3.01779E-06	-5.21521E-06	-1.94986E-06	-2.74926E-06	-4.10563E-06	-1.15283E-06	-1.93436E-06	-3.03470E-06	3.11718E-07	-1.84175E-06	-1.32864E-06	-3.72359E-07	-2.29681E-06	-5.51386E-07	-1.76002E-06	-3.25846E-06	-7.12943E-07	-2.82441E-06	-3.49543E-06	-1.45384E-06	-7.04869E-07	7.79878E-07	-2.45561E-06	-4.82495E-07	6.33645E-07	6.51213E-07	-1.24026E-07	-1.77018E-06	-1.20376E-06	-1.38699E-06	-5.76383E-07	3.17318E-08	4.89889E-08	1.21378E-06	-1.42812E-06	2.07583E-06	2.24107E-07	-2.17248E-06	-7.96419E-07	-2.56517E-07	-9.24196E-07	9.90549E-07	1.48078E-06
3.06949E+00	-2.24259E-07	-7.55707E-08	-1.87762E-06	-8.61766E-07	-2.96952E-07	5.42223E-07	-2.98468E-06	-5.01000E-06	-2.26916E-06	-2.78695E-06	-3.12766E-06	-5.14807E-08	-1.93578E-06	-3.08325E-06	1.40828E-06	-1.13151E-06	-1.42706E-06	-7.51400E-07	-2.72813E-06	-3.03741E-07	-1.24780E-06	-2.73641E-06	8.83116E-08	-2.17806E-06	-4.50774E-06	-1.15070E-06	-9.36448E-07	2.89509E-07	-1.82741E-06	-4.73327E-07	1.22729E-06	7.98968E-07	-4.19745E-07	-1.98940E-06	-2.44417E-06	-3.97318E-07	-7.99644E-07	1.43194E-07	1.77947E-07	1.17825E-06	-1.12852E-06	1.89778E-06	1.26146E-06	-1.97046E-06	-8.60852E-07	-5.91905E-07	-2.62531E-07	1.63446E-06	1.59939E-06
3.07838E+00	-4.87118E-07	9.45471E-08	-1.05729E-06	-6.47325E-08	-1.64472E-06	2.80131E-07	-3.14145E-06	-4.45345E-06	-2.54384E-06	-2.71988E-06	-2.59495E-06	5.73348E-07	-1.99381E-06	-3.20953E-06	1.64103E-06	-5.79142E-07	-7.80250E-07	-6.84830E-07	-2.45398E-06	-2.41418E-07	-4.85269E-07	-2.56459E-06	9.13469E-07	-1.10133E-06	-4.73522E-06	-8.94350E-07	-2.63110E-07	-9.29747E-08	-1.59167E-06	-4.50164E-07	9.98125E-07	1.62165E-06	-5.88123E-08	-2.08813E-06	-2.92417E-06	2.50567E-08	-1.25595E-06	-1.56197E-07	-6.01525E-07	1.53829E-06	-1.42632E-06	1.06432E-06	2.40329E-06	-1.49148E-06	-8.61984E-07	-4.74489E-08	2.22338E-07	1.62953E-06	1.13949E-06
3.08728E+00	-5.41203E-07	2.21698E-07	1.69549E-07	-2.96587E-07	-2.28805E-06	-2.03922E-07	-3.14151E-06	-3.46906E-06	-2.69461E-06	-2.22188E-06	-1.89570E-06	6.45844E-07	-1.98399E-06	-2.49471E-06	1.54774E-06	-7.58860E-07	-8.18236E-07	-3.28573E-07	-1.76100E-06	-3.35950E-07	5.28041E-07	-1.58813E-06	1.72979E-06	-1.07515E-06	-3.28694E-06	-6.78721E-07	9.37857E-08	1.72375E-07	-1.04618E-06	-2.63550E-07	1.08560E-06	1.14215E-06	1.00542E-06	-2.00940E-06	-1.97318E-06	-5.40632E-07	-1.02904E-06	-4.65332E-07	-1.27158E-06	2.00407E-06	-9.99899E-07	1.17246E-06	2.34082E-06	-9.52166E-07	-1.04317E-06	2.56306E-07	5.98621E-07	1.69572E-06	9.90516E-07
3.09617E+00	-5.61099E-07	-1.04665E-07	1.10329E-06	7.97362E-08	-2.46612E-06	-1.86175E-07	-2.51201E-06	-2.25623E-06	-2.61590E-06	-1.77207E-06	-2.04867E-06	-1.14238E-07	-1.77204E-06	-1.38875E-06	6.48310E-07	1.75025E-07	-3.79206E-07	-4.57584E-07	-4.63272E-07	-4.70443E-07	1.47806E-06	-2.99827E-07	1.84484E-06	-6.88020E-07	-2.14237E-06	-8.13417E-07	-8.01564E-07	8.46008E-07	-2.58345E-07	-1.39290E-07	2.42064E-06	4.39620E-07	1.98207E-06	-1.70140E-06	-2.74253E-07	-1.60652E-06	5.84347E-07	-8.92345E-07	-1.38122E-06	2.09892E-06	-4.58616E-07	5.82948E-07	1.84973E-06	3.56331E-08	-9.05406E-07	3.03279E-07	5.89385E-07	1.41541E-06	8.55196E-07
3.10507E+00	5.84145E-08	-1.70593E-07	9.97791E-07	9.67363E-07	-2.14787E-06	4.39909E-08	-1.63361E-06	-1.41326E-06	-1.90792E-06	-1.61951E-06	-2.21144E-06	3.21403E-08	-1.13257E-06	-7.69037E-07	-5.76155E-08	9.93637E-07	-3.34494E-07	-8.57808E-08	3.22343E-07	-5.90603E-07	1.64777E-06	2.51811E-07	1.10839E-06	-1.34351E-07	-1.61471E-06	-3.60067E-07	-9.19384E-07	1.17549E-06	4.82559E-07	2.61798E-07	3.49179E-06	-4.65198E-07	2.26646E-06	-1.06486E-06	-3.42246E-07	-8.73214E-07	7.48481E-07	-7.18394E-07	-1.34473E-06	1.63090E-06	3.20252E-07	3.66853E-07	6.73430E-07	5.16829E-07	-1.02230E-06	2.12200E-07	6.34996E-07	1.67244E-06	1.25856E-06
3.11395E+00	1.07436E-06	-2.74715E-08	1.20729E-06	1.07074E-06	-1.68860E-06	4.22404E-07	-8.45349E-07	-1.15186E-06	-1.16859E-06	-1.64954E-06	-2.26490E-06	1.06843E-07	-1.03487E-06	-5.20587E-07	-7.56047E-07	9.11964E-07	3.98238E-07	6.48122E-07	6.03818E-07	-1.00328E-06	1.62981E-06	-1.75569E-08	7.12436E-07	-6.20266E-07	-1.63956E-06	4.39871E-07	-6.05091E-07	1.17805E-06	1.45667E-06	3.17307E-08	3.27892E-06	-6.48583E-07	2.02094E-06	3.85954E-07	-7.28870E-07	3.71617E-07	6.77502E-08	-5.92490E-07	-7.92607E-07	9.48511E-07	3.96214E-07	7.65687E-07	2.24261E-07	9.49418E-07	-7.48849E-07	-4.32101E-07	4.72367E-07	1.15501E-06	1.88233E-06
3.12285E+00	1.78406E-06	-6.28156E-07	1.56028E-06	7.04751E-07	-1.16869E-06	4.22241E-07	-6.81593E-07	-1.85950E-06	-6.76508E-07	-1.57189E-06	-2.02456E-06	-7.12845E-08	-4.97222E-07	-1.58814E-07	-7.51390E-07	-3.53506E-07	1.33414E-06	1.05924E-06	1.10259E-06	-8.29610E-07	1.18197E-06	6.88537E-08	4.19935E-07	-1.18647E-06	-9.56767E-07	1.47197E-06	-2.28554E-07	1.40716E-06	1.02124E-06	7.18122E-07	2.69599E-06	-6.46833E-07	1.49386E-06	1.19180E-06	-6.83331E-07	9.82237E-07	-7.25878E-08	-1.71648E-07	-2.17660E-07	6.41419E-07	-4.31914E-07	1.10872E-06	1.59476E-07	1.32576E-06	2.84637E-07	-2.03863E-07	7.70496E-07	1.31700E-06	2.23534E-06
3.13174E+00	1.37877E-06	-8.53470E-07	1.63207E-06	3.69108E-07	-1.63529E-06	1.05782E-07	-2.14642E-07	-2.04103E-06	-6.39160E-07	-1.71759E-06	-1.43644E-06	6.02041E-08	-4.51134E-08	2.22385E-07	5.12137E-07	-9.10808E-07	1.74165E-06	1.37565E-06	1.70310E-06	-1.44743E-06	1.54307E-06	3.63211E-07	8.14565E-07	-1.55245E-06	-4.25688E-08	2.63483E-06	4.68057E-07	1.51144E-06	3.61186E-07	1.59464E-06	1.13095E-06	3.17127E-07	1.92594E-06	1.52882E-06	3.55709E-07	1.65609E-06	2.95079E-07	-3.85155E-07	2.09705E-07	9.72826E-08	-7.00949E-07	1.42022E-06	5.90499E-07	1.29711E-06	1.52920E-06	3.83948E-08	6.99206E-07	1.99551E-06	1.98023E-06
3.14064E+00	1.35776E-06	-2.46966E-08	1.47362E-06	2.34499E-07	-1.78083E-06	9.25977E-09	1.16802E-06	-1.22666E-06	-9.49427E-07	-2.49825E-06	-1.69318E-06	3.35269E-07	5.57385E-07	1.69527E-08	1.00017E-06	-7.63622E-07	1.78478E-06	1.77528E-06	2.46384E-06	-1.60206E-06	2.37778E-06	5.51988E-07	1.00726E-06	-1.60906E-06	4.71755E-07	2.08154E-06	6.57046E-07	2.41661E-06	-6.38074E-07	2.65812E-06	-5.99421E-07	1.02858E-06	1.61361E-06	1.25733E-06	1.09016E-06	2.39542E-06	4.47203E-07	-8.09450E-07	-4.37754E-08	-1.26263E-07	-2.78133E-09	1.34551E-06	1.78700E-06	1.12625E-06	1.47981E-06	1.54823E-07	4.46098E-07	2.16467E-06	1.09695E-06
3.14953E+00	5.28045E-07	4.35498E-07	1.21190E-06	2.90141E-07	-1.30429E-06	-4.12402E-07	1.46778E-06	5.84196E-08	-1.23857E-06	-2.26122E-06	-1.78101E-06	1.03132E-06	6.43957E-07	-1.38520E-07	8.21650E-07	-5.21088E-08	1.67221E-06	1.64806E-06	1.94608E-06	-1.36242E-06	3.38874E-06	4.88233E-07	4.99530E-07	-1.29202E-06	7.63068E-07	1.94613E-06	5.17027E-07	3.24197E-06	-3.58121E-07	2.46901E-06	-8.20406E-07	1.30545E-06	9.08693E-07	1.36192E-06	9.46508E-07	2.48086E-06	9.32868E-07	-3.00274E-07	2.94148E-07	4.18862E-07	2.04757E-07	1.25377E-06	2.23825E-06	9.70661E-07	1.25915E-06	-6.15266E-08	7.80980E-07	2.39422E-06	3.16724E-07
3.15843E+00	1.71688E-07	-3.22462E-07	1.19718E-06	1.84836E-07	-8.62888E-07	-7.52992E-07	5.38379E-07	9.82526E-08	-1.71263E-06	-1.51563E-06	-2.09010E-06	1.03474E-06	1.41357E-06	3.89949E-07	2.63968E-07	5.46247E-07	1.84471E-06	2.00494E-06	1.38373E-06	-7.43222E-07	3.78103E-06	8.70716E-07	1.19921E-07	-2.41777E-07	1.74945E-06	1.03590E-06	3.81123E-07	4.27531E-06	-5.01389E-07	1.93171E-06	-2.21089E-07	1.80528E-06	2.62162E-07	7.30855E-07	8.97606E-07	2.20153E-06	7.71666E-07	-5.34179E-07	6.45398E-07	3.59799E-07	-7.62136E-09	1.28424E-06	3.14891E-06	1.34410E-06	1.51032E-06	9.07103E-07	1.22604E-06	2.16201E-06	-3.99827E-07
3.16732E+00	5.21511E-07	-1.15033E-06	5.46548E-07	2.15823E-07	-7.92578E-07	-1.45768E-06	7.92153E-08	-4.76482E-07	-1.19137E-06	-2.99802E-07	-2.50605E-06	5.36448E-07	1.43427E-06	1.05190E-06	7.09678E-07	1.77067E-06	1.52462E-06	1.66384E-06	4.72697E-07	-8.19915E-08	3.59469E-06	1.55558E-06	3.38212E-07	1.00211E-06	2.06959E-06	-6.03058E-07	9.48233E-07	3.88247E-06	5.42567E-07	7.39567E-07	8.01883E-07	2.17165E-06	-4.74870E-07	4.29695E-07	2.99862E-07	2.62679E-06	3.01899E-07	-5.81766E-07	1.04784E-06	3.41998E-07	3.12571E-07	1.04074E-06	2.45059E-06	1.94382E-06	1.33106E-06	1.88070E-06	6.41419E-07	2.36610E-06	-6.77577E-07
3.17622E+00	1.50158E-06	-9.95575E-07	3.22139E-07	-5.12839E-07	-9.58934E-07	-9.93969E-07	5.50174E-07	-1.02622E-06	-1.08102E-06	7.48935E-07	-2.73441E-06	2.79265E-07	1.56491E-06	1.31166E-06	1.31161E-06	2.40389E-06	1.67515E-06	1.05713E-06	3.43532E-07	7.35932E-07	3.50667E-06	2.17809E-06	1.65095E-06	1.90706E-06	2.44979E-06	-1.71861E-06	1.37828E-06	2.91046E-06	1.80070E-06	1.89258E-07	1.91045E-06	1.99663E-06	-7.64276E-07	1.07559E-06	-2.12357E-08	2.99213E-06	3.51903E-07	-9.23596E-07	1.44156E-06	6.01593E-08	1.01204E-06	9.67504E-07	1.86700E-06	2.79067E-06	1.26437E-06	1.55124E-06	-2.92354E-07	3.00981E-06	-4.06857E-07
3.18512E+00	1.91603E-06	-5.12786E-07	4.28244E-07	-3.42038E-07	-7.70490E-07	-8.68816E-07	3.76012E-07	-1.44804E-06	-1.47445E-06	1.70426E-06	-2.93703E-06	6.92126E-07	1.52215E-06	1.69413E-06	5.98079E-07	2.46838E-06	1.59497E-06	8.98281E-07	-1.77968E-07	1.85158E-07	3.52464E-06	2.56686E-06	2.46354E-06	1.84082E-06	2.57240E-06	-1.30041E-06	2.19997E-06	2.38716E-06	2.09261E-06	-6.96541E-07	2.36105E-06	2.09553E-06	3.04948E-07	2.89702E-06	-8.14384E-07	2.14212E-06	1.03425E-06	6.54390E-09	2.45112E-06	6.02197E-08	1.21588E-06	4.22363E-07	1.06179E-06	3.14845E-06	1.51554E-06	6.54179E-07	1.52260E-07	3.73139E-06	5.04663E-07
3.19401E+00	1.85576E-06	-5.64185E-07	7.14202E-07	-6.42151E-07	-1.28656E-06	-1.04969E-06	4.22369E-07	-1.87635E-06	-1.86859E-06	2.87377E-06	-2.22437E-06	2.04540E-07	1.10238E-06	1.32867E-06	3.59966E-07	1.77185E-06	2.33874E-06	2.88725E-07	-6.64838E-07	3.60818E-07	3.90031E-06	2.14950E-06	2.19206E-06	1.41300E-06	2.53363E-06	-8.88001E-07	2.83719E-06	2.02174E-06	1.45110E-06	-1.49395E-07	2.21027E-06	2.26700E-06	1.05712E-06	4.07427E-06	-1.69822E-06	2.33063E-06	1.07849E-06	4.73712E-07	3.21719E-06	6.88842E-07	1.02819E-06	6.27838E-07	6.34435E-07	3.56457E-06	1.42988E-06	4.57013E-07	1.30579E-06	3.36819E-06	5.51457E-07
3.20291E+00	1.81753E-06	-4.20455E-07	3.30351E-07	-2.49284E-07	-4.05425E-07	-1.84001E-06	5.68557E-07	-2.08390E-06	-2.03551E-06	3.22875E-06	-1.16909E-06	1.08164E-07	1.47558E-06	1.19214E-06	6.30039E-07	1.38649E-06	2.42813E-06	-2.06692E-07	-4.46781E-07	8.00673E-07	3.81736E-06	2.18426E-06	1.76454E-06	1.23761E-06	2.29976E-06	1.09214E-07	3.03098E-06	1.75032E-06	1.48585E-06	3.29351E-07	2.11491E-06	2.38673E-06	1.79534E-06	4.53484E-06	-1.56469E-06	2.61083E-06	1.28552E-06	1.49274E-06	3.89220E-06	2.02682E-06	9.05058E-07	1.02398E-06	1.57278E-07	3.62904E-06	9.64726E-07	9.52400E-07	2.15165E-06	2.83449E-06	1.11253E-06
3.21180E+00	2.09040E-06	-7.54369E-07	-4.00279E-07	4.92388E-07	8.25258E-08	-1.65012E-06	1.01905E-06	-1.24472E-06	-1.96391E-06	3.01599E-06	5.25943E-07	-2.23557E-07	1.72215E-06	5.98917E-07	1.22453E-06	2.20057E-06	1.62460E-06	-2.81888E-08	4.88100E-08	9.83268E-07	3.20776E-06	1.68788E-06	1.92334E-06	2.04505E-06	2.33740E-06	9.07107E-07	3.06801E-06	1.70387E-06	2.03786E-06	3.98836E-07	2.02747E-06	2.13547E-06	2.36316E-06	4.74279E-06	-1.16378E-06	2.54709E-06	1.84422E-06	1.96537E-06	3.50141E-06	2.68114E-06	6.00898E-07	1.17439E-06	-8.66771E-08	3.27359E-06	8.52959E-07	9.26849E-07	2.32427E-06	2.14054E-06	1.99830E-06
3.22070E+00	2.32793E-06	-7.12592E-07	-1.15482E-06	1.14773E-06	8.91898E-07	-1.58773E-06	1.47428E-06	2.75387E-07	-1.25942E-06	2.69829E-06	1.72850E-06	6.24686E-08	2.14658E-06	1.43681E-07	1.55149E-06	3.30756E-06	1.14919E-06	2.85081E-07	8.49272E-07	1.41064E-06	2.73191E-06	1.43240E-06	1.63853E-06	2.69322E-06	2.73523E-06	1.40281E-06	2.44457E-06	1.65566E-06	2.79998E-06	6.67468E-07	2.15945E-06	2.35530E-06	3.35047E-06	5.19341E-06	-6.35546E-07	1.93454E-06	2.44058E-06	2.52102E-06	3.07385E-06	2.61645E-06	9.33257E-07	1.85524E-06	4.48378E-07	3.58065E-06	1.27511E-06	1.48121E-06	2.14518E-06	1.60072E-06	2.06800E-06
3.22958E+00	1.67095E-06	-6.07063E-07	-1.34136E-06	1.11642E-06	7.18905E-07	-1.77197E-06	2.20303E-06	1.28879E-06	-2.54367E-07	2.66251E-06	1.74728E-06	-1.03593E-07	1.85725E-06	8.55989E-07	1.67002E-06	4.45229E-06	5.16054E-07	3.80001E-07	6.35977E-07	1.49970E-06	2.36349E-06	1.24364E-06	9.65364E-07	3.01012E-06	2.68760E-06	1.04540E-06	2.38353E-06	1.97487E-06	3.36885E-06	9.62436E-07	1.78287E-06	2.29192E-06	4.04899E-06	5.15375E-06	8.79665E-07	1.72541E-06	2.22777E-06	2.85794E-06	2.71599E-06	2.59252E-06	1.26681E-06	2.33293E-06	1.37749E-06	3.10083E-06	9.20006E-07	1.93351E-06	2.18451E-06	9.80128E-07	1.59772E-06
3.23848E+00	1.89711E-06	-8.03118E-07	-1.40813E-06	9.86272E-07	3.41198E-07	-1.71882E-06	1.58288E-06	1.93903E-06	6.15967E-07	2.76851E-06	1.51034E-06	6.40042E-07	1.68490E-06	1.91068E-06	1.68576E-06	4.21621E-06	1.68769E-07	1.44725E-06	6.34142E-07	1.65825E-06	1.86096E-06	1.54532E-06	9.53656E-07	2.91240E-06	2.41737E-06	6.63194E-07	2.90899E-06	2.59402E-06	4.15554E-06	8.02222E-07	1.78684E-06	1.37921E-06	4.11897E-06	4.88255E-06	2.46264E-06	1.73224E-06	2.23058E-06	3.21088E-06	2.58133E-06	2.05472E-06	1.62766E-06	2.47181E-06	1.26285E-06	3.31972E-06	9.16180E-07	2.40069E-06	1.83910E-06	6.69476E-07	1.84762E-06
3.24737E+00	1.42110E-06	-1.35263E-06	-1.75067E-06	7.83030E-07	-3.73227E-07	-1.71725E-06	5.37092E-07	1.78530E-06	1.77594E-06	2.83422E-06	1.68413E-06	1.74522E-06	1.42781E-06	2.35736E-06	1.50720E-06	4.00779E-06	7.31265E-08	2.10121E-06	1.48347E-06	1.16686E-06	1.43680E-06	2.01218E-06	1.69475E-06	3.21776E-06	2.49638E-06	3.78120E-07	3.61001E-06	3.14760E-06	4.24014E-06	1.24402E-06	2.20256E-06	8.43902E-07	3.66595E-06	4.49125E-06	2.50066E-06	2.75576E-06	2.68652E-06	3.40226E-06	1.81491E-06	1.82741E-06	2.22428E-06	2.51778E-06	1.14837E-06	3.46816E-06	1.74616E-06	2.00309E-06	2.67866E-06	7.90996E-07	2.47335E-06
3.25627E+00	1.26044E-06	-1.85190E-06	-2.46962E-06	-1.88889E-07	-3.13186E-07	-1.53808E-06	3.89503E-07	1.44774E-06	2.84775E-06	2.90085E-06	2.70070E-06	3.24683E-06	9.65556E-07	2.96903E-06	9.66669E-07	3.67401E-06	1.86939E-07	2.00914E-06	3.00352E-06	1.28102E-06	1.70008E-06	1.93591E-06	2.59600E-06	3.79450E-06	2.83693E-06	3.87480E-07	3.75684E-06	3.30798E-06	3.08086E-06	2.17534E-06	2.76748E-06	5.40588E-07	3.51209E-06	3.51418E-06	2.27272E-06	3.28592E-06	2.73416E-06	2.74917E-06	1.93065E-06	2.31341E-06	3.24446E-06	2.80882E-06	1.00523E-06	4.45232E-06	3.28494E-06	1.97368E-06	3.16278E-06	1.12523E-06	2.35533E-06
3.26516E+00	6.31195E-07	-1.24811E-06	-2.87783E-06	-7.38569E-07	-3.08809E-07	-2.23970E-06	6.66324E-07	9.22434E-07	2.96423E-06	3.14461E-06	2.97906E-06	3.82283E-06	1.59390E-06	3.31179E-06	1.23172E-06	4.63429E-06	1.07744E-06	2.94099E-06	3.58599E-06	6.70664E-07	2.36841E-06	1.84309E-06	3.15317E-06	4.18014E-06	2.71437E-06	3.44582E-07	3.80116E-06	3.53208E-06	2.32724E-06	2.13804E-06	2.80437E-06	1.08306E-06	3.80595E-06	2.73882E-06	2.05117E-06	3.65267E-06	2.67194E-06	2.29169E-06	2.47762E-06	2.50697E-06	4.05343E-06	2.00302E-06	1.74941E-06	4.55159E-06	3.99271E-06	2.89967E-06	3.89408E-06	2.12144E-06	1.99891E-06
3.27406E+00	5.63852E-07	-1.34833E-06	-1.64602E-06	-1.16137E-06	-2.12192E-08	-1.86412E-06	8.50689E-07	9.09881E-07	2.55720E-06	2.47113E-06	1.75342E-06	4.15832E-06	2.52627E-06	3.34957E-06	1.58982E-06	4.50584E-06	1.91227E-06	3.29442E-06	4.13930E-06	1.05937E-06	2.43965E-06	2.71265E-06	4.36025E-06	3.66036E-06	2.08915E-06	1.28450E-06	3.84240E-06	3.28347E-06	2.06369E-06	2.72968E-06	2.97560E-06	8.85656E-07	3.84615E-06	2.08955E-06	2.33261E-06	3.35040E-06	2.55843E-06	2.54529E-06	3.00965E-06	2.13446E-06	4.16169E-06	1.73391E-06	2.52731E-06	5.00471E-06	4.09930E-06	2.73665E-06	3.32763E-06	2.81479E-06	9.26998E-07
3.28295E+00	6.41447E-07	-9.28578E-07	-9.87037E-07	-1.05557E-06	-5.99884E-07	-1.24789E-06	1.14294E-06	1.23357E-06	2.23323E-06	1.85067E-06	1.19217E-06	4.17403E-06	2.89636E-06	3.08011E-06	2.50353E-06	3.37165E-06	2.98640E-06	3.46225E-06	4.54732E-06	1.83927E-06	2.93249E-06	3.78106E-06	5.51394E-06	2.85801E-06	1.33209E-06	2.87243E-06	4.02264E-06	2.98812E-06	1.86118E-06	2.80865E-06	2.56196E-06	1.63693E-06	3.87860E-06	2.55261E-06	2.31461E-06	3.59792E-06	2.11240E-06	2.55911E-06	2.80214E-06	1.96669E-06	4.07620E-06	1.98911E-06	3.28149E-06	4.54866E-06	3.30556E-06	2.35676E-06	3.43475E-06	3.48939E-06	-2.03530E-08
3.29185E+00	4.66903E-07	-1.43401E-06	-9.54692E-07	5.93038E-07	-6.98730E-07	-1.51601E-06	1.05929E-06	4.46807E-07	1.92998E-06	2.09324E-06	1.42045E-06	3.51723E-06	3.35720E-06	2.93326E-06	3.07750E-06	2.64715E-06	4.22188E-06	2.64303E-06	4.42605E-06	3.36882E-06	3.54072E-06	3.92819E-06	5.73778E-06	1.94903E-06	9.35424E-07	3.65468E-06	4.13946E-06	3.18888E-06	1.86497E-06	2.52833E-06	2.43327E-06	1.88196E-06	4.07917E-06	2.97906E-06	2.39477E-06	3.35270E-06	1.69583E-06	2.86294E-06	2.66687E-06	2.17068E-06	3.59986E-06	2.36448E-06	3.59581E-06	3.76205E-06	3.40715E-06	1.86617E-06	2.58565E-06	4.33911E-06	-3.10984E-08
3.30075E+00	-1.70053E-07	-1.99148E-06	-1.04484E-06	2.13071E-06	-1.25331E-06	-1.96270E-06	1.46169E-06	8.21673E-07	1.67531E-06	2.84476E-06	1.09782E-06	3.53696E-06	4.06265E-06	2.71655E-06	3.36977E-06	2.79894E-06	4.58220E-06	2.90248E-06	3.85560E-06	4.40382E-06	4.65617E-06	4.92785E-06	4.88686E-06	1.20898E-06	1.08350E-06	3.06274E-06	3.97519E-06	3.02274E-06	3.44357E-06	2.68082E-06	2.59218E-06	2.66215E-06	3.75033E-06	3.40826E-06	2.48715E-06	2.70908E-06	1.06833E-06	3.59467E-06	3.05104E-06	1.49097E-06	2.13777E-06	2.40345E-06	3.00108E-06	2.97517E-06	3.27747E-06	1.61262E-06	1.93780E-06	4.87868E-06	9.14810E-07
3.30964E+00	-1.44420E-06	-1.78869E-06	-3.18892E-07	2.11063E-06	-1.65121E-06	-1.84698E-06	1.83644E-06	1.01210E-06	1.53341E-06	3.34966E-06	1.28854E-06	4.48211E-06	4.75482E-06	2.71268E-06	3.71287E-06	3.56220E-06	4.31191E-06	3.14250E-06	3.85262E-06	5.13513E-06	5.74426E-06	5.58292E-06	4.54054E-06	7.07269E-07	1.91516E-06	2.93990E-06	3.96867E-06	2.73428E-06	3.57174E-06	3.81669E-06	3.64087E-06	3.28553E-06	3.08927E-06	3.54213E-06	2.52419E-06	3.16607E-06	1.58421E-06	4.82449E-06	3.08563E-06	1.26074E-06	2.05738E-06	2.39300E-06	2.55559E-06	2.19003E-06	2.99233E-06	8.49087E-07	2.18227E-06	4.93214E-06	1.54265E-06
3.31854E+00	-1.75415E-06	-5.74138E-07	-2.75637E-07	1.53097E-06	-1.40623E-06	-1.39102E-06	1.71430E-06	2.13219E-06	1.71114E-06	3.08573E-06	2.52418E-06	5.12028E-06	4.90841E-06	3.04483E-06	4.22018E-06	4.67483E-06	3.85516E-06	4.34878E-06	3.84084E-06	4.96879E-06	6.19567E-06	5.49079E-06	4.60095E-06	9.16241E-07	2.61355E-06	2.72166E-06	3.48303E-06	2.90979E-06	3.63513E-06	3.88342E-06	3.87986E-06	3.30782E-06	2.24506E-06	3.00743E-06	2.28303E-06	4.26146E-06	2.55346E-06	5.51966E-06	2.84878E-06	1.02764E-06	3.43608E-06	3.36098E-06	2.49916E-06	2.16814E-06	2.32450E-06	6.32139E-07	2.80383E-06	5.56919E-06	1.97767E-06
3.32742E+00	-2.02066E-06	3.13874E-07	-3.69766E-07	1.63701E-06	-5.85132E-07	-1.79248E-06	1.64839E-06	2.94105E-06	1.58074E-06	2.17276E-06	3.75892E-06	4.62122E-06	4.46121E-06	3.05056E-06	5.18498E-06	4.78585E-06	4.04949E-06	4.36943E-06	3.47152E-06	4.38493E-06	5.85395E-06	4.75327E-06	4.89237E-06	1.68938E-06	3.49308E-06	3.38442E-06	3.33984E-06	1.93217E-06	3.47876E-06	4.33763E-06	3.54324E-06	3.07815E-06	1.36872E-06	2.62080E-06	2.59285E-06	5.19833E-06	3.22425E-06	6.36301E-06	4.21333E-06	1.79527E-06	4.40933E-06	3.33975E-06	2.23375E-06	1.69950E-06	1.47781E-06	1.50977E-06	3.08900E-06	5.88894E-06	2.83256E-06
3.33632E+00	-2.26413E-06	1.02028E-06	-4.23122E-07	1.34265E-06	6.13935E-08	-1.45883E-06	1.62164E-06	3.60378E-06	1.63114E-06	1.75706E-06	3.96844E-06	3.26541E-06	3.95057E-06	3.62309E-06	5.53031E-06	4.11078E-06	4.24653E-06	5.09968E-06	3.56855E-06	3.80954E-06	4.66316E-06	4.27866E-06	4.73109E-06	1.99117E-06	4.10326E-06	2.80331E-06	3.16157E-06	1.12316E-06	3.46366E-06	4.26503E-06	4.06469E-06	3.29382E-06	1.50621E-06	2.70973E-06	2.66042E-06	5.52054E-06	3.09748E-06	6.10966E-06	5.10902E-06	2.25783E-06	4.43012E-06	3.63433E-06	2.53343E-06	2.01851E-06	1.01446E-06	3.06046E-06	3.88527E-06	5.39838E-06	3.21780E-06
3.34521E+00	-1.92997E-06	1.89785E-06	-1.41063E-06	9.10015E-07	-8.04655E-07	-1.02532E-06	2.06477E-06	2.70015E-06	1.94671E-06	2.36727E-06	3.48198E-06	2.49001E-06	4.00647E-06	4.34752E-06	6.29970E-06	4.26342E-06	4.47049E-06	5.51636E-06	4.84235E-06	3.38046E-06	3.79906E-06	4.28285E-06	4.60739E-06	2.99489E-06	4.57384E-06	2.62352E-06	2.42603E-06	1.20025E-06	3.32434E-06	3.20824E-06	5.25724E-06	4.93522E-06	3.34799E-06	2.90810E-06	1.83682E-06	5.89992E-06	2.66443E-06	4.89124E-06	4.29654E-06	2.71192E-06	4.62815E-06	3.68036E-06	3.34882E-06	2.61204E-06	1.05166E-06	4.94229E-06	4.62930E-06	4.73608E-06	3.56871E-06
3.35411E+00	-1.47893E-06	2.26726E-06	-1.56591E-06	1.19001E-06	-1.05590E-06	1.71480E-08	2.03165E-06	1.90249E-06	1.90460E-06	1.98027E-06	3.50487E-06	2.22101E-06	3.44659E-06	5.65634E-06	6.68830E-06	4.99383E-06	3.95705E-06	5.38097E-06	6.29324E-06	3.45347E-06	3.71804E-06	3.98590E-06	4.32298E-06	4.05152E-06	4.81110E-06	2.81426E-06	2.00673E-06	2.41031E-06	3.04822E-06	2.14091E-06	5.80123E-06	5.37659E-06	4.64166E-06	2.63408E-06	1.82747E-06	5.85855E-06	2.27138E-06	4.10257E-06	3.28058E-06	1.89612E-06	4.79844E-06	3.75268E-06	3.58590E-06	3.20861E-06	2.46218E-06	5.59772E-06	4.66259E-06	4.10222E-06	3.15460E-06
3.36300E+00	-9.12673E-07	1.42794E-06	-1.20827E-06	1.91345E-06	-3.89481E-07	4.75611E-07	1.68970E-06	1.84903E-06	2.00422E-06	1.70368E-06	3.04375E-06	2.92987E-06	3.34982E-06	6.42410E-06	6.34496E-06	5.32168E-06	3.13627E-06	4.41820E-06	6.50533E-06	4.06562E-06	4.22378E-06	4.28813E-06	5.31968E-06	5.05217E-06	4.66899E-06	3.82331E-06	3.69160E-06	2.75494E-06	2.58523E-06	2.11142E-06	5.75433E-06	5.39059E-06	4.67205E-06	2.78714E-06	2.17171E-06	5.28577E-06	2.34581E-06	4.27246E-06	2.51067E-06	2.34574E-06	4.94198E-06	3.50614E-06	4.09971E-06	3.42855E-06	4.05188E-06	5.69501E-06	4.58111E-06	3.87222E-06	3.29963E-06
3.37190E+00	-4.32974E-07	5.63097E-07	-6.03904E-07	1.78573E-06	-1.01184E-07	8.92305E-07	1.90213E-06	1.73639E-06	1.58802E-06	2.48148E-06	3.46662E-06	3.76577E-06	3.64957E-06	6.18419E-06	5.94586E-06	5.37039E-06	2.17827E-06	3.69609E-06	5.69428E-06	3.53143E-06	4.28953E-06	3.23011E-06	6.14165E-06	5.09797E-06	4.81824E-06	3.43032E-06	5.32832E-06	3.48010E-06	2.03443E-06	2.37303E-06	5.28491E-06	6.06211E-06	4.60204E-06	4.13539E-06	2.60636E-06	4.38310E-06	3.45182E-06	4.21607E-06	2.38566E-06	2.98961E-06	5.03377E-06	3.33739E-06	3.77455E-06	4.22866E-06	4.56662E-06	4.96746E-06	4.46838E-06	3.56536E-06	3.38862E-06
3.38079E+00	7.96704E-09	1.50320E-07	-1.41085E-07	1.51611E-06	4.45220E-07	9.30448E-07	2.19892E-06	1.78968E-06	1.67222E-06	2.70266E-06	4.23994E-06	4.10102E-06	4.14080E-06	6.90105E-06	5.51882E-06	5.35299E-06	2.28573E-06	4.11870E-06	5.27726E-06	3.43746E-06	4.75064E-06	3.05335E-06	7.03324E-06	5.15881E-06	5.39641E-06	3.06383E-06	6.07580E-06	3.33975E-06	2.81369E-06	2.80555E-06	4.87931E-06	6.69216E-06	4.98671E-06	4.83728E-06	2.62320E-06	4.53638E-06	4.05361E-06	4.45905E-06	2.82995E-06	3.98697E-06	5.10800E-06	4.36974E-06	4.04422E-06	4.46004E-06	5.18979E-06	4.64611E-06	4.51375E-06	3.98704E-06	3.96076E-06
3.38969E+00	7.03664E-08	-6.11685E-08	5.40282E-09	1.26331E-06	3.75057E-07	1.02999E-06	1.80208E-06	1.53138E-06	2.02342E-06	3.13482E-06	4.42126E-06	4.95760E-06	4.76001E-06	6.92719E-06	4.80305E-06	5.38024E-06	2.98249E-06	3.60150E-06	5.52823E-06	3.71235E-06	5.02829E-06	3.03631E-06	6.25191E-06	4.45239E-06	5.71775E-06	2.53206E-06	6.77162E-06	3.38116E-06	3.91082E-06	3.23358E-06	5.03280E-06	6.32176E-06	4.53339E-06	4.93792E-06	2.49833E-06	5.56954E-06	4.34422E-06	5.31407E-06	3.10930E-06	4.63250E-06	4.20686E-06	5.37615E-06	5.27087E-06	4.30360E-06	5.15871E-06	4.96033E-06	3.34530E-06	3.88948E-06	3.49215E-06
3.39858E+00	1.25957E-07	-6.88004E-08	1.41169E-07	7.95017E-07	-3.38856E-08	1.50655E-06	2.14633E-06	9.44874E-07	3.11386E-06	3.90866E-06	4.29270E-06	5.65774E-06	5.48307E-06	6.86868E-06	4.59022E-06	5.69958E-06	4.31509E-06	3.90555E-06	5.71080E-06	3.44676E-06	5.59345E-06	3.54393E-06	5.76216E-06	4.79361E-06	5.86262E-06	2.02673E-06	7.59662E-06	3.29424E-06	4.41117E-06	3.21379E-06	4.57882E-06	6.49564E-06	4.30271E-06	4.79380E-06	1.75282E-06	5.85041E-06	4.90278E-06	4.50567E-06	3.51749E-06	5.86706E-06	4.16981E-06	5.63976E-06	6.12133E-06	4.37825E-06	4.17202E-06	4.78234E-06	3.28155E-06	3.89782E-06	3.59761E-06
3.40748E+00	3.77902E-07	1.90993E-07	1.93398E-07	-5.03465E-07	-6.35945E-07	9.05654E-07	2.34407E-06	1.71698E-06	3.04238E-06	4.10504E-06	3.79576E-06	6.72284E-06	5.90624E-06	6.44791E-06	4.80784E-06	6.45306E-06	4.27818E-06	4.07687E-06	4.48078E-06	4.57789E-06	5.73119E-06	4.05926E-06	4.97794E-06	5.29023E-06	5.71833E-06	2.53337E-06	7.28149E-06	4.51050E-06	4.91797E-06	3.81419E-06	4.01436E-06	6.47510E-06	4.57516E-06	4.82961E-06	1.84899E-06	5.38291E-06	5.66562E-06	4.08824E-06	4.13886E-06	6.48657E-06	4.26436E-06	5.52831E-06	5.64576E-06	4.33706E-06	3.56065E-06	5.00513E-06	3.54074E-06	3.80687E-06	4.36200E-06
3.41638E+00	1.99367E-07	8.08935E-07	6.95867E-07	-1.26882E-06	-3.61820E-07	4.53720E-07	2.46821E-06	2.78995E-06	3.25055E-06	4.58176E-06	3.15809E-06	7.44276E-06	6.15985E-06	6.28922E-06	5.16422E-06	6.82894E-06	4.32367E-06	5.11049E-06	3.42409E-06	4.91324E-06	6.24568E-06	4.62536E-06	4.68677E-06	5.27570E-06	5.02948E-06	3.25069E-06	7.14376E-06	5.74360E-06	4.92610E-06	4.36928E-06	4.09063E-06	5.15138E-06	5.14437E-06	4.99062E-06	3.34852E-06	5.63590E-06	5.68155E-06	4.33113E-06	4.62571E-06	7.05768E-06	4.57981E-06	5.78653E-06	5.11396E-06	3.84669E-06	3.78414E-06	5.71416E-06	4.50765E-06	4.36073E-06	4.96202E-06
3.42527E+00	-6.03159E-07	1.07791E-06	5.65701E-07	-1.42850E-06	-9.16769E-07	3.44409E-07	2.10417E-06	3.49690E-06	3.48039E-06	5.34656E-06	2.28582E-06	7.68262E-06	6.09107E-06	5.80987E-06	5.83357E-06	7.44567E-06	4.60151E-06	5.62267E-06	3.38637E-06	5.05178E-06	6.50351E-06	4.93358E-06	4.24110E-06	4.08063E-06	4.76109E-06	3.73202E-06	7.36522E-06	5.73485E-06	4.92417E-06	4.31506E-06	5.27417E-06	4.23765E-06	5.92495E-06	5.84689E-06	4.51394E-06	5.13649E-06	5.40161E-06	5.51017E-06	4.64700E-06	7.16996E-06	4.84249E-06	5.20216E-06	5.21900E-06	3.53163E-06	4.40716E-06	5.93839E-06	4.56007E-06	4.53402E-06	4.95075E-06
3.43417E+00	-1.22515E-06	8.15964E-07	5.19017E-07	-6.34986E-07	-8.20680E-07	9.51183E-07	2.69890E-06	3.52560E-06	3.99728E-06	5.40652E-06	2.94985E-06	7.07222E-06	6.30780E-06	5.58014E-06	6.14196E-06	7.75193E-06	4.79365E-06	5.86059E-06	4.09559E-06	5.36643E-06	6.23267E-06	5.30138E-06	4.87644E-06	3.55480E-06	4.91513E-06	4.44091E-06	7.35634E-06	4.78376E-06	4.88124E-06	4.07102E-06	6.51666E-06	3.69959E-06	6.45433E-06	5.69692E-06	5.38185E-06	5.38709E-06	5.05855E-06	6.40520E-06	5.81610E-06	7.41111E-06	5.15511E-06	5.01072E-06	4.54762E-06	4.11434E-06	4.76061E-06	5.43542E-06	3.84154E-06	4.48541E-06	5.41326E-06
3.44306E+00	-1.32459E-06	1.39936E-06	9.80454E-07	-1.09120E-07	-5.07287E-07	1.75617E-06	3.23372E-06	3.39771E-06	3.70233E-06	4.76160E-06	4.06737E-06	6.75616E-06	5.81692E-06	5.47045E-06	5.91586E-06	7.19042E-06	5.53915E-06	5.79358E-06	4.30596E-06	6.25765E-06	6.11267E-06	5.62000E-06	5.20505E-06	3.54331E-06	4.94039E-06	5.51285E-06	7.19623E-06	4.41110E-06	5.54067E-06	3.97222E-06	6.94610E-06	3.25299E-06	7.40022E-06	5.58404E-06	5.84850E-06	5.75350E-06	4.76975E-06	6.96047E-06	7.24709E-06	7.15014E-06	5.10381E-06	5.12560E-06	4.11818E-06	4.55627E-06	4.99254E-06	5.40596E-06	3.87346E-06	4.32295E-06	6.16627E-06
3.45195E+00	-7.61941E-07	1.92559E-06	1.26776E-06	3.02340E-07	-4.80870E-08	3.06745E-06	3.02009E-06	1.91432E-06	3.99227E-06	5.04087E-06	5.23940E-06	6.93754E-06	6.12149E-06	5.39039E-06	5.71988E-06	6.89155E-06	5.38553E-06	5.87429E-06	4.62242E-06	6.41135E-06	7.13903E-06	5.37546E-06	5.68379E-06	4.15502E-06	4.55478E-06	5.96675E-06	6.62145E-06	4.35014E-06	5.89625E-06	4.86548E-06	6.57126E-06	3.44263E-06	7.64892E-06	5.94606E-06	5.86935E-06	6.13768E-06	4.56311E-06	6.89408E-06	7.87255E-06	6.60600E-06	4.65766E-06	5.43584E-06	5.04530E-06	5.03352E-06	4.90012E-06	5.97858E-06	4.47401E-06	4.46977E-06	6.37076E-06
3.46084E+00	-2.68813E-07	1.26030E-06	7.80606E-07	2.34740E-07	1.33590E-07	3.32156E-06	3.03983E-06	1.94382E-06	3.76776E-06	5.88089E-06	6.08456E-06	7.92121E-06	6.93238E-06	5.86990E-06	5.46013E-06	6.37880E-06	5.64243E-06	6.14099E-06	4.73792E-06	7.27616E-06	7.67915E-06	5.08461E-06	6.15500E-06	5.03574E-06	5.03824E-06	6.35945E-06	5.59469E-06	4.84366E-06	6.30432E-06	5.61368E-06	5.91757E-06	4.06308E-06	7.85969E-06	6.19941E-06	6.26372E-06	5.86983E-06	4.20410E-06	6.58183E-06	7.99752E-06	6.23370E-06	4.36837E-06	5.73157E-06	6.07058E-06	4.56065E-06	4.87065E-06	6.32772E-06	5.10940E-06	4.26501E-06	6.36213E-06
3.46974E+00	-1.89302E-07	6.94760E-07	6.63351E-07	5.59211E-07	9.04340E-07	2.86217E-06	3.46879E-06	2.15013E-06	4.10324E-06	6.58299E-06	6.14610E-06	8.78110E-06	7.11661E-06	6.11533E-06	5.74763E-06	6.52567E-06	5.65305E-06	6.52370E-06	5.79038E-06	7.71654E-06	7.80053E-06	4.74754E-06	6.85801E-06	6.04384E-06	6.29573E-06	7.20540E-06	5.33517E-06	5.46377E-06	6.57271E-06	5.94424E-06	5.44554E-06	4.43601E-06	7.45636E-06	5.92043E-06	6.13182E-06	5.87933E-06	4.49438E-06	6.67529E-06	8.12627E-06	5.88966E-06	4.24899E-06	6.30293E-06	6.07951E-06	4.19548E-06	4.78624E-06	6.36557E-06	5.50540E-06	4.04445E-06	7.07931E-06
3.47863E+00	2.86118E-08	-1.28277E-09	3.63395E-07	8.42469E-08	6.59099E-07	1.95585E-06	2.79263E-06	2.04137E-06	4.73482E-06	6.90084E-06	6.49519E-06	8.37786E-06	7.19012E-06	5.97062E-06	6.19467E-06	5.99670E-06	5.75116E-06	6.60337E-06	6.43127E-06	7.54575E-06	7.10637E-06	4.36025E-06	7.37491E-06	7.29687E-06	7.12673E-06	6.71625E-06	5.28445E-06	6.37144E-06	5.83837E-06	6.84941E-06	5.24098E-06	5.14227E-06	7.33614E-06	6.93692E-06	5.56076E-06	5.69068E-06	5.47783E-06	6.61151E-06	8.62065E-06	5.43530E-06	4.38670E-06	6.03397E-06	6.48581E-06	4.68352E-06	4.77399E-06	6.40798E-06	6.03592E-06	4.34438E-06	7.27184E-06
3.48753E+00	1.89070E-07	-1.16475E-06	2.00146E-07	-2.25010E-07	4.06147E-07	1.63100E-06	1.96408E-06	2.06988E-06	5.67365E-06	6.73599E-06	6.67311E-06	7.05118E-06	7.37320E-06	6.00848E-06	7.08876E-06	5.98102E-06	5.53949E-06	7.09491E-06	6.42694E-06	7.10503E-06	6.69861E-06	4.83930E-06	7.55052E-06	8.15597E-06	7.35899E-06	6.27904E-06	5.21141E-06	7.50079E-06	5.09819E-06	7.44718E-06	6.34039E-06	5.93890E-06	6.65376E-06	7.36685E-06	5.17611E-06	6.02939E-06	6.66781E-06	7.17987E-06	8.91159E-06	5.00556E-06	4.72770E-06	6.12413E-06	7.14086E-06	5.73009E-06	5.10849E-06	5.73657E-06	6.18935E-06	4.82800E-06	6.96045E-06
3.49642E+00	-5.60346E-07	-1.49155E-06	-4.49636E-07	-3.24965E-07	1.14192E-08	1.70339E-06	1.90310E-06	2.75354E-06	6.96220E-06	6.26101E-06	7.23412E-06	7.21468E-06	6.79626E-06	6.41842E-06	7.69485E-06	6.17247E-06	5.59699E-06	7.53608E-06	6.21683E-06	6.56739E-06	6.44455E-06	5.19054E-06	7.49614E-06	8.42846E-06	6.81484E-06	4.91635E-06	4.71326E-06	7.56892E-06	5.73263E-06	7.63000E-06	6.54584E-06	4.94739E-06	7.01145E-06	7.56747E-06	5.29092E-06	7.10999E-06	7.27475E-06	7.20116E-06	8.10577E-06	4.25956E-06	4.94829E-06	6.44313E-06	7.33755E-06	6.49704E-06	5.90677E-06	5.57133E-06	5.94774E-06	4.96637E-06	6.14464E-06
3.50532E+00	-8.40923E-07	-1.16994E-06	-1.42468E-07	-2.69274E-07	2.93761E-07	1.74775E-06	2.04955E-06	3.18201E-06	7.61490E-06	5.42029E-06	8.18677E-06	7.29872E-06	7.29624E-06	7.21635E-06	8.66444E-06	6.35505E-06	4.82004E-06	8.41512E-06	6.70885E-06	6.50143E-06	6.85181E-06	6.09202E-06	7.14594E-06	8.37246E-06	6.77378E-06	4.75823E-06	5.02924E-06	7.66030E-06	6.62490E-06	7.80252E-06	7.64829E-06	4.18773E-06	7.23131E-06	8.15888E-06	5.64911E-06	7.77469E-06	7.74994E-06	6.74846E-06	6.91689E-06	3.21996E-06	4.68377E-06	6.16547E-06	6.80258E-06	5.94673E-06	6.61483E-06	5.45330E-06	6.23010E-06	5.34365E-06	5.84365E-06
3.51421E+00	-1.36772E-06	-2.00790E-08	1.87288E-07	-5.76478E-07	-5.25141E-08	1.85040E-06	2.72480E-06	2.60585E-06	8.25119E-06	5.02537E-06	8.13870E-06	8.12274E-06	8.80474E-06	7.58261E-06	8.66200E-06	6.95498E-06	5.06192E-06	8.04495E-06	6.32150E-06	6.97826E-06	7.65458E-06	6.98333E-06	7.27866E-06	8.18614E-06	6.81140E-06	4.21904E-06	4.82903E-06	7.02694E-06	7.58184E-06	8.24833E-06	8.12999E-06	4.46106E-06	7.54662E-06	8.92575E-06	5.97754E-06	8.45461E-06	7.23741E-06	6.54535E-06	6.44385E-06	3.34711E-06	4.37630E-06	6.77331E-06	6.70206E-06	5.13732E-06	7.72488E-06	5.69789E-06	6.58876E-06	5.12003E-06	5.05219E-06
3.52311E+00	-1.02491E-06	7.84901E-08	8.27787E-08	7.25985E-08	-3.71858E-07	9.79386E-07	3.37419E-06	2.55973E-06	7.84040E-06	4.30827E-06	7.58591E-06	8.57746E-06	9.80858E-06	7.96524E-06	8.31202E-06	7.84033E-06	5.64748E-06	7.30527E-06	6.27152E-06	8.54789E-06	8.74279E-06	8.61243E-06	8.26741E-06	8.32777E-06	8.18345E-06	4.37886E-06	5.31307E-06	6.27754E-06	7.61612E-06	8.69718E-06	8.11405E-06	4.77463E-06	7.42757E-06	8.69173E-06	6.48222E-06	8.63529E-06	6.75829E-06	6.80683E-06	6.34020E-06	3.60104E-06	4.91266E-06	6.95254E-06	6.54721E-06	4.89846E-06	8.44887E-06	5.55908E-06	6.19845E-06	4.65387E-06	4.95308E-06
3.53201E+00	-3.99288E-07	-8.80475E-07	2.89028E-07	2.77862E-07	-6.21189E-07	1.22073E-07	3.85441E-06	1.99685E-06	6.89152E-06	4.90506E-06	7.52533E-06	8.92867E-06	9.73015E-06	8.03494E-06	8.42312E-06	9.04988E-06	6.11716E-06	7.03138E-06	7.11721E-06	9.52938E-06	9.60805E-06	8.26960E-06	8.94902E-06	8.28334E-06	9.28625E-06	4.38774E-06	6.09160E-06	6.70288E-06	7.35407E-06	9.27719E-06	7.14396E-06	4.74353E-06	7.33698E-06	8.33963E-06	7.53961E-06	8.22296E-06	6.42105E-06	7.06093E-06	7.03350E-06	4.34631E-06	6.25803E-06	6.73861E-06	6.83391E-06	5.57507E-06	8.66741E-06	5.86370E-06	5.95305E-06	4.68709E-06	5.00352E-06
3.54090E+00	3.04880E-07	-1.21741E-06	7.74445E-07	4.30902E-07	-5.18194E-07	4.63357E-08	4.50104E-06	2.49511E-06	5.53898E-06	5.81639E-06	8.29770E-06	7.74451E-06	9.61614E-06	8.00026E-06	7.29470E-06	8.48567E-06	6.08306E-06	7.65220E-06	7.32324E-06	9.46883E-06	9.65215E-06	7.19216E-06	8.62383E-06	8.00482E-06	9.88277E-06	5.24022E-06	7.59757E-06	7.39871E-06	6.48545E-06	9.36379E-06	7.10819E-06	4.83554E-06	6.59094E-06	8.25472E-06	7.68518E-06	7.73371E-06	5.97286E-06	7.16819E-06	7.92668E-06	5.85459E-06	7.10206E-06	6.08031E-06	5.86847E-06	5.95145E-06	8.61949E-06	5.39251E-06	5.33000E-06	4.85491E-06	4.72056E-06
3.54980E+00	5.03624E-07	-9.59647E-07	5.60029E-07	7.29236E-07	2.05437E-07	3.09037E-07	4.78204E-06	2.83554E-06	5.27513E-06	6.77705E-06	7.89474E-06	7.79187E-06	9.00952E-06	7.96917E-06	6.64364E-06	8.73689E-06	6.63056E-06	8.55350E-06	8.54014E-06	9.16076E-06	9.72727E-06	5.61183E-06	9.04440E-06	7.89838E-06	8.86218E-06	5.27656E-06	8.60858E-06	8.67110E-06	6.82770E-06	8.91839E-06	7.20126E-06	5.18908E-06	6.16201E-06	8.03693E-06	7.08451E-06	7.20778E-06	5.61020E-06	7.27316E-06	7.73737E-06	7.14382E-06	7.38327E-06	5.89946E-06	5.24725E-06	5.73152E-06	9.25782E-06	5.55316E-06	5.28015E-06	4.37336E-06	5.35109E-06
3.55869E+00	7.35412E-07	-1.01957E-06	8.09585E-07	1.61544E-06	2.80431E-07	7.03514E-07	5.22279E-06	2.88874E-06	5.20557E-06	6.70842E-06	7.67770E-06	7.78211E-06	8.00767E-06	9.05534E-06	6.96781E-06	8.23904E-06	7.07497E-06	8.66962E-06	9.25146E-06	8.62178E-06	9.83082E-06	4.88851E-06	9.09322E-06	8.01192E-06	8.05829E-06	6.86325E-06	8.61075E-06	9.48866E-06	8.12302E-06	7.92036E-06	7.36446E-06	5.83551E-06	6.18862E-06	7.65452E-06	6.28244E-06	7.15746E-06	6.32116E-06	7.15112E-06	7.55242E-06	8.26851E-06	7.97345E-06	6.09500E-06	4.94927E-06	5.73640E-06	8.95293E-06	5.42281E-06	4.87287E-06	4.41648E-06	5.97664E-06
3.56758E+00	7.74090E-07	-1.08796E-06	7.92575E-07	2.19760E-06	1.41850E-07	7.77204E-07	5.53340E-06	3.26789E-06	5.40481E-06	6.44687E-06	7.58143E-06	8.03303E-06	8.32923E-06	9.57798E-06	7.80113E-06	8.85905E-06	7.86095E-06	8.05230E-06	9.57879E-06	8.12170E-06	1.01522E-05	4.78602E-06	8.30326E-06	8.55037E-06	7.53217E-06	8.45801E-06	9.04304E-06	1.01642E-05	8.56815E-06	7.33610E-06	7.10206E-06	6.22959E-06	6.50659E-06	7.07057E-06	6.33956E-06	6.75001E-06	6.62750E-06	7.07549E-06	8.22456E-06	8.17415E-06	8.57831E-06	6.77866E-06	5.33744E-06	5.76135E-06	8.32556E-06	5.41492E-06	4.37868E-06	5.60600E-06	5.72386E-06
3.57647E+00	4.37341E-07	-5.97595E-07	6.35392E-07	2.59686E-06	-2.76271E-07	8.17635E-07	5.62994E-06	4.18652E-06	5.10301E-06	6.53865E-06	8.28066E-06	7.52513E-06	9.17875E-06	9.86348E-06	7.85284E-06	9.86967E-06	8.75064E-06	7.58143E-06	9.95232E-06	7.22285E-06	1.02406E-05	5.41977E-06	7.92714E-06	8.74568E-06	7.60175E-06	8.62696E-06	9.33950E-06	1.05165E-05	8.55092E-06	7.72941E-06	7.07642E-06	7.33682E-06	6.75551E-06	6.45514E-06	7.06144E-06	7.13550E-06	5.95445E-06	7.34576E-06	9.17479E-06	7.96406E-06	8.51681E-06	7.46914E-06	4.82041E-06	6.20718E-06	7.72764E-06	4.87742E-06	4.92345E-06	7.29672E-06	6.18344E-06
3.58537E+00	-6.30747E-07	-5.85730E-07	2.80767E-07	2.60945E-06	-5.91083E-07	1.67823E-06	3.97207E-06	4.69336E-06	5.43946E-06	6.97359E-06	8.78159E-06	8.07629E-06	9.56320E-06	1.00231E-05	8.48580E-06	1.16058E-05	9.35677E-06	7.64328E-06	1.16626E-05	7.25130E-06	9.78979E-06	6.47453E-06	8.25105E-06	9.23688E-06	7.20619E-06	7.86423E-06	9.13837E-06	1.04441E-05	8.76716E-06	8.30771E-06	6.23013E-06	7.02555E-06	7.47086E-06	6.56105E-06	7.93238E-06	7.05776E-06	5.23662E-06	7.63408E-06	9.18554E-06	7.62072E-06	7.78474E-06	7.47131E-06	4.63757E-06	6.37487E-06	7.59553E-06	5.26196E-06	6.65416E-06	7.68745E-06	5.96071E-06
3.59426E+00	-7.73234E-07	-9.74772E-10	3.55322E-07	1.88358E-06	-3.59317E-07	2.38266E-06	3.28478E-06	5.19043E-06	7.18914E-06	7.67501E-06	9.36466E-06	7.95931E-06	9.66919E-06	1.00777E-05	8.72700E-06	1.12907E-05	9.17219E-06	8.20930E-06	1.22529E-05	8.06918E-06	9.72648E-06	8.12394E-06	8.99751E-06	9.54552E-06	7.58174E-06	8.57178E-06	9.30967E-06	9.05195E-06	9.30806E-06	8.44236E-06	6.64425E-06	7.40024E-06	8.25242E-06	6.95822E-06	8.58639E-06	6.56841E-06	5.43963E-06	7.70726E-06	9.20330E-06	7.64061E-06	7.11739E-06	6.77135E-06	5.15481E-06	7.52331E-06	7.52762E-06	5.40580E-06	7.22491E-06	7.57971E-06	5.47224E-06
3.60316E+00	-3.66258E-07	7.40668E-07	7.91719E-07	1.97741E-06	1.90095E-09	3.05480E-06	2.31172E-06	5.18659E-06	7.84935E-06	8.23902E-06	9.15037E-06	8.63349E-06	1.08816E-05	9.57623E-06	9.30178E-06	1.06519E-05	9.51555E-06	8.56698E-06	1.16182E-05	9.61047E-06	9.83018E-06	8.45393E-06	8.92518E-06	9.40577E-06	7.55295E-06	8.76144E-06	9.68052E-06	8.62256E-06	1.02441E-05	8.35783E-06	8.04415E-06	7.75604E-06	8.36410E-06	7.54770E-06	8.75552E-06	6.03066E-06	5.75325E-06	8.03092E-06	9.68977E-06	7.25462E-06	6.85480E-06	6.81614E-06	6.34777E-06	8.44030E-06	7.34806E-06	5.14583E-06	6.77335E-06	6.75031E-06	5.49050E-06
3.61205E+00	2.09557E-07	1.00209E-06	5.59081E-07	1.50713E-06	5.70245E-07	3.19852E-06	1.97663E-06	6.28110E-06	7.78909E-06	9.11454E-06	9.28661E-06	9.37840E-06	1.18385E-05	1.01560E-05	9.80413E-06	9.85954E-06	9.22292E-06	9.04934E-06	1.09437E-05	1.03406E-05	1.02745E-05	8.32785E-06	9.01431E-06	8.70530E-06	8.29812E-06	9.44999E-06	1.02631E-05	7.50725E-06	1.05048E-05	7.21773E-06	9.27574E-06	7.87042E-06	7.45466E-06	8.79846E-06	8.23920E-06	6.49521E-06	5.81120E-06	8.69704E-06	9.49338E-06	7.17332E-06	6.85333E-06	6.99812E-06	5.96201E-06	8.19969E-06	7.61397E-06	5.40616E-06	6.27837E-06	6.07005E-06	5.46294E-06
3.62095E+00	4.87706E-07	6.45399E-07	4.79123E-07	8.77134E-07	1.69562E-06	3.28310E-06	2.12564E-06	7.32827E-06	8.36492E-06	8.89497E-06	9.13949E-06	1.05814E-05	1.15603E-05	1.04513E-05	1.01071E-05	9.32177E-06	8.57440E-06	9.10431E-06	1.04972E-05	9.87708E-06	1.02822E-05	8.31538E-06	8.55792E-06	8.96910E-06	8.75987E-06	9.05459E-06	1.00816E-05	7.21257E-06	9.59670E-06	7.41780E-06	9.72039E-06	7.45795E-06	7.72863E-06	9.81333E-06	7.62111E-06	7.40218E-06	6.35935E-06	9.04753E-06	8.85934E-06	7.02168E-06	6.13086E-06	6.13657E-06	6.05362E-06	7.00709E-06	8.08950E-06	6.42061E-06	6.11534E-06	6.36737E-06	5.95497E-06
3.62984E+00	-1.45686E-08	8.72157E-07	-5.08265E-08	-3.36310E-07	2.78216E-06	2.15055E-06	2.62464E-06	8.82540E-06	9.65766E-06	8.31359E-06	8.25590E-06	1.15840E-05	1.10299E-05	1.05821E-05	1.06336E-05	1.02494E-05	8.54067E-06	9.92138E-06	9.76774E-06	9.48423E-06	1.03737E-05	9.41787E-06	8.24974E-06	9.68302E-06	9.28413E-06	8.39925E-06	9.26312E-06	7.21967E-06	7.64654E-06	7.63850E-06	9.89884E-06	7.72210E-06	7.88168E-06	1.01491E-05	8.37247E-06	7.62209E-06	7.23784E-06	9.09786E-06	9.56700E-06	6.91175E-06	5.56657E-06	6.20182E-06	6.66033E-06	6.55334E-06	7.82582E-06	7.32335E-06	6.38771E-06	7.21989E-06	6.48530E-06
3.63874E+00	-5.91573E-07	1.08090E-06	-4.62200E-07	-6.57022E-07	3.39219E-06	1.48645E-06	3.26450E-06	8.44722E-06	1.01607E-05	7.21503E-06	7.79216E-06	1.27270E-05	1.11925E-05	1.07916E-05	1.14188E-05	1.01315E-05	9.35223E-06	1.06463E-05	9.84833E-06	9.14339E-06	1.04171E-05	1.05072E-05	8.72781E-06	1.04951E-05	9.15446E-06	7.63313E-06	8.29217E-06	7.02619E-06	7.33121E-06	8.01818E-06	9.23194E-06	7.55825E-06	8.30527E-06	9.63282E-06	8.64623E-06	8.00536E-06	7.67817E-06	8.77271E-06	9.60673E-06	6.57323E-06	6.52721E-06	6.90772E-06	7.55180E-06	6.72956E-06	8.12071E-06	6.97822E-06	6.57649E-06	7.72260E-06	6.15068E-06
3.64764E+00	-1.51630E-07	7.27556E-07	-1.22777E-06	-7.63045E-07	2.89172E-06	2.06042E-06	4.21974E-06	7.57334E-06	9.47755E-06	7.65598E-06	8.49779E-06	1.19557E-05	1.18357E-05	1.16631E-05	1.07711E-05	8.69920E-06	9.88605E-06	1.17958E-05	9.81016E-06	8.53516E-06	9.94969E-06	1.10574E-05	1.06409E-05	9.86134E-06	1.03007E-05	8.74812E-06	7.77682E-06	7.95682E-06	7.18488E-06	7.87107E-06	8.89492E-06	6.55540E-06	7.92750E-06	8.61214E-06	7.72621E-06	8.12663E-06	7.65152E-06	7.74437E-06	9.71779E-06	6.39908E-06	8.21819E-06	8.02831E-06	7.48924E-06	6.99804E-06	8.02740E-06	6.92006E-06	5.97970E-06	7.62682E-06	5.83761E-06
3.65653E+00	1.30816E-07	1.46217E-07	-1.51851E-06	-3.57105E-07	2.34977E-06	1.70743E-06	5.18428E-06	7.00000E-06	9.09256E-06	8.09918E-06	9.16179E-06	1.08790E-05	1.11619E-05	1.16452E-05	1.01656E-05	7.83299E-06	1.03903E-05	1.27230E-05	8.81755E-06	8.32157E-06	9.80388E-06	1.09256E-05	1.13576E-05	9.80790E-06	1.00778E-05	9.49027E-06	8.74424E-06	9.72902E-06	7.84343E-06	7.61075E-06	9.22080E-06	6.89398E-06	7.07527E-06	7.85017E-06	6.33046E-06	8.69832E-06	8.62751E-06	7.44963E-06	9.61274E-06	7.32577E-06	9.13971E-06	8.31164E-06	8.24401E-06	7.36462E-06	7.75066E-06	7.06073E-06	5.82613E-06	8.05833E-06	6.68297E-06
3.66542E+00	1.09184E-06	-3.24901E-07	-1.58039E-06	3.32252E-07	7.94443E-07	2.01888E-06	5.21861E-06	6.89336E-06	8.20143E-06	9.18299E-06	9.09974E-06	1.01240E-05	1.06863E-05	1.08919E-05	9.81816E-06	8.37600E-06	1.03972E-05	1.29759E-05	8.36938E-06	8.27053E-06	9.95288E-06	1.08557E-05	1.09536E-05	8.99269E-06	9.53833E-06	9.35355E-06	9.13762E-06	1.08450E-05	8.43456E-06	7.40243E-06	9.29474E-06	7.80443E-06	7.25813E-06	7.78142E-06	5.77926E-06	9.61893E-06	8.62595E-06	9.00818E-06	9.19559E-06	7.19241E-06	8.41220E-06	8.49460E-06	8.17156E-06	6.91946E-06	7.56409E-06	7.79058E-06	7.07499E-06	8.05233E-06	7.51512E-06
3.67431E+00	1.39499E-06	1.15702E-07	-1.26287E-06	7.30986E-07	-7.05604E-07	3.62617E-06	4.01603E-06	6.48767E-06	7.82893E-06	9.78760E-06	1.00270E-05	1.05756E-05	1.09874E-05	1.00130E-05	9.90261E-06	8.66429E-06	9.75174E-06	1.29087E-05	8.58133E-06	8.01679E-06	9.87107E-06	1.03139E-05	1.19264E-05	9.07276E-06	8.95363E-06	8.90551E-06	9.22486E-06	1.08566E-05	8.14470E-06	7.64175E-06	9.43944E-06	8.10999E-06	8.65029E-06	8.61785E-06	5.66217E-06	9.40980E-06	8.70168E-06	9.97879E-06	8.94380E-06	6.61249E-06	7.94575E-06	8.87560E-06	8.67848E-06	7.66274E-06	8.38443E-06	8.40276E-06	8.25517E-06	8.03798E-06	8.32217E-06
3.68321E+00	9.12131E-07	-7.35429E-07	-8.52084E-07	1.19069E-06	-1.27538E-06	3.54986E-06	3.54842E-06	6.00080E-06	7.85918E-06	1.03118E-05	1.02184E-05	1.06714E-05	1.07712E-05	9.57721E-06	1.00500E-05	8.17081E-06	9.54598E-06	1.27189E-05	8.49744E-06	8.52999E-06	9.60854E-06	9.24251E-06	1.18221E-05	1.01515E-05	8.31733E-06	9.24275E-06	8.97432E-06	9.84898E-06	7.73850E-06	8.47241E-06	9.89493E-06	7.71737E-06	9.48881E-06	9.39980E-06	6.03493E-06	1.03468E-05	8.63691E-06	9.88994E-06	8.86909E-06	7.37688E-06	8.60579E-06	9.59961E-06	8.19917E-06	8.69544E-06	9.29547E-06	8.53565E-06	9.28072E-06	8.57872E-06	7.98699E-06
3.69210E+00	6.13934E-07	-1.90707E-06	4.16303E-07	1.30519E-06	-1.04259E-06	3.44502E-06	3.66266E-06	5.85802E-06	8.45625E-06	1.03218E-05	9.94565E-06	1.08701E-05	9.75053E-06	9.99828E-06	1.03325E-05	8.90981E-06	1.02157E-05	1.17568E-05	8.82201E-06	9.90252E-06	9.46833E-06	8.22945E-06	1.11331E-05	1.05426E-05	7.88453E-06	9.47118E-06	8.65927E-06	8.42706E-06	8.23722E-06	8.89195E-06	9.63673E-06	7.87029E-06	9.20686E-06	9.17652E-06	7.13403E-06	1.06948E-05	8.61966E-06	9.39076E-06	9.11091E-06	8.29668E-06	8.85621E-06	9.96321E-06	7.57769E-06	8.67369E-06	1.04212E-05	8.24780E-06	9.09435E-06	9.71950E-06	7.20387E-06
3.70100E+00	6.46696E-07	-1.96730E-06	1.24326E-06	9.11795E-07	-6.36367E-07	3.91003E-06	3.08491E-06	6.21956E-06	9.82591E-06	9.93566E-06	1.02822E-05	1.06116E-05	9.27131E-06	9.91214E-06	1.04543E-05	9.52122E-06	1.14157E-05	1.10414E-05	9.74900E-06	1.13050E-05	9.52982E-06	8.88229E-06	1.09858E-05	1.01207E-05	8.21859E-06	9.62986E-06	8.00888E-06	8.80899E-06	9.21805E-06	9.39791E-06	9.17255E-06	8.42147E-06	9.54574E-06	9.51148E-06	8.39930E-06	1.08962E-05	9.05884E-06	8.48507E-06	9.51583E-06	8.35169E-06	8.59210E-06	9.82672E-06	7.02916E-06	8.35469E-06	1.00342E-05	7.97561E-06	8.52764E-06	9.87072E-06	6.74073E-06
3.70989E+00	2.54143E-07	-1.86902E-06	1.16554E-06	8.24636E-08	1.13202E-06	3.28957E-06	3.90430E-06	6.87442E-06	9.94953E-06	1.03957E-05	1.06603E-05	1.00321E-05	9.00311E-06	1.00126E-05	9.90737E-06	9.88175E-06	1.20261E-05	9.16848E-06	1.01950E-05	1.11067E-05	1.04735E-05	1.01085E-05	1.12705E-05	8.93222E-06	8.07595E-06	9.58905E-06	7.97835E-06	9.39222E-06	9.13786E-06	9.29204E-06	9.44208E-06	9.41510E-06	9.55286E-06	9.80956E-06	9.36539E-06	1.02083E-05	1.01805E-05	8.85101E-06	9.95252E-06	8.71257E-06	8.32834E-06	8.85462E-06	7.80865E-06	8.86113E-06	9.02370E-06	7.17860E-06	8.22048E-06	9.21081E-06	6.81514E-06
3.71879E+00	-1.39271E-07	-1.64480E-06	1.77506E-06	-6.30828E-07	2.87627E-06	3.34532E-06	4.98489E-06	8.31697E-06	9.12088E-06	1.05693E-05	1.04774E-05	1.02880E-05	8.70932E-06	1.03799E-05	1.02056E-05	1.00706E-05	1.23899E-05	8.01504E-06	1.01675E-05	1.08129E-05	1.01817E-05	1.12975E-05	1.07000E-05	8.45781E-06	9.10721E-06	9.27811E-06	8.08309E-06	9.13314E-06	8.82399E-06	9.38829E-06	8.50374E-06	1.06208E-05	9.69099E-06	1.01976E-05	9.59493E-06	9.97799E-06	1.09103E-05	9.84351E-06	9.80876E-06	9.25422E-06	8.30920E-06	7.95684E-06	8.10690E-06	9.34794E-06	8.61270E-06	7.42908E-06	8.22245E-06	8.83151E-06	7.27445E-06
3.72768E+00	-6.60015E-07	-1.09000E-06	2.00150E-06	-8.55597E-07	3.26963E-06	3.72107E-06	4.81239E-06	8.82370E-06	8.75964E-06	1.00245E-05	1.10351E-05	1.06976E-05	8.90749E-06	1.01880E-05	1.08059E-05	1.06761E-05	1.16123E-05	8.34872E-06	1.06736E-05	1.01993E-05	9.64703E-06	1.16037E-05	1.00830E-05	8.97516E-06	9.36250E-06	9.09837E-06	8.30906E-06	8.15301E-06	9.05643E-06	9.69139E-06	7.35460E-06	1.09540E-05	9.06898E-06	9.80876E-06	9.70396E-06	8.94518E-06	1.08740E-05	1.10854E-05	9.86561E-06	9.72412E-06	8.36731E-06	7.49022E-06	9.08256E-06	9.46566E-06	8.30552E-06	7.52583E-06	8.32315E-06	8.38942E-06	8.20553E-06
3.73658E+00	-6.20848E-08	-9.88613E-08	1.14708E-06	-8.52478E-07	3.52421E-06	3.68571E-06	4.94343E-06	8.45140E-06	9.41389E-06	8.96325E-06	1.17263E-05	1.08349E-05	9.17732E-06	1.08260E-05	1.14239E-05	1.15439E-05	1.09837E-05	9.73774E-06	1.18578E-05	1.01066E-05	1.00778E-05	1.18806E-05	9.96377E-06	1.07637E-05	9.49572E-06	9.00971E-06	9.09729E-06	7.44409E-06	9.33720E-06	1.05295E-05	6.85535E-06	1.06267E-05	9.46586E-06	9.72961E-06	9.61352E-06	8.09494E-06	1.11780E-05	1.17322E-05	9.46760E-06	1.02554E-05	8.41103E-06	7.69382E-06	8.86828E-06	8.17565E-06	8.15745E-06	7.49491E-06	8.75203E-06	7.79739E-06	8.52698E-06
3.74547E+00	2.95120E-07	-4.28761E-08	1.92996E-07	-5.17290E-08	2.82913E-06	3.80044E-06	5.08995E-06	8.55786E-06	8.92080E-06	9.32604E-06	1.26561E-05	1.13092E-05	9.76205E-06	1.15650E-05	1.22056E-05	1.20295E-05	1.07262E-05	1.03521E-05	1.23462E-05	9.51269E-06	1.08729E-05	1.10111E-05	9.20349E-06	1.22402E-05	1.00703E-05	9.78580E-06	8.75852E-06	7.49867E-06	9.70239E-06	1.15142E-05	6.86078E-06	1.08908E-05	9.45643E-06	9.85302E-06	9.84236E-06	8.10989E-06	1.07651E-05	1.17860E-05	9.04716E-06	1.04031E-05	8.79384E-06	9.24110E-06	8.28696E-06	7.96588E-06	7.81272E-06	7.40502E-06	8.99794E-06	7.60605E-06	9.09211E-06
3.75437E+00	-6.66574E-07	-7.39506E-07	6.94986E-07	6.05600E-07	2.05407E-06	3.92694E-06	4.71919E-06	8.87728E-06	8.47326E-06	9.50930E-06	1.28075E-05	1.29615E-05	9.73378E-06	1.15651E-05	1.30839E-05	1.15337E-05	1.04814E-05	1.16878E-05	1.29498E-05	9.67118E-06	1.15921E-05	9.22132E-06	9.05773E-06	1.30031E-05	9.75733E-06	9.78641E-06	8.85246E-06	8.14828E-06	1.08969E-05	1.26867E-05	7.84423E-06	1.16450E-05	9.72674E-06	8.68661E-06	1.01577E-05	8.40888E-06	1.02336E-05	1.09190E-05	8.56247E-06	1.07432E-05	9.08308E-06	9.30691E-06	7.57471E-06	8.42895E-06	8.10729E-06	8.67386E-06	9.14691E-06	7.18655E-06	9.91381E-06
3.76327E+00	-1.42025E-06	-6.40031E-07	7.05267E-07	5.66346E-07	7.16651E-07	4.03553E-06	4.56731E-06	8.25997E-06	8.20335E-06	1.04182E-05	1.31501E-05	1.42731E-05	1.01190E-05	1.18049E-05	1.36668E-05	1.14157E-05	1.05181E-05	1.28190E-05	1.33491E-05	1.02327E-05	1.17250E-05	8.85179E-06	9.45820E-06	1.24559E-05	9.72173E-06	1.15842E-05	9.61029E-06	9.03609E-06	1.22991E-05	1.30070E-05	8.68194E-06	1.17050E-05	9.89608E-06	8.07251E-06	8.87437E-06	8.98032E-06	8.95638E-06	1.00109E-05	8.18720E-06	1.01582E-05	8.86707E-06	8.89343E-06	7.30373E-06	8.90837E-06	8.39098E-06	9.14207E-06	8.76147E-06	6.31579E-06	9.93854E-06
3.77216E+00	-1.82531E-06	-4.58096E-07	1.42455E-06	-3.24297E-07	-1.13681E-07	4.66421E-06	4.31382E-06	8.49384E-06	8.09605E-06	1.19448E-05	1.24597E-05	1.44113E-05	1.06047E-05	1.27056E-05	1.39787E-05	1.14228E-05	1.06661E-05	1.31057E-05	1.31398E-05	1.09531E-05	1.14397E-05	9.21259E-06	9.86778E-06	1.21726E-05	1.03308E-05	1.23167E-05	1.00207E-05	9.34291E-06	1.32825E-05	1.20842E-05	8.75098E-06	1.14037E-05	1.01960E-05	8.13988E-06	7.92510E-06	9.09094E-06	8.06330E-06	9.12669E-06	8.16064E-06	1.00279E-05	8.74633E-06	8.64162E-06	6.83898E-06	9.03014E-06	8.66960E-06	9.17966E-06	9.12893E-06	6.51269E-06	8.93695E-06
3.78106E+00	-1.66531E-06	-4.25143E-07	2.51286E-06	-1.47361E-06	-7.05027E-07	4.74132E-06	4.62431E-06	8.76987E-06	7.73997E-06	1.35225E-05	1.18961E-05	1.38928E-05	1.07501E-05	1.25224E-05	1.37283E-05	1.07435E-05	1.14554E-05	1.27996E-05	1.24125E-05	1.03260E-05	1.15336E-05	9.83034E-06	9.85247E-06	1.12538E-05	1.08526E-05	1.27950E-05	1.02590E-05	9.69746E-06	1.31765E-05	1.04834E-05	8.41057E-06	1.06136E-05	9.04255E-06	8.66080E-06	8.19338E-06	9.37476E-06	8.37841E-06	8.92391E-06	8.39436E-06	9.95800E-06	8.75553E-06	9.00919E-06	7.31083E-06	9.44151E-06	8.68112E-06	8.81690E-06	8.69883E-06	6.92761E-06	8.46755E-06
3.78994E+00	-1.61193E-06	1.50586E-08	2.79279E-06	-1.77725E-06	-2.02099E-07	5.14081E-06	5.20865E-06	8.35315E-06	8.54666E-06	1.37451E-05	1.16192E-05	1.29597E-05	1.08068E-05	1.20559E-05	1.39620E-05	9.93147E-06	1.21781E-05	1.22549E-05	1.18574E-05	9.66907E-06	1.10404E-05	1.02846E-05	1.02550E-05	1.01945E-05	1.11537E-05	1.24607E-05	1.04598E-05	9.90660E-06	1.19449E-05	8.74879E-06	7.95535E-06	9.86188E-06	8.28745E-06	9.06736E-06	8.22883E-06	9.46309E-06	9.97381E-06	9.15815E-06	8.72054E-06	9.36866E-06	8.35555E-06	9.34640E-06	7.85012E-06	8.67926E-06	8.34200E-06	8.77247E-06	8.42341E-06	7.32036E-06	8.27455E-06
3.79884E+00	-8.97818E-07	-1.14543E-07	1.80221E-06	-1.27136E-06	7.82220E-07	5.53837E-06	5.83482E-06	7.87873E-06	9.77565E-06	1.34859E-05	1.16067E-05	1.16926E-05	1.12966E-05	1.20123E-05	1.27034E-05	1.02833E-05	1.18609E-05	1.14837E-05	1.11836E-05	9.70112E-06	9.77025E-06	1.09093E-05	9.65606E-06	9.96912E-06	1.15622E-05	1.29756E-05	9.72434E-06	1.04606E-05	1.07724E-05	7.74864E-06	7.40401E-06	9.36380E-06	8.68344E-06	9.59578E-06	8.95120E-06	9.88783E-06	1.05041E-05	9.36243E-06	9.41225E-06	8.50221E-06	7.72260E-06	9.11088E-06	7.79879E-06	8.21639E-06	8.44704E-06	8.45830E-06	9.38836E-06	7.52558E-06	8.05306E-06
3.80773E+00	-7.56907E-07	-9.68165E-07	1.51468E-06	-8.62351E-07	1.02582E-06	6.02813E-06	7.03275E-06	8.16939E-06	1.01018E-05	1.31833E-05	1.11771E-05	1.10534E-05	1.12547E-05	1.17367E-05	1.21742E-05	1.08864E-05	1.16734E-05	1.07799E-05	1.08291E-05	1.01731E-05	8.91629E-06	1.06491E-05	9.70467E-06	1.00244E-05	1.16360E-05	1.23722E-05	9.35990E-06	1.04738E-05	9.60599E-06	8.21821E-06	7.26506E-06	9.41097E-06	9.24562E-06	9.88960E-06	9.43821E-06	9.67615E-06	1.06822E-05	8.99581E-06	9.36288E-06	8.36259E-06	7.24215E-06	9.57918E-06	8.10687E-06	7.78692E-06	8.49667E-06	8.41760E-06	9.82922E-06	8.16327E-06	8.18632E-06
3.81663E+00	-3.74773E-07	-1.20963E-06	5.72401E-07	1.07790E-07	1.24910E-06	5.76396E-06	7.53790E-06	8.26475E-06	9.84981E-06	1.28721E-05	1.07641E-05	1.15026E-05	1.22438E-05	1.11325E-05	1.09837E-05	1.15207E-05	1.25157E-05	9.66171E-06	1.12479E-05	9.80456E-06	8.92218E-06	9.72090E-06	9.63980E-06	1.05006E-05	1.14910E-05	1.15340E-05	9.60575E-06	1.17108E-05	9.25847E-06	8.29800E-06	7.33774E-06	1.04276E-05	9.13608E-06	9.73887E-06	9.22376E-06	1.02698E-05	1.04493E-05	8.74047E-06	9.29338E-06	7.57350E-06	7.09683E-06	1.05538E-05	7.32498E-06	7.58045E-06	8.77940E-06	8.34970E-06	8.34019E-06	8.25994E-06	8.27796E-06
3.82552E+00	-2.13632E-07	-6.85498E-07	-2.16393E-07	1.31546E-06	1.82633E-06	4.59607E-06	7.71326E-06	8.00737E-06	1.02206E-05	1.19566E-05	1.01171E-05	1.12513E-05	1.19916E-05	1.10856E-05	1.06883E-05	1.15069E-05	1.24850E-05	9.56894E-06	1.22925E-05	1.09751E-05	9.66582E-06	9.64651E-06	9.74438E-06	1.01022E-05	1.16403E-05	1.07438E-05	9.41818E-06	1.21400E-05	9.40603E-06	9.21656E-06	8.57761E-06	1.04300E-05	9.39178E-06	9.23090E-06	9.35378E-06	1.01322E-05	1.08105E-05	8.29093E-06	9.19925E-06	7.31529E-06	7.68776E-06	1.13014E-05	7.08855E-06	7.18715E-06	7.69589E-06	8.29275E-06	8.45954E-06	7.61311E-06	9.13306E-06
3.83442E+00	2.53934E-08	5.94760E-07	-3.95486E-07	1.34577E-06	2.38075E-06	3.85249E-06	7.49557E-06	8.99494E-06	9.99220E-06	1.15142E-05	1.02554E-05	1.09170E-05	1.09311E-05	1.08410E-05	9.96907E-06	1.21074E-05	1.26827E-05	9.48585E-06	1.23819E-05	1.20139E-05	9.34670E-06	1.01542E-05	9.91489E-06	9.73512E-06	1.16816E-05	1.09193E-05	9.43967E-06	1.21498E-05	9.27387E-06	9.99378E-06	8.97386E-06	1.03564E-05	1.00186E-05	9.06824E-06	9.26806E-06	9.74710E-06	1.01547E-05	8.36494E-06	1.01143E-05	7.36660E-06	7.50120E-06	1.12997E-05	7.68973E-06	7.15135E-06	7.10591E-06	8.70112E-06	8.40215E-06	7.96013E-06	9.73051E-06
3.84331E+00	2.55570E-07	9.03335E-07	-1.73789E-07	8.82708E-07	2.43333E-06	4.61069E-06	6.69080E-06	9.73419E-06	1.04564E-05	1.13064E-05	1.04522E-05	9.99325E-06	1.02522E-05	1.09594E-05	1.03287E-05	1.35188E-05	1.29633E-05	9.73191E-06	1.25936E-05	1.20778E-05	9.22438E-06	1.07890E-05	1.00122E-05	8.57380E-06	1.10461E-05	1.07774E-05	1.09737E-05	1.15751E-05	8.34174E-06	1.03180E-05	9.83007E-06	1.02097E-05	1.02751E-05	9.42231E-06	9.14481E-06	9.86725E-06	9.17165E-06	8.96173E-06	1.04488E-05	7.88850E-06	7.13842E-06	1.06253E-05	8.18786E-06	6.97700E-06	6.37762E-06	7.99552E-06	8.20613E-06	8.00492E-06	9.47726E-06
3.85221E+00	3.12145E-07	1.30598E-06	-2.53634E-07	9.76931E-07	1.51826E-06	4.67102E-06	5.39272E-06	9.61725E-06	1.06561E-05	1.16549E-05	1.11599E-05	9.36648E-06	1.02576E-05	1.16582E-05	1.06556E-05	1.34732E-05	1.29597E-05	9.54170E-06	1.16630E-05	1.12858E-05	8.24253E-06	1.13274E-05	1.03868E-05	7.99545E-06	1.08813E-05	1.18387E-05	1.16252E-05	1.09206E-05	8.77047E-06	1.03947E-05	1.02748E-05	1.02377E-05	1.03301E-05	9.67295E-06	9.44917E-06	9.08844E-06	8.99296E-06	9.00133E-06	1.00099E-05	8.29461E-06	7.06756E-06	9.93737E-06	7.57270E-06	7.62417E-06	6.50860E-06	7.74507E-06	7.79609E-06	8.34005E-06	9.37732E-06
3.86110E+00	6.67901E-08	1.71702E-06	9.74473E-07	9.73246E-07	2.18533E-06	4.40886E-06	4.75009E-06	1.03721E-05	1.04741E-05	1.12904E-05	1.15802E-05	8.84941E-06	1.03752E-05	1.25344E-05	1.19442E-05	1.29385E-05	1.22050E-05	8.99003E-06	1.02089E-05	1.02506E-05	7.81233E-06	1.24296E-05	1.00458E-05	7.81021E-06	1.11268E-05	1.19838E-05	1.12184E-05	1.01378E-05	9.20878E-06	1.05598E-05	9.78615E-06	1.02928E-05	1.09093E-05	9.41366E-06	9.26240E-06	8.44733E-06	8.77148E-06	8.55418E-06	8.84300E-06	8.59476E-06	7.86657E-06	8.59585E-06	6.65588E-06	8.18712E-06	6.59896E-06	7.72461E-06	7.96350E-06	9.61042E-06	9.09082E-06
3.87000E+00	-2.67277E-07	2.09475E-06	1.70449E-06	1.86258E-06	2.20991E-06	3.53964E-06	4.70267E-06	1.03895E-05	9.73267E-06	1.17608E-05	1.18288E-05	9.06222E-06	1.12844E-05	1.30525E-05	1.28590E-05	1.31347E-05	1.24340E-05	8.50322E-06	8.65078E-06	9.69208E-06	8.19958E-06	1.21291E-05	1.00436E-05	8.29409E-06	1.10200E-05	1.12525E-05	1.03411E-05	9.66675E-06	8.87564E-06	9.92389E-06	9.50866E-06	1.01357E-05	1.01645E-05	9.64441E-06	9.30102E-06	7.75897E-06	8.43930E-06	8.47945E-06	8.66998E-06	8.20413E-06	7.01527E-06	7.65941E-06	6.05280E-06	8.39403E-06	6.69043E-06	7.62889E-06	7.84027E-06	9.75009E-06	7.69747E-06
3.87889E+00	-1.96350E-07	1.82644E-06	1.35710E-06	2.29875E-06	1.90438E-06	2.35054E-06	4.78603E-06	1.06651E-05	8.86001E-06	1.20092E-05	1.15193E-05	1.02969E-05	1.21634E-05	1.33871E-05	1.27467E-05	1.23170E-05	1.23626E-05	7.77946E-06	8.34636E-06	9.85001E-06	9.09374E-06	1.11452E-05	9.60771E-06	8.38326E-06	1.00832E-05	9.63922E-06	8.71595E-06	1.01623E-05	8.02440E-06	9.77233E-06	1.08280E-05	1.00201E-05	9.00495E-06	9.20199E-06	9.12106E-06	7.97081E-06	7.75008E-06	7.86635E-06	8.75352E-06	8.15543E-06	6.82025E-06	7.85689E-06	5.90231E-06	7.40485E-06	7.36489E-06	7.31801E-06	8.07837E-06	9.17434E-06	6.83667E-06
3.88779E+00	-7.07311E-08	2.24775E-06	5.19716E-07	2.58149E-06	1.84961E-06	2.81304E-06	4.95622E-06	1.12500E-05	8.77148E-06	1.20618E-05	1.16109E-05	1.13889E-05	1.23733E-05	1.27135E-05	1.18911E-05	1.13086E-05	1.27422E-05	7.64376E-06	9.05414E-06	1.00561E-05	8.82906E-06	1.04407E-05	9.14627E-06	8.55852E-06	9.28703E-06	9.29599E-06	8.26558E-06	9.67330E-06	7.80700E-06	1.04367E-05	1.09476E-05	1.09995E-05	8.42888E-06	9.33830E-06	8.60526E-06	7.59754E-06	8.05749E-06	7.34426E-06	8.31944E-06	7.84230E-06	6.90302E-06	7.72549E-06	6.75303E-06	6.98983E-06	9.10241E-06	7.94601E-06	7.36531E-06	8.28636E-06	6.11343E-06
3.89668E+00	-8.45373E-07	1.77895E-06	-2.93130E-07	2.02029E-06	2.20065E-06	3.31339E-06	5.45056E-06	1.18913E-05	8.57900E-06	1.12187E-05	1.14936E-05	1.15256E-05	1.22618E-05	1.16737E-05	1.09226E-05	1.03764E-05	1.25062E-05	8.45349E-06	1.00480E-05	9.90095E-06	9.04484E-06	9.66932E-06	9.22563E-06	9.14424E-06	9.62109E-06	1.04403E-05	8.72077E-06	9.07792E-06	8.25195E-06	1.10469E-05	9.47078E-06	1.14656E-05	8.94003E-06	9.10608E-06	8.38076E-06	7.07671E-06	8.26012E-06	7.13269E-06	8.50236E-06	6.51440E-06	7.86126E-06	7.76748E-06	7.83075E-06	6.32335E-06	9.11168E-06	8.01826E-06	7.33938E-06	7.59991E-06	6.37858E-06
3.90557E+00	-1.62914E-06	3.36951E-07	-3.06645E-07	8.09969E-07	1.75020E-06	4.03600E-06	6.03796E-06	1.12788E-05	8.79199E-06	9.74736E-06	1.19013E-05	1.16384E-05	1.29935E-05	1.16885E-05	1.05466E-05	9.83629E-06	1.15746E-05	9.04835E-06	1.04269E-05	9.91369E-06	9.67292E-06	8.31857E-06	9.84011E-06	9.88373E-06	9.49846E-06	1.08285E-05	8.72355E-06	8.71891E-06	8.67614E-06	1.05071E-05	7.99635E-06	1.13707E-05	9.09129E-06	8.80683E-06	8.95248E-06	6.91671E-06	7.82875E-06	8.09337E-06	8.31064E-06	6.26006E-06	8.44268E-06	8.53762E-06	8.60752E-06	5.85421E-06	8.79972E-06	7.16960E-06	8.33935E-06	7.70972E-06	6.55329E-06
3.91447E+00	-1.93527E-06	-4.07116E-07	3.31047E-08	2.33601E-07	1.26366E-06	4.67351E-06	6.30706E-06	1.07930E-05	8.94698E-06	9.26762E-06	1.22747E-05	1.10770E-05	1.30821E-05	1.18503E-05	1.09943E-05	9.68947E-06	1.08169E-05	8.67099E-06	1.11855E-05	9.18007E-06	1.00096E-05	7.47976E-06	9.45135E-06	1.01647E-05	9.29763E-06	9.70038E-06	8.24517E-06	9.13911E-06	8.40285E-06	9.97413E-06	7.20652E-06	1.11918E-05	9.99573E-06	8.29277E-06	1.00233E-05	6.61129E-06	6.42508E-06	8.36603E-06	7.41806E-06	6.81176E-06	8.51118E-06	8.85179E-06	7.95944E-06	4.82316E-06	8.43371E-06	6.95908E-06	7.57972E-06	8.64040E-06	5.40950E-06
3.92336E+00	-1.34694E-06	-3.24200E-07	2.44368E-07	8.09831E-08	1.08481E-06	5.59606E-06	6.25202E-06	1.05931E-05	9.67757E-06	9.84852E-06	1.27855E-05	1.01296E-05	1.24865E-05	1.14721E-05	1.15361E-05	9.21786E-06	1.08059E-05	8.88931E-06	1.13502E-05	8.80889E-06	9.82049E-06	7.43572E-06	8.23051E-06	9.72014E-06	8.97132E-06	9.18825E-06	9.04997E-06	9.74167E-06	8.66854E-06	9.05831E-06	7.42885E-06	1.09742E-05	1.09227E-05	8.06212E-06	9.10466E-06	6.47552E-06	6.76983E-06	8.31465E-06	7.28593E-06	5.67958E-06	8.33467E-06	8.12832E-06	7.25994E-06	4.86610E-06	8.01188E-06	7.26846E-06	6.27101E-06	8.52119E-06	5.17996E-06
3.93226E+00	-1.25645E-06	-4.58386E-07	3.13197E-08	-4.70533E-08	1.08705E-06	5.69697E-06	6.68797E-06	1.02257E-05	9.91655E-06	1.00071E-05	1.19819E-05	9.69841E-06	1.19384E-05	1.10122E-05	1.19803E-05	8.70819E-06	1.07565E-05	9.06892E-06	1.05005E-05	9.50487E-06	1.01910E-05	8.22972E-06	7.29251E-06	9.00008E-06	9.06982E-06	8.31814E-06	9.38630E-06	1.01789E-05	8.62466E-06	9.05203E-06	7.00554E-06	1.01728E-05	1.04238E-05	7.95934E-06	7.38969E-06	6.10117E-06	8.70688E-06	8.40687E-06	6.74523E-06	4.90327E-06	8.55729E-06	8.24454E-06	6.88838E-06	4.86711E-06	7.22326E-06	8.69966E-06	6.06117E-06	8.05574E-06	6.50074E-06
3.94115E+00	-1.75461E-06	-1.25199E-06	-1.02898E-07	-1.01078E-06	2.75323E-07	6.11509E-06	6.40975E-06	9.24865E-06	1.03563E-05	1.03620E-05	1.10003E-05	9.68686E-06	1.12140E-05	1.03431E-05	1.12274E-05	8.79662E-06	1.12739E-05	9.12610E-06	1.08118E-05	1.08359E-05	1.11702E-05	9.11310E-06	7.30037E-06	8.61681E-06	9.84763E-06	8.51805E-06	9.90869E-06	1.02254E-05	8.86977E-06	8.86091E-06	7.18854E-06	9.78746E-06	8.93143E-06	8.09552E-06	7.44472E-06	5.90434E-06	1.05175E-05	7.45113E-06	6.20772E-06	6.20645E-06	8.90421E-06	7.57056E-06	7.89333E-06	5.84706E-06	6.20557E-06	8.68806E-06	5.30792E-06	7.20077E-06	7.02237E-06
3.95005E+00	-1.68783E-06	-9.09504E-07	-6.18648E-07	-1.44182E-06	5.09310E-07	5.31158E-06	5.80533E-06	8.59624E-06	1.02880E-05	1.02726E-05	1.07088E-05	9.77811E-06	9.39372E-06	1.03378E-05	1.05603E-05	8.77797E-06	1.09635E-05	1.01140E-05	1.12548E-05	1.19089E-05	1.11237E-05	8.75555E-06	8.26065E-06	9.18043E-06	1.10327E-05	1.03092E-05	1.07004E-05	9.30984E-06	9.06592E-06	8.44566E-06	6.83403E-06	9.58146E-06	8.15556E-06	7.18968E-06	8.02378E-06	5.66017E-06	1.11932E-05	6.67627E-06	7.02050E-06	6.38535E-06	8.67633E-06	6.95562E-06	9.06828E-06	6.96164E-06	5.99016E-06	7.96464E-06	4.38457E-06	6.89349E-06	7.26675E-06
3.95894E+00	-1.90239E-06	-6.64408E-07	-7.86335E-07	-9.62225E-07	1.89228E-06	4.72759E-06	5.80748E-06	7.82417E-06	9.83629E-06	1.01711E-05	1.17749E-05	1.05152E-05	8.70387E-06	1.12703E-05	1.05078E-05	8.93760E-06	9.57011E-06	1.14055E-05	1.05652E-05	1.16650E-05	1.10445E-05	7.62632E-06	8.44203E-06	9.58280E-06	1.18806E-05	1.02307E-05	1.11045E-05	9.14012E-06	1.01129E-05	7.66111E-06	6.92087E-06	9.63003E-06	8.66999E-06	7.10724E-06	8.99615E-06	6.13374E-06	1.06622E-05	6.26169E-06	7.91790E-06	5.85775E-06	7.60196E-06	6.79387E-06	8.63424E-06	7.06086E-06	6.71081E-06	7.56713E-06	4.85008E-06	7.62045E-06	7.68801E-06
3.96784E+00	-2.13333E-06	-5.53759E-07	-6.24391E-07	-1.23501E-06	2.26202E-06	4.04156E-06	6.36754E-06	6.74901E-06	9.89682E-06	9.49840E-06	1.21326E-05	1.13505E-05	9.35983E-06	1.20076E-05	1.12187E-05	8.69383E-06	9.19341E-06	1.19502E-05	9.94308E-06	1.04758E-05	1.12569E-05	7.63848E-06	8.73579E-06	9.08203E-06	1.08675E-05	8.99788E-06	1.09661E-05	9.07021E-06	1.08779E-05	6.95741E-06	7.55191E-06	8.73898E-06	9.19983E-06	8.32201E-06	9.83220E-06	7.36204E-06	9.66217E-06	6.03519E-06	8.08788E-06	6.57020E-06	7.23242E-06	7.75978E-06	8.07773E-06	6.16349E-06	6.28527E-06	7.50068E-06	5.67332E-06	8.18872E-06	6.89557E-06
3.97673E+00	-2.22665E-06	-1.03363E-06	-2.70555E-07	-2.23827E-07	2.59643E-06	4.17403E-06	6.86809E-06	7.51013E-06	1.05873E-05	8.44378E-06	1.22753E-05	1.00917E-05	8.76119E-06	1.15190E-05	1.20146E-05	8.72599E-06	9.80381E-06	1.18055E-05	9.63892E-06	8.16819E-06	1.06725E-05	7.98026E-06	8.65184E-06	8.69919E-06	1.00205E-05	8.45646E-06	1.05385E-05	7.68446E-06	1.06966E-05	8.17987E-06	8.60917E-06	7.49208E-06	1.10303E-05	8.51382E-06	1.13594E-05	8.63210E-06	8.46936E-06	7.01315E-06	6.76777E-06	7.47317E-06	6.69564E-06	7.86609E-06	8.79015E-06	5.78086E-06	6.10311E-06	7.32783E-06	6.32686E-06	8.05314E-06	6.25111E-06
3.98563E+00	-1.55044E-06	1.43600E-07	-2.98178E-07	1.22801E-06	2.50793E-06	5.42435E-06	6.72897E-06	8.04528E-06	1.10893E-05	8.24155E-06	1.12518E-05	8.91307E-06	7.39571E-06	1.03642E-05	1.16395E-05	9.13830E-06	9.06752E-06	1.13148E-05	9.50158E-06	7.50776E-06	9.48208E-06	7.94891E-06	8.76646E-06	7.94700E-06	8.33935E-06	7.89713E-06	9.25157E-06	6.60541E-06	9.10864E-06	9.31381E-06	7.82226E-06	6.21644E-06	1.10501E-05	7.77833E-06	1.24016E-05	8.87116E-06	7.48874E-06	7.98070E-06	5.23772E-06	7.08368E-06	5.90837E-06	7.31123E-06	9.31708E-06	5.99977E-06	5.94828E-06	6.80731E-06	6.48332E-06	7.99684E-06	6.56963E-06
3.99452E+00	-1.37534E-06	3.40532E-07	-2.31365E-07	6.66664E-07	1.38789E-06	6.08727E-06	6.50586E-06	9.16585E-06	1.04185E-05	9.31279E-06	1.02323E-05	9.38304E-06	7.46325E-06	8.66469E-06	1.06760E-05	8.98028E-06	8.56791E-06	9.85682E-06	8.96647E-06	7.12530E-06	9.44428E-06	8.03349E-06	9.28188E-06	6.39154E-06	6.77885E-06	8.46284E-06	8.58455E-06	6.91905E-06	8.16059E-06	9.06390E-06	7.28322E-06	6.38232E-06	1.06688E-05	6.44482E-06	1.14429E-05	8.22834E-06	6.19851E-06	7.71079E-06	5.47021E-06	7.69685E-06	5.76897E-06	6.00344E-06	8.71524E-06	5.89424E-06	6.49374E-06	5.72602E-06	6.71748E-06	6.63229E-06	6.03404E-06
4.00342E+00	-2.11341E-06	-1.76033E-07	-1.19466E-07	-1.61671E-07	1.44479E-06	6.74840E-06	6.57280E-06	8.93683E-06	9.67709E-06	9.97304E-06	9.63756E-06	8.47812E-06	7.76264E-06	8.09289E-06	9.75244E-06	9.30823E-06	9.18879E-06	8.74963E-06	7.71872E-06	7.26576E-06	9.99708E-06	7.96458E-06	9.28548E-06	5.79906E-06	5.82179E-06	8.23046E-06	7.56962E-06	6.87283E-06	6.96650E-06	9.14230E-06	7.14686E-06	7.56083E-06	1.02933E-05	6.30086E-06	9.48700E-06	8.10332E-06	6.09352E-06	8.56346E-06	6.65883E-06	8.81436E-06	5.42486E-06	5.98620E-06	8.58972E-06	5.17121E-06	7.16562E-06	5.32570E-06	6.04689E-06	5.79816E-06	5.79813E-06
4.01231E+00	-2.93780E-06	-1.93006E-07	1.21581E-06	-3.22858E-07	1.99792E-06	6.64959E-06	6.97535E-06	7.69202E-06	1.00949E-05	9.77460E-06	8.70161E-06	7.24672E-06	7.15921E-06	9.79794E-06	8.78401E-06	9.46575E-06	9.99046E-06	8.31594E-06	6.17143E-06	7.13391E-06	9.09022E-06	8.09736E-06	8.64630E-06	6.11774E-06	6.50556E-06	7.50569E-06	6.80187E-06	6.94605E-06	7.08425E-06	9.17240E-06	8.16790E-06	7.28153E-06	1.03934E-05	6.05881E-06	8.30942E-06	7.91178E-06	5.22709E-06	8.89053E-06	7.44399E-06	8.47125E-06	5.98303E-06	6.61929E-06	8.74411E-06	4.82360E-06	6.57957E-06	4.85097E-06	4.92149E-06	5.39688E-06	4.86488E-06
4.02120E+00	-2.45693E-06	-2.53698E-08	1.59979E-06	-1.31925E-06	2.55103E-06	6.07799E-06	7.58819E-06	6.84037E-06	9.85591E-06	9.86708E-06	8.25903E-06	5.92119E-06	6.47804E-06	1.07448E-05	9.07091E-06	9.21328E-06	1.09226E-05	7.93517E-06	6.01852E-06	6.41249E-06	8.21045E-06	7.29594E-06	7.28852E-06	7.11463E-06	6.28354E-06	6.98054E-06	6.32450E-06	6.97770E-06	6.22896E-06	8.12576E-06	8.42970E-06	6.89176E-06	9.12141E-06	5.65661E-06	6.92109E-06	7.44768E-06	5.42581E-06	7.53671E-06	7.34116E-06	6.83489E-06	5.86284E-06	7.28245E-06	7.10676E-06	4.93745E-06	5.23452E-06	4.66424E-06	4.59655E-06	5.21273E-06	3.54895E-06
4.03010E+00	-1.61489E-06	-5.98478E-08	1.40490E-06	-1.73034E-06	2.36219E-06	5.62015E-06	7.19005E-06	6.35790E-06	9.01403E-06	9.03236E-06	8.97132E-06	5.80566E-06	6.22962E-06	1.06161E-05	9.32091E-06	8.79164E-06	1.12089E-05	7.62973E-06	7.38249E-06	6.54702E-06	8.31729E-06	6.20194E-06	5.99145E-06	7.76641E-06	5.79321E-06	6.82587E-06	5.65597E-06	6.51518E-06	5.87342E-06	7.24594E-06	7.61416E-06	5.88182E-06	7.92103E-06	4.83503E-06	5.63996E-06	6.81508E-06	6.14287E-06	5.73388E-06	6.89455E-06	5.72668E-06	5.11100E-06	7.17455E-06	5.11914E-06	4.66898E-06	3.36844E-06	4.65222E-06	4.51712E-06	4.80258E-06	3.00857E-06
4.03899E+00	-1.08564E-06	1.09757E-06	-6.64778E-08	-1.05141E-06	1.41119E-06	6.29280E-06	6.17475E-06	5.82832E-06	8.42459E-06	7.74553E-06	9.63965E-06	6.92355E-06	6.74986E-06	1.02936E-05	8.26513E-06	8.39156E-06	1.06512E-05	6.95158E-06	9.29876E-06	6.38893E-06	9.17626E-06	5.40334E-06	5.27785E-06	7.82923E-06	5.52370E-06	5.21668E-06	5.97969E-06	6.23485E-06	5.55612E-06	6.13915E-06	6.14819E-06	6.44062E-06	6.99981E-06	5.64992E-06	4.75563E-06	6.10501E-06	7.75686E-06	4.89256E-06	7.87366E-06	4.90999E-06	4.66863E-06	5.98477E-06	5.13233E-06	3.86357E-06	2.94368E-06	4.14604E-06	4.92361E-06	6.05031E-06	2.87366E-06
4.04789E+00	-9.34030E-07	1.40072E-06	-9.55605E-07	-5.54563E-07	3.18888E-07	6.53978E-06	5.26225E-06	5.36366E-06	9.00368E-06	7.64975E-06	9.70646E-06	7.46811E-06	8.43147E-06	9.38996E-06	8.14530E-06	9.00874E-06	8.34878E-06	6.18880E-06	9.39033E-06	5.19543E-06	9.83247E-06	5.61722E-06	5.49394E-06	7.25777E-06	5.87635E-06	5.28783E-06	6.62580E-06	6.86409E-06	5.17239E-06	5.11976E-06	5.73584E-06	6.59465E-06	6.57422E-06	6.87347E-06	5.96511E-06	6.33437E-06	6.97451E-06	3.89103E-06	8.22116E-06	4.33677E-06	3.95637E-06	4.13197E-06	5.39228E-06	3.39602E-06	3.07755E-06	4.77459E-06	5.18774E-06	6.15018E-06	2.03117E-06
4.05678E+00	-2.90475E-07	4.10120E-07	-1.19641E-06	-4.58466E-07	3.59555E-07	7.23879E-06	5.08362E-06	6.26729E-06	8.46992E-06	7.88845E-06	9.75681E-06	7.00252E-06	1.03486E-05	7.04646E-06	8.23158E-06	8.40869E-06	7.22557E-06	4.99835E-06	9.53418E-06	4.74266E-06	9.78168E-06	6.18636E-06	5.67630E-06	7.36779E-06	5.24554E-06	6.39604E-06	5.98513E-06	7.14176E-06	4.61940E-06	5.08495E-06	4.13657E-06	5.04487E-06	5.72489E-06	7.67392E-06	6.42285E-06	7.33825E-06	6.52475E-06	3.73876E-06	6.67050E-06	5.09432E-06	4.14210E-06	3.91729E-06	4.49501E-06	3.74832E-06	3.22574E-06	5.26369E-06	5.83175E-06	5.83036E-06	2.25382E-06
4.06568E+00	9.38639E-07	-1.59312E-07	-9.38907E-07	7.37837E-08	1.14766E-06	6.97793E-06	4.91851E-06	6.13808E-06	8.04901E-06	7.70901E-06	8.87466E-06	7.18079E-06	9.99021E-06	6.26943E-06	7.76077E-06	6.74808E-06	7.02218E-06	4.17554E-06	8.94194E-06	4.52018E-06	8.59560E-06	6.26719E-06	6.13814E-06	7.87488E-06	4.87352E-06	6.03586E-06	4.87883E-06	7.20675E-06	4.83296E-06	4.47467E-06	3.59151E-06	4.47789E-06	4.20423E-06	7.25510E-06	5.88083E-06	6.92190E-06	5.39835E-06	4.33910E-06	5.09133E-06	5.85762E-06	4.44932E-06	3.72519E-06	4.34051E-06	3.43856E-06	3.89776E-06	5.11378E-06	6.15762E-06	4.54092E-06	2.82710E-06
4.07457E+00	8.98397E-07	-1.29097E-08	-9.29446E-07	-5.57174E-07	1.33178E-06	6.74902E-06	4.77777E-06	6.23989E-06	8.11577E-06	7.23999E-06	7.98357E-06	7.93391E-06	8.42308E-06	6.14809E-06	7.29566E-06	6.62605E-06	6.39757E-06	4.90684E-06	8.55332E-06	3.98213E-06	7.52618E-06	6.33026E-06	6.27085E-06	7.28873E-06	4.96643E-06	5.28180E-06	5.31191E-06	6.71831E-06	5.08606E-06	4.34672E-06	4.09604E-06	5.48557E-06	3.32883E-06	6.68443E-06	5.37758E-06	5.33185E-06	5.60757E-06	5.09485E-06	4.28517E-06	5.58967E-06	5.06550E-06	4.00429E-06	5.53806E-06	3.25165E-06	4.52129E-06	5.75528E-06	5.97641E-06	3.48938E-06	4.15882E-06
4.08347E+00	4.35869E-07	-9.81076E-08	-1.19954E-06	-1.27760E-06	7.77039E-07	5.69718E-06	5.40598E-06	5.35259E-06	8.18063E-06	7.30004E-06	8.41432E-06	7.92159E-06	7.20000E-06	6.24514E-06	6.66282E-06	7.84021E-06	5.30947E-06	6.06028E-06	7.06742E-06	3.63770E-06	6.10710E-06	6.46416E-06	6.39472E-06	5.56653E-06	5.25390E-06	5.88579E-06	5.20780E-06	6.89389E-06	5.15109E-06	4.18148E-06	4.47519E-06	5.86819E-06	3.22131E-06	5.90084E-06	4.98895E-06	5.16178E-06	6.07211E-06	4.36656E-06	3.51980E-06	5.75774E-06	4.54682E-06	4.12204E-06	6.45606E-06	2.84403E-06	4.61658E-06	6.03916E-06	5.06395E-06	3.23309E-06	4.79034E-06
4.09236E+00	1.16900E-06	-2.03999E-07	-1.67238E-06	-1.18121E-06	1.35752E-07	4.32955E-06	5.49642E-06	3.56443E-06	9.02212E-06	7.42606E-06	8.10816E-06	6.88114E-06	5.62053E-06	6.42585E-06	6.19568E-06	7.91381E-06	4.59368E-06	6.15264E-06	6.17595E-06	3.80563E-06	4.90567E-06	6.81568E-06	6.51217E-06	4.59568E-06	5.75683E-06	5.23856E-06	5.01668E-06	6.91783E-06	5.30945E-06	3.39468E-06	4.02482E-06	5.42239E-06	3.90546E-06	5.74886E-06	4.42981E-06	5.08783E-06	6.90202E-06	3.48384E-06	3.76629E-06	5.78307E-06	4.00384E-06	3.58153E-06	6.59560E-06	3.77521E-06	3.65347E-06	5.45031E-06	4.05847E-06	2.60808E-06	5.06807E-06
4.10126E+00	1.22903E-06	-4.36239E-07	-5.20642E-07	-6.04293E-08	2.49923E-07	2.88954E-06	5.13192E-06	3.11939E-06	9.28424E-06	6.20289E-06	6.77476E-06	5.04038E-06	5.18758E-06	5.70390E-06	6.50174E-06	6.82189E-06	4.63415E-06	5.86241E-06	5.21618E-06	3.75412E-06	3.93458E-06	6.57148E-06	6.21602E-06	3.53570E-06	5.80932E-06	4.64945E-06	5.10918E-06	6.85770E-06	5.77905E-06	2.04363E-06	3.66985E-06	5.75730E-06	3.99960E-06	5.34716E-06	3.98327E-06	4.75045E-06	6.23797E-06	2.95400E-06	4.39069E-06	5.28363E-06	3.24050E-06	2.93481E-06	5.68043E-06	3.68366E-06	3.03675E-06	4.56998E-06	3.64433E-06	2.46459E-06	5.57054E-06
4.11015E+00	5.12394E-07	-7.77410E-07	1.30700E-07	6.63956E-07	6.03849E-07	3.22097E-06	4.17521E-06	3.04580E-06	8.68974E-06	5.58710E-06	5.77383E-06	4.09910E-06	5.35244E-06	5.37770E-06	6.70268E-06	5.74655E-06	4.72350E-06	4.34846E-06	4.69497E-06	3.85052E-06	3.42046E-06	5.91994E-06	6.60546E-06	3.83157E-06	5.57079E-06	3.17307E-06	4.67248E-06	6.14414E-06	4.48227E-06	2.56640E-06	2.86972E-06	5.14359E-06	3.96231E-06	4.41458E-06	2.67162E-06	4.64387E-06	5.08541E-06	2.38643E-06	4.27725E-06	4.50236E-06	3.15804E-06	2.59685E-06	3.57097E-06	3.53499E-06	2.17181E-06	3.48139E-06	3.49086E-06	2.70554E-06	4.91593E-06
4.11904E+00	2.18214E-08	-6.34015E-07	9.71981E-08	1.97110E-06	6.44220E-07	3.12593E-06	3.92530E-06	2.90231E-06	7.73929E-06	4.65394E-06	4.28875E-06	3.33450E-06	5.35889E-06	5.29719E-06	6.71180E-06	4.71416E-06	4.95029E-06	2.91912E-06	4.89593E-06	3.75602E-06	3.59178E-06	4.40625E-06	6.53893E-06	4.24474E-06	4.38213E-06	3.26341E-06	3.80038E-06	4.95070E-06	3.67062E-06	3.73537E-06	2.36946E-06	4.22800E-06	4.03495E-06	3.58923E-06	1.18832E-06	4.30161E-06	4.28549E-06	2.19634E-06	3.67009E-06	4.22661E-06	3.66872E-06	3.23396E-06	1.65396E-06	3.16757E-06	1.09100E-06	2.50395E-06	3.18970E-06	3.52362E-06	4.31931E-06
4.12794E+00	-4.41109E-07	-9.66776E-07	5.94374E-07	2.24080E-06	-2.81566E-07	2.84461E-06	4.11299E-06	3.19817E-06	6.32416E-06	5.27312E-06	3.48943E-06	2.48611E-06	5.15260E-06	5.35220E-06	5.43478E-06	3.97820E-06	4.59435E-06	2.87641E-06	4.30201E-06	3.28573E-06	4.62752E-06	2.76316E-06	5.30767E-06	4.51026E-06	3.46166E-06	4.03659E-06	2.86352E-06	4.34405E-06	3.38244E-06	4.31235E-06	2.45154E-06	3.41447E-06	4.68523E-06	1.91590E-06	1.11571E-06	3.39618E-06	3.26837E-06	2.53780E-06	3.07887E-06	3.56150E-06	3.89868E-06	2.19418E-06	9.14741E-07	3.27557E-06	2.22322E-06	1.65314E-06	2.93624E-06	4.13932E-06	4.00775E-06
4.13683E+00	-6.52195E-07	-3.80091E-07	1.24843E-08	1.16690E-06	-1.51067E-07	2.71836E-06	4.06371E-06	2.83494E-06	5.94874E-06	5.93535E-06	4.02850E-06	2.99656E-06	4.72846E-06	4.72968E-06	4.19454E-06	3.88016E-06	4.24779E-06	3.78640E-06	3.27086E-06	3.42861E-06	4.48707E-06	1.71567E-06	4.18947E-06	3.94440E-06	2.81548E-06	4.20501E-06	2.43379E-06	3.18084E-06	3.32135E-06	4.48625E-06	2.94622E-06	2.33251E-06	4.50441E-06	4.26441E-07	-1.57092E-07	3.05921E-06	2.59111E-06	2.57021E-06	2.39118E-06	3.17099E-06	3.92366E-06	1.51827E-06	5.70857E-07	3.40885E-06	2.86285E-06	2.48223E-06	2.87390E-06	4.78506E-06	3.50369E-06
4.14573E+00	-8.16116E-07	-7.15984E-07	-3.07532E-07	7.11699E-07	4.23373E-07	2.47389E-06	3.80370E-06	2.86547E-06	5.53859E-06	5.97450E-06	4.01460E-06	3.30725E-06	3.38998E-06	3.41407E-06	3.73662E-06	3.31692E-06	3.21198E-06	3.93830E-06	2.81626E-06	3.30795E-06	4.18529E-06	1.35075E-06	3.31380E-06	3.36781E-06	2.54732E-06	3.55186E-06	2.81585E-06	3.32218E-06	2.27241E-06	4.03803E-06	3.50094E-06	1.12992E-06	4.63036E-06	4.71088E-07	-4.29003E-07	2.56973E-06	2.74279E-06	2.70578E-06	1.79219E-06	3.05842E-06	3.27284E-06	2.28344E-06	9.64643E-07	2.77303E-06	1.88613E-06	2.71463E-06	2.03577E-06	4.09930E-06	3.99429E-06
4.15462E+00	-6.04752E-07	-1.67497E-06	3.71224E-09	1.32785E-06	1.08241E-06	1.89086E-06	3.54020E-06	2.81732E-06	4.37088E-06	5.06320E-06	2.78934E-06	3.77437E-06	2.60824E-06	2.42766E-06	3.10288E-06	2.43231E-06	2.01503E-06	4.35991E-06	3.13713E-06	2.99781E-06	4.07989E-06	1.25768E-06	2.42971E-06	2.62886E-06	2.13518E-06	3.29740E-06	2.93859E-06	4.00314E-06	1.65011E-06	3.73308E-06	3.62892E-06	7.77615E-07	3.80206E-06	7.79999E-07	8.60923E-07	2.09886E-06	3.97276E-06	3.73519E-06	1.50064E-06	3.38423E-06	2.30313E-06	2.33528E-06	1.66271E-06	2.90151E-06	1.66188E-06	2.93752E-06	1.07763E-06	4.08370E-06	4.17894E-06
4.16352E+00	3.03676E-07	-1.69730E-06	9.52066E-07	1.15830E-06	1.40346E-06	1.72744E-06	3.18851E-06	3.43019E-06	3.72844E-06	4.94207E-06	1.82656E-06	3.23798E-06	1.45267E-06	2.20635E-06	2.67740E-06	1.46004E-06	1.30729E-06	4.57372E-06	2.98044E-06	2.77648E-06	3.62995E-06	2.58099E-06	1.21500E-06	2.61247E-06	2.57759E-06	3.20101E-06	2.05781E-06	4.50295E-06	3.39287E-07	3.29122E-06	2.85310E-06	9.46528E-07	2.59879E-06	1.66943E-06	9.07279E-07	8.31099E-07	3.84447E-06	3.22531E-06	9.75311E-07	3.09973E-06	2.18696E-06	2.46980E-06	1.88802E-06	2.91637E-06	2.20766E-06	2.95670E-06	4.29992E-07	4.08324E-06	4.58277E-06
4.17241E+00	3.61793E-07	-1.05402E-06	1.41702E-06	1.34154E-06	1.00097E-06	2.44558E-06	2.68173E-06	5.06909E-06	2.84480E-06	4.61889E-06	1.18128E-06	3.26259E-06	1.02916E-06	2.09010E-06	3.55589E-06	1.80540E-06	1.80346E-06	4.31613E-06	2.83897E-06	2.28743E-06	2.99289E-06	3.11408E-06	6.49444E-07	2.19964E-06	3.13967E-06	3.12832E-06	1.29609E-06	3.11892E-06	9.83828E-07	1.83430E-06	1.95939E-06	9.02008E-07	2.09364E-06	2.11294E-06	1.65796E-06	-1.33436E-07	3.56348E-06	2.32644E-06	9.02678E-07	2.83993E-06	2.82347E-06	1.58553E-06	1.80847E-06	2.23729E-06	2.20691E-06	2.12923E-06	5.71595E-07	3.11116E-06	4.76788E-06
4.18131E+00	1.73662E-07	-5.48031E-07	1.10694E-06	1.74485E-06	7.26120E-07	3.69487E-06	2.09303E-06	5.76728E-06	2.62597E-06	4.90892E-06	1.34927E-06	2.18392E-06	1.45735E-06	2.14180E-06	3.23042E-06	2.51726E-06	1.33176E-06	3.97373E-06	3.03082E-06	2.28075E-06	1.95201E-06	1.95604E-06	7.33714E-08	2.72740E-06	2.73470E-06	2.65116E-06	6.06454E-07	1.93194E-06	1.50841E-06	7.64525E-07	7.70512E-07	9.56996E-07	1.19704E-06	1.18872E-06	2.91211E-06	-5.24009E-07	1.90813E-06	1.68865E-06	1.05730E-06	1.84072E-06	3.13635E-06	8.71230E-07	2.76010E-06	1.70878E-06	3.08396E-06	6.06576E-07	3.57391E-07	2.50400E-06	4.47010E-06
4.19020E+00	6.22207E-08	-6.21191E-07	4.48637E-07	1.79625E-06	4.79902E-07	4.47383E-06	1.05908E-06	5.93633E-06	2.63270E-06	5.70268E-06	2.18338E-06	1.41551E-06	2.42879E-06	2.89687E-06	2.59293E-06	2.71648E-06	1.99459E-06	3.57489E-06	2.97808E-06	1.74259E-06	2.03206E-06	4.68894E-07	5.47533E-08	2.55205E-06	3.12120E-06	1.80257E-06	-5.49048E-07	1.74059E-06	1.92368E-06	-8.22538E-07	-7.05289E-08	1.07717E-06	-3.53059E-08	9.34623E-07	2.39191E-06	1.28336E-08	1.09518E-06	1.32274E-06	1.65033E-06	7.89373E-07	4.02829E-06	8.23382E-07	3.52443E-06	1.55555E-06	3.36139E-06	3.44516E-07	6.41327E-07	1.37399E-06	3.60704E-06
4.19910E+00	1.99790E-07	-5.56095E-07	-1.80108E-07	1.62217E-06	4.44055E-07	4.56558E-06	-1.27680E-07	5.26703E-06	3.36646E-06	5.41589E-06	2.27515E-06	4.58350E-07	2.50250E-06	2.72174E-06	9.63758E-07	1.67933E-06	2.26080E-06	2.77627E-06	2.92183E-06	1.15926E-06	1.62557E-06	-1.58529E-06	-4.14889E-08	1.69182E-06	3.15848E-06	1.22454E-06	-1.00230E-06	2.43644E-06	1.31810E-06	-1.99317E-06	-5.29113E-07	3.53706E-07	-4.20176E-07	1.28459E-07	1.47354E-06	-5.92046E-07	1.10313E-06	8.63003E-07	2.09709E-06	1.17246E-06	3.39709E-06	-1.04247E-07	2.64480E-06	1.10504E-06	2.55248E-06	4.76079E-07	4.27826E-07	-4.56454E-07	3.05849E-06
4.20799E+00	-2.25867E-07	-7.09163E-07	1.49306E-08	4.06736E-07	9.04493E-07	4.67559E-06	-3.30565E-07	3.51345E-06	3.50584E-06	4.54838E-06	1.79215E-06	4.03930E-07	1.46346E-06	2.08971E-06	-2.22484E-07	1.42682E-06	2.46622E-06	6.70595E-07	2.08824E-06	8.36412E-07	9.95832E-07	-1.98100E-06	5.42309E-07	1.20545E-06	2.47075E-06	3.49051E-07	-7.44489E-07	1.48545E-06	1.58892E-06	-1.06887E-06	-4.81530E-08	-9.75282E-07	-2.65436E-07	3.51493E-07	8.21505E-07	-5.26457E-07	7.61780E-07	3.18530E-07	1.82045E-06	1.19615E-06	2.50337E-06	-6.27239E-09	2.55132E-06	1.77537E-06	2.15646E-06	3.48224E-07	-5.44070E-07	-1.28746E-06	1.50235E-06
4.21689E+00	2.66706E-07	-1.35959E-06	3.52023E-07	7.18600E-07	5.21196E-07	4.97902E-06	7.33787E-07	1.01271E-06	2.42298E-06	3.56445E-06	1.03691E-06	1.16637E-06	2.40075E-07	1.85524E-06	-1.60759E-06	1.00104E-06	2.15543E-06	-6.06294E-07	1.66496E-06	-4.30828E-07	1.26187E-06	-1.47403E-06	-3.18705E-07	1.27460E-06	1.78975E-06	6.21568E-07	8.04186E-07	4.86780E-07	1.75697E-06	4.76598E-07	1.28884E-06	-2.30539E-06	-8.50439E-07	6.61760E-07	9.38829E-07	-6.85739E-07	-2.25933E-07	-3.42761E-07	1.85946E-06	1.87381E-06	1.28357E-06	6.61284E-07	2.77197E-06	2.32732E-06	1.43429E-06	2.63962E-07	-1.27324E-06	-1.76693E-06	8.67229E-07
4.22577E+00	1.08846E-06	-5.19334E-07	9.11237E-07	8.40494E-07	-1.77803E-07	3.91027E-06	1.82125E-06	-4.48855E-08	1.34197E-06	2.63107E-06	-3.71776E-07	1.84691E-06	-7.36697E-07	3.94942E-07	-3.01356E-06	8.04106E-07	1.51647E-06	-5.98162E-07	5.14980E-07	-1.36487E-06	2.63821E-07	-6.63508E-07	-1.00649E-06	9.30139E-07	1.63430E-06	-1.51152E-07	1.52653E-06	-8.97696E-07	1.76920E-06	-2.80708E-07	1.62561E-06	-1.87463E-06	-9.09983E-07	7.92275E-07	1.20150E-06	-5.22963E-08	-6.39812E-07	-1.84018E-07	1.60224E-06	3.41336E-06	-3.13958E-07	1.11797E-06	2.11570E-06	9.09035E-07	-1.13016E-07	-4.97354E-07	-1.77498E-06	-2.23772E-06	-9.49280E-08
4.23467E+00	1.56852E-06	3.20744E-07	1.07730E-06	-1.42689E-07	-2.31563E-07	3.10360E-06	1.72877E-06	2.59197E-07	4.01837E-07	1.76717E-06	-6.61663E-07	1.13623E-06	-2.03154E-06	-9.43593E-07	-3.67188E-06	7.22115E-07	2.04302E-07	-8.66904E-07	4.93400E-07	-1.44925E-06	-1.13274E-06	-2.12797E-07	-9.28824E-07	3.74901E-07	8.17804E-07	-1.45019E-07	2.13886E-06	-9.54887E-07	4.45559E-07	-7.12970E-07	6.37691E-07	-7.85439E-07	-1.02474E-06	8.68316E-07	1.97144E-06	2.50662E-07	-1.44067E-06	4.34566E-07	-5.45051E-07	3.97610E-06	-2.12518E-06	2.14804E-06	-3.07517E-07	1.54552E-07	-9.49591E-07	-9.59226E-07	-2.28089E-06	-8.97393E-07	-1.05263E-06
4.24357E+00	2.68366E-06	5.09857E-07	4.75763E-07	-8.63913E-07	2.43999E-07	1.92245E-06	1.08316E-06	8.03950E-08	2.92975E-07	1.95665E-06	1.92349E-07	3.81063E-07	-2.94272E-06	-1.30627E-06	-3.34134E-06	4.46976E-07	-1.01893E-07	1.64895E-07	-6.01762E-08	-6.09314E-07	-1.25704E-06	2.82558E-07	-1.73863E-07	-7.77113E-07	1.90505E-07	-8.65644E-07	1.59810E-06	-1.29979E-06	-1.69269E-07	-9.47035E-07	9.73986E-07	-9.67397E-07	-1.16346E-06	-9.66905E-08	1.85668E-06	-1.07403E-07	-2.19014E-06	2.20180E-07	-1.08299E-06	2.79661E-06	-3.20188E-06	2.17360E-06	-9.25962E-07	-9.91918E-07	-1.33556E-06	-1.18646E-06	-3.27929E-06	-3.43464E-07	-1.84133E-06
4.25246E+00	2.13664E-06	-3.81345E-07	4.85668E-07	-1.39820E-06	1.16607E-06	1.06395E-06	7.04732E-07	3.11508E-07	9.17187E-07	1.51731E-06	-1.08754E-06	-2.08777E-07	-3.57964E-06	-2.61621E-06	-2.60143E-06	3.85074E-07	-1.09627E-10	1.28549E-06	-3.23638E-07	-6.05151E-07	-1.15836E-06	6.46783E-07	3.53203E-07	-1.89587E-06	3.52387E-07	-1.85914E-06	2.44407E-07	-2.17727E-06	-6.43851E-07	-2.65753E-06	3.56048E-07	-1.10532E-06	-1.53855E-06	-2.83097E-06	1.78671E-06	-3.64117E-07	-2.70738E-06	-8.95652E-08	-5.70538E-07	7.61061E-07	-3.19443E-06	4.80484E-07	-9.04786E-07	-9.12299E-07	-6.72378E-07	-3.62224E-07	-3.21748E-06	-3.58845E-07	-1.41982E-06
4.26136E+00	6.40536E-07	-1.18356E-06	1.22737E-06	-1.18242E-06	2.32232E-06	1.30295E-06	1.56121E-07	-2.92478E-07	1.09898E-06	7.22607E-07	-2.88231E-06	1.42222E-07	-4.27910E-06	-3.22121E-06	-2.45777E-06	1.40626E-07	-9.81024E-07	7.67264E-07	-9.37113E-07	1.29722E-08	-3.02296E-06	-7.19400E-07	3.22453E-07	-1.33669E-06	4.28654E-07	-1.50347E-06	-1.02715E-06	-3.16559E-06	-1.66898E-06	-3.63839E-06	-5.76613E-08	-5.72102E-07	-2.20032E-06	-3.94458E-06	5.73100E-07	-1.39397E-06	-3.17071E-06	-5.35392E-07	-1.35192E-07	-4.65431E-07	-3.33423E-06	-1.05049E-06	-1.67495E-06	-7.98605E-07	-5.55570E-07	-8.28741E-07	-7.73863E-07	2.70531E-07	-9.46206E-07
4.27025E+00	-8.21447E-07	-1.55531E-06	7.11826E-07	-4.65821E-07	2.99661E-06	1.39982E-06	-9.29145E-07	1.39316E-08	1.35290E-06	5.92883E-07	-3.57920E-06	-1.66265E-06	-3.12102E-06	-2.53146E-06	-3.70201E-06	-1.07187E-06	-1.68342E-06	1.00538E-06	-2.26770E-06	1.61113E-07	-5.02648E-06	-1.74935E-06	2.24722E-07	-5.31693E-07	-9.89668E-07	8.26788E-07	-1.70887E-06	-3.43001E-06	-2.62299E-06	-2.01936E-06	-6.88575E-07	-4.41380E-07	-2.37574E-06	-4.56552E-06	-9.54041E-07	-2.86180E-06	-2.50053E-06	-1.08100E-06	2.19929E-07	-7.16093E-08	-3.60665E-06	-1.06840E-06	-1.50931E-06	-1.33092E-06	-6.69340E-07	-2.36966E-06	9.91800E-08	3.96371E-07	8.18235E-08
4.27915E+00	-9.90819E-07	-1.75999E-07	-2.91446E-07	3.71133E-07	2.51083E-06	2.07457E-07	-2.46425E-06	1.39940E-06	1.21933E-06	2.66111E-07	-3.97405E-06	-3.55223E-06	-2.61276E-06	-3.07637E-06	-4.98823E-06	-9.19333E-07	-2.76144E-06	2.08258E-06	-2.80645E-06	-1.10614E-07	-5.41487E-06	-1.54682E-06	-3.81164E-07	-8.62286E-07	-1.44540E-06	2.33398E-06	-2.11816E-06	-2.26742E-06	-3.73116E-06	-1.25313E-06	-7.15620E-07	-2.47975E-06	-2.22721E-06	-4.75999E-06	-1.25596E-06	-3.11029E-06	-2.65061E-06	-2.30878E-06	6.11887E-07	-1.48573E-06	-3.05633E-06	-1.64879E-06	-1.18880E-06	-2.84903E-06	-5.75973E-07	-2.89992E-06	-7.10377E-07	-1.92219E-07	4.52410E-08
4.28804E+00	-1.64785E-06	8.79638E-07	-5.16316E-07	2.31442E-06	1.70124E-06	-4.29718E-07	-1.58490E-06	2.07314E-06	9.43024E-07	-3.89804E-07	-4.14778E-06	-3.99458E-06	-3.31238E-06	-3.38666E-06	-5.50097E-06	-1.23169E-06	-3.17163E-06	1.04477E-06	-1.85197E-06	-3.12375E-07	-4.88769E-06	-2.89097E-06	-1.76540E-06	-1.64530E-06	-2.02810E-06	2.11077E-06	-1.78096E-06	-1.30733E-06	-4.06415E-06	-9.06910E-07	-9.82393E-07	-2.97226E-06	-2.10170E-06	-4.54222E-06	-1.33053E-06	-3.31512E-06	-1.95693E-06	-2.72783E-06	-1.47798E-07	-2.60196E-06	-2.21141E-06	-1.82980E-06	-1.32500E-06	-2.40654E-06	-1.45471E-06	-2.27159E-06	-1.83401E-06	-8.38015E-07	-1.20156E-06
4.29694E+00	-1.85691E-06	1.47409E-06	5.14424E-07	3.36747E-06	1.04693E-06	2.11453E-08	-8.59460E-07	1.05359E-06	1.01431E-06	-2.26766E-06	-4.58509E-06	-3.98111E-06	-5.08848E-06	-2.95570E-06	-5.71229E-06	-2.38578E-06	-4.49442E-06	8.81785E-07	-1.85341E-06	-1.58184E-06	-3.18831E-06	-2.68965E-06	-3.21250E-06	-2.00051E-06	-3.15205E-06	1.48779E-06	-1.82611E-06	-1.29685E-06	-3.04374E-06	-1.66188E-06	-1.70035E-06	-2.54723E-06	-2.67438E-06	-3.42967E-06	-2.62319E-06	-3.31157E-06	-1.25666E-06	-2.66267E-06	-2.05295E-06	-2.62837E-06	-2.29977E-06	-3.38977E-06	-7.82501E-07	-2.53920E-06	-2.79719E-06	-2.10941E-06	-2.79041E-06	-2.78482E-06	-2.27983E-06
4.30583E+00	-1.49518E-06	5.90200E-07	6.63394E-07	2.48506E-06	6.79842E-07	1.14662E-06	-1.30146E-06	5.63996E-08	-1.12915E-08	-2.59699E-06	-4.47790E-06	-4.45516E-06	-5.67204E-06	-4.22164E-06	-6.61853E-06	-3.01852E-06	-5.76196E-06	1.34218E-07	-1.86739E-06	-3.25875E-06	-4.05262E-06	-3.00419E-06	-3.88483E-06	-2.98044E-06	-5.31357E-06	5.07737E-08	-1.90259E-06	-2.33213E-06	-2.84285E-06	-2.91643E-06	-2.41835E-06	-3.31571E-06	-2.84509E-06	-2.72434E-06	-3.01193E-06	-1.28848E-06	-1.44896E-06	-3.64529E-06	-2.61157E-06	-2.29133E-06	-2.99641E-06	-4.67074E-06	-2.87370E-07	-2.61053E-06	-3.17149E-06	-2.96608E-06	-3.84663E-06	-3.63609E-06	-1.53468E-06
4.31473E+00	-1.15098E-06	-5.96551E-07	7.25639E-07	8.73749E-07	8.85901E-07	2.15990E-06	-9.31529E-07	-9.96525E-07	-1.39537E-06	-2.80540E-06	-4.48675E-06	-4.88737E-06	-6.95052E-06	-4.73243E-06	-6.77539E-06	-3.49459E-06	-5.37606E-06	-1.29027E-06	-2.27775E-06	-4.90751E-06	-4.49002E-06	-2.74410E-06	-4.11702E-06	-3.79184E-06	-5.60388E-06	-1.80480E-06	-2.87198E-06	-3.53306E-06	-2.76493E-06	-4.39246E-06	-2.81119E-06	-4.07478E-06	-3.97303E-06	-1.87725E-06	-3.35344E-06	-8.08072E-07	-2.28053E-06	-2.95510E-06	-2.02258E-06	-3.34085E-06	-4.33050E-06	-5.07284E-06	-1.44864E-06	-3.36093E-06	-3.59159E-06	-3.26738E-06	-5.12808E-06	-2.86923E-06	-6.64697E-07
4.32362E+00	-2.07000E-07	-1.05271E-06	9.31294E-07	3.11806E-07	2.48313E-06	2.38056E-06	-1.18361E-06	-1.74052E-06	-1.56024E-06	-3.40597E-06	-4.29233E-06	-6.18340E-06	-7.49978E-06	-4.66336E-06	-6.82641E-06	-4.25760E-06	-5.03320E-06	-2.28564E-06	-4.04498E-06	-4.91171E-06	-5.50936E-06	-2.44588E-06	-4.11155E-06	-4.98261E-06	-5.39162E-06	-3.86075E-06	-3.44967E-06	-4.03062E-06	-3.38213E-06	-5.38734E-06	-2.71002E-06	-4.56869E-06	-5.63239E-06	-2.22577E-06	-4.30170E-06	-2.85166E-07	-3.70244E-06	-2.46381E-06	-1.22190E-06	-3.23527E-06	-5.01599E-06	-5.03948E-06	-3.03472E-06	-4.96640E-06	-3.19596E-06	-2.98695E-06	-5.17025E-06	-3.02891E-06	-7.62870E-07
4.33252E+00	3.34721E-07	3.27750E-07	1.66373E-06	1.02060E-07	2.56474E-06	2.46110E-06	-1.46778E-06	-2.99219E-06	-1.58911E-06	-3.45447E-06	-4.49856E-06	-6.89886E-06	-6.89362E-06	-5.50009E-06	-6.54088E-06	-4.72363E-06	-4.43365E-06	-2.20781E-06	-5.16652E-06	-3.85560E-06	-5.51488E-06	-2.04132E-06	-4.77193E-06	-6.71392E-06	-5.21068E-06	-5.98518E-06	-3.73973E-06	-2.83195E-06	-3.64899E-06	-5.48532E-06	-2.75187E-06	-4.30843E-06	-5.66948E-06	-3.50682E-06	-4.11417E-06	7.17484E-07	-3.38748E-06	-3.45146E-06	-2.11523E-06	-3.78452E-06	-5.04532E-06	-3.26990E-06	-3.65738E-06	-6.33638E-06	-2.47851E-06	-2.52034E-06	-4.31210E-06	-3.63086E-06	-1.76863E-06
4.34141E+00	8.30054E-07	7.59116E-07	6.00431E-07	-6.68074E-07	2.09677E-06	1.16594E-06	-1.21780E-06	-4.02310E-06	-2.17513E-06	-2.91343E-06	-4.36600E-06	-6.39953E-06	-5.16701E-06	-5.97386E-06	-6.10641E-06	-4.69366E-06	-4.96013E-06	-3.04287E-06	-5.09930E-06	-4.25224E-06	-5.57597E-06	-3.16080E-06	-5.51832E-06	-7.53792E-06	-4.71366E-06	-6.20107E-06	-3.50637E-06	-1.68899E-06	-4.20247E-06	-4.68057E-06	-3.26346E-06	-3.25789E-06	-5.26910E-06	-3.71193E-06	-4.33196E-06	1.12454E-06	-2.58778E-06	-3.82365E-06	-2.71282E-06	-3.33797E-06	-3.74077E-06	-4.08864E-06	-4.09059E-06	-5.93441E-06	-1.95350E-06	-1.84855E-06	-3.27263E-06	-3.57784E-06	-2.78792E-06
4.35030E+00	6.13783E-07	6.04784E-07	4.23718E-07	-9.65198E-08	1.91220E-06	-1.45041E-07	-1.30065E-06	-2.84765E-06	-2.27701E-06	-2.50488E-06	-4.31430E-06	-5.39965E-06	-4.16510E-06	-7.00879E-06	-5.70023E-06	-4.49209E-06	-5.23844E-06	-5.20963E-06	-4.26762E-06	-4.93053E-06	-4.84094E-06	-3.84165E-06	-5.41471E-06	-7.45871E-06	-4.98463E-06	-5.48252E-06	-4.09146E-06	-1.61737E-06	-4.73811E-06	-4.52158E-06	-4.34060E-06	-3.47766E-06	-4.71008E-06	-3.87489E-06	-4.49812E-06	-8.95368E-07	-2.81724E-06	-4.09436E-06	-3.46256E-06	-4.24806E-06	-2.99379E-06	-5.92006E-06	-3.94027E-06	-6.13390E-06	-2.47261E-06	-2.13435E-06	-3.05886E-06	-4.46227E-06	-4.36736E-06
4.35920E+00	-8.33385E-07	8.82779E-08	1.29763E-06	3.41820E-09	2.00332E-06	-1.38159E-06	-1.06804E-06	-2.37846E-06	-2.61343E-06	-3.56791E-06	-5.49731E-06	-6.09691E-06	-4.62249E-06	-7.54883E-06	-6.61347E-06	-5.19240E-06	-5.10090E-06	-5.72553E-06	-4.33461E-06	-5.58078E-06	-5.10383E-06	-3.70702E-06	-5.28191E-06	-7.41195E-06	-5.52607E-06	-6.22351E-06	-4.24548E-06	-2.10110E-06	-5.28135E-06	-5.07483E-06	-4.93124E-06	-4.10586E-06	-3.93918E-06	-3.34956E-06	-4.62134E-06	-2.56994E-06	-3.76686E-06	-4.93401E-06	-3.64159E-06	-4.74147E-06	-4.05994E-06	-6.69342E-06	-4.53052E-06	-5.56294E-06	-2.36485E-06	-2.25255E-06	-2.82472E-06	-3.84115E-06	-5.22980E-06
4.36809E+00	-9.04212E-07	-8.81333E-07	3.45069E-07	-6.36000E-07	2.61715E-06	-1.81181E-06	-6.01656E-07	-3.16599E-06	-3.70401E-06	-3.85530E-06	-7.17151E-06	-7.38260E-06	-6.31449E-06	-6.58507E-06	-7.05837E-06	-6.55509E-06	-6.26382E-06	-6.58647E-06	-4.41130E-06	-6.29329E-06	-5.74169E-06	-4.82179E-06	-5.34592E-06	-6.59736E-06	-5.71248E-06	-6.74864E-06	-4.63222E-06	-3.95170E-06	-6.06629E-06	-6.73720E-06	-5.85902E-06	-5.17671E-06	-4.77578E-06	-3.66623E-06	-5.43062E-06	-3.35066E-06	-4.99795E-06	-5.55169E-06	-3.83250E-06	-4.53026E-06	-5.29815E-06	-6.18452E-06	-6.54680E-06	-4.81325E-06	-3.12242E-06	-3.04640E-06	-3.63254E-06	-3.50131E-06	-5.31098E-06
4.37699E+00	-1.14161E-06	-1.22009E-06	-1.35475E-06	-2.95418E-07	3.37693E-06	-1.62226E-06	-8.90013E-07	-3.68117E-06	-4.75919E-06	-3.63908E-06	-7.69836E-06	-7.47652E-06	-7.21612E-06	-6.17445E-06	-7.75698E-06	-6.77066E-06	-7.65662E-06	-7.20075E-06	-4.01238E-06	-5.96825E-06	-6.87012E-06	-5.33584E-06	-5.51154E-06	-6.60651E-06	-5.32644E-06	-7.25508E-06	-5.05825E-06	-4.91220E-06	-6.89235E-06	-6.83692E-06	-6.83588E-06	-5.31265E-06	-5.74153E-06	-3.98689E-06	-5.71202E-06	-3.41623E-06	-5.28608E-06	-6.28894E-06	-5.12688E-06	-5.46079E-06	-5.88943E-06	-4.74193E-06	-7.88957E-06	-4.22092E-06	-3.48763E-06	-4.27517E-06	-5.00872E-06	-3.31575E-06	-5.46478E-06
4.38588E+00	-9.64855E-07	-1.06982E-06	-1.87358E-06	-9.99722E-08	3.60840E-06	-1.75714E-06	-1.56940E-06	-5.02429E-06	-5.29961E-06	-3.68766E-06	-8.51700E-06	-8.34542E-06	-8.21796E-06	-6.46817E-06	-7.87657E-06	-7.19316E-06	-7.16564E-06	-7.31622E-06	-4.08624E-06	-5.36187E-06	-7.66365E-06	-5.03452E-06	-6.59617E-06	-6.84385E-06	-4.80531E-06	-6.17590E-06	-5.52074E-06	-4.78119E-06	-6.21084E-06	-6.90784E-06	-7.57947E-06	-5.76476E-06	-5.91370E-06	-4.94543E-06	-5.59807E-06	-2.71289E-06	-6.15805E-06	-6.97951E-06	-5.93651E-06	-6.61965E-06	-6.25475E-06	-4.02939E-06	-7.69732E-06	-4.52083E-06	-4.25220E-06	-5.32618E-06	-6.20247E-06	-3.46357E-06	-4.28038E-06
4.39478E+00	-5.14166E-07	-7.39447E-07	-1.66670E-06	-2.41897E-07	3.11313E-06	-2.18204E-06	-2.26429E-06	-5.72998E-06	-5.76428E-06	-4.71108E-06	-7.67118E-06	-8.94470E-06	-9.05046E-06	-7.11356E-06	-7.69570E-06	-7.69559E-06	-7.53308E-06	-7.23368E-06	-4.66558E-06	-6.06724E-06	-8.02934E-06	-5.82792E-06	-6.37509E-06	-7.82574E-06	-5.36213E-06	-4.34034E-06	-6.07759E-06	-4.48369E-06	-5.79448E-06	-6.65005E-06	-6.90873E-06	-5.46985E-06	-5.09943E-06	-5.76242E-06	-5.73124E-06	-2.60176E-06	-6.87054E-06	-6.69286E-06	-5.71322E-06	-6.25825E-06	-5.14594E-06	-4.40548E-06	-6.82382E-06	-4.96825E-06	-5.01980E-06	-6.13461E-06	-6.88301E-06	-5.32321E-06	-3.79498E-06
4.40367E+00	1.54617E-07	7.27038E-07	-4.17084E-07	7.93976E-07	1.20150E-06	-3.20246E-06	-2.01590E-06	-4.79474E-06	-5.34159E-06	-6.75757E-06	-6.78375E-06	-9.52568E-06	-8.22985E-06	-7.60232E-06	-7.98288E-06	-8.67242E-06	-8.71205E-06	-7.20512E-06	-6.83898E-06	-8.59417E-06	-8.03342E-06	-6.68229E-06	-5.30839E-06	-8.40858E-06	-5.25943E-06	-4.48613E-06	-6.75268E-06	-5.36487E-06	-5.88677E-06	-6.55833E-06	-6.04507E-06	-5.44255E-06	-4.97468E-06	-5.69966E-06	-5.37409E-06	-3.91143E-06	-6.89473E-06	-6.43837E-06	-5.31432E-06	-6.72202E-06	-4.99310E-06	-3.92623E-06	-6.13578E-06	-5.81133E-06	-4.38910E-06	-6.82026E-06	-7.62002E-06	-6.66181E-06	-3.83018E-06
4.41257E+00	8.55323E-07	7.01873E-07	9.26006E-07	1.08124E-06	3.20419E-07	-3.28884E-06	-1.30506E-06	-3.35604E-06	-5.04098E-06	-8.02635E-06	-6.78573E-06	-8.44623E-06	-8.02097E-06	-7.48989E-06	-8.60868E-06	-9.27865E-06	-9.43596E-06	-6.78564E-06	-8.18203E-06	-9.47559E-06	-8.42523E-06	-7.56208E-06	-5.14118E-06	-8.20419E-06	-6.56798E-06	-5.85567E-06	-7.80948E-06	-6.53653E-06	-6.41652E-06	-6.81913E-06	-5.47559E-06	-5.65920E-06	-4.98954E-06	-5.64217E-06	-6.18370E-06	-5.12457E-06	-7.74561E-06	-6.59451E-06	-6.04294E-06	-5.80195E-06	-4.71985E-06	-4.57100E-06	-6.15697E-06	-6.63224E-06	-3.62490E-06	-6.83197E-06	-7.93531E-06	-6.45734E-06	-3.03577E-06
4.42146E+00	6.16290E-07	-4.51496E-07	1.16711E-06	-2.06330E-07	3.14579E-07	-1.69013E-06	-1.18740E-06	-2.14556E-06	-4.59257E-06	-9.00074E-06	-6.92198E-06	-7.96375E-06	-8.36175E-06	-7.51550E-06	-9.82781E-06	-1.00019E-05	-9.38872E-06	-6.29158E-06	-7.78898E-06	-9.17844E-06	-9.70130E-06	-6.83882E-06	-5.70910E-06	-7.31782E-06	-6.46803E-06	-7.29514E-06	-9.30808E-06	-6.14424E-06	-7.62468E-06	-7.19088E-06	-6.53085E-06	-7.17311E-06	-4.84422E-06	-6.92222E-06	-7.38305E-06	-6.21449E-06	-9.45009E-06	-7.04690E-06	-8.12971E-06	-5.13178E-06	-4.21203E-06	-5.89268E-06	-5.81535E-06	-7.63865E-06	-3.50975E-06	-6.73829E-06	-6.64890E-06	-5.82261E-06	-5.03997E-06
4.43036E+00	9.09861E-07	-4.02871E-07	1.66315E-06	-1.03034E-06	-1.01488E-07	-9.62906E-07	-1.87556E-06	-1.58026E-06	-4.42877E-06	-8.11562E-06	-6.49700E-06	-7.53355E-06	-8.44350E-06	-7.78546E-06	-1.04256E-05	-9.43907E-06	-9.05039E-06	-6.23735E-06	-8.47846E-06	-8.64641E-06	-9.73081E-06	-5.99998E-06	-7.08823E-06	-7.43702E-06	-6.68997E-06	-7.74985E-06	-1.07008E-05	-6.28767E-06	-8.24261E-06	-7.65151E-06	-8.35438E-06	-7.74807E-06	-5.46732E-06	-7.56743E-06	-8.87292E-06	-7.30354E-06	-1.02231E-05	-7.54002E-06	-9.33258E-06	-5.72338E-06	-4.97819E-06	-5.87756E-06	-5.61811E-06	-7.32168E-06	-3.30278E-06	-6.76777E-06	-5.89981E-06	-5.17990E-06	-6.89605E-06
4.43925E+00	1.53031E-07	2.08781E-07	1.68943E-06	-9.51911E-07	-1.31727E-06	-1.10306E-06	-2.50624E-06	-1.14837E-06	-4.84083E-06	-7.08757E-06	-7.19465E-06	-7.73165E-06	-8.32920E-06	-7.92234E-06	-1.09310E-05	-8.08253E-06	-9.46070E-06	-6.60153E-06	-9.81743E-06	-7.69670E-06	-8.88966E-06	-5.46937E-06	-8.91709E-06	-7.43721E-06	-7.47409E-06	-8.44754E-06	-1.08711E-05	-6.37618E-06	-8.76708E-06	-8.21896E-06	-9.37150E-06	-7.23997E-06	-6.41164E-06	-7.71525E-06	-1.00123E-05	-8.28523E-06	-9.98300E-06	-7.31727E-06	-7.96955E-06	-6.43313E-06	-5.64369E-06	-7.15629E-06	-5.26749E-06	-6.37157E-06	-3.30243E-06	-7.24095E-06	-4.69010E-06	-6.16240E-06	-7.25369E-06
4.44815E+00	-5.12842E-07	-5.14463E-07	1.39239E-06	-6.17882E-07	-1.96975E-06	-1.57982E-06	-2.94089E-06	-1.24854E-06	-5.62187E-06	-7.05648E-06	-8.39402E-06	-8.30487E-06	-8.87119E-06	-8.03203E-06	-1.08701E-05	-7.04999E-06	-9.15707E-06	-7.59024E-06	-9.31949E-06	-7.96687E-06	-8.91141E-06	-6.67535E-06	-9.80681E-06	-7.09978E-06	-6.89930E-06	-8.58718E-06	-1.01955E-05	-5.98101E-06	-8.96591E-06	-9.07221E-06	-9.19217E-06	-7.14750E-06	-6.84931E-06	-7.33513E-06	-9.37343E-06	-8.22669E-06	-9.01273E-06	-6.89773E-06	-6.92710E-06	-7.28147E-06	-5.64265E-06	-7.19680E-06	-5.16627E-06	-6.71378E-06	-4.05228E-06	-7.30350E-06	-4.38013E-06	-7.18651E-06	-7.39431E-06
4.45704E+00	-1.87260E-07	-2.00446E-07	6.83502E-07	6.72422E-08	-8.94339E-07	-2.66816E-06	-3.50101E-06	-2.33346E-06	-6.07368E-06	-6.73602E-06	-9.28115E-06	-9.17527E-06	-8.79218E-06	-9.07317E-06	-1.10473E-05	-6.64628E-06	-8.50186E-06	-8.64474E-06	-9.78162E-06	-7.17227E-06	-9.42454E-06	-8.78025E-06	-1.04290E-05	-6.50028E-06	-7.14997E-06	-8.35410E-06	-9.68017E-06	-5.60485E-06	-8.85576E-06	-8.68415E-06	-9.30468E-06	-6.68639E-06	-6.80433E-06	-6.64566E-06	-7.46776E-06	-7.48989E-06	-7.87162E-06	-6.78340E-06	-6.29067E-06	-9.16895E-06	-5.77034E-06	-8.14799E-06	-5.20639E-06	-6.91802E-06	-4.39774E-06	-6.96244E-06	-5.20591E-06	-8.61173E-06	-8.44409E-06
4.46593E+00	-1.37781E-07	-7.50028E-07	-5.59463E-07	6.59639E-07	-5.92606E-07	-3.35614E-06	-3.56083E-06	-3.14519E-06	-5.60476E-06	-7.02093E-06	-9.54783E-06	-1.01667E-05	-8.71890E-06	-1.02152E-05	-1.11717E-05	-6.98234E-06	-7.80872E-06	-9.13767E-06	-1.00351E-05	-6.24659E-06	-8.29281E-06	-8.96573E-06	-1.04520E-05	-7.44796E-06	-8.28323E-06	-7.70898E-06	-9.18698E-06	-4.80683E-06	-9.63512E-06	-8.41474E-06	-9.17978E-06	-6.65686E-06	-7.71185E-06	-6.58977E-06	-6.95732E-06	-7.47722E-06	-6.35863E-06	-6.98515E-06	-5.83222E-06	-9.97409E-06	-5.58966E-06	-8.83344E-06	-4.84896E-06	-6.76901E-06	-5.20327E-06	-6.76368E-06	-5.64465E-06	-9.03108E-06	-8.48040E-06
4.47483E+00	3.36844E-07	8.92157E-07	-1.67922E-07	-1.17979E-07	-1.81601E-06	-4.20808E-06	-4.34918E-06	-4.33045E-06	-7.43077E-06	-8.24605E-06	-9.98540E-06	-1.11423E-05	-8.67768E-06	-1.03924E-05	-1.18589E-05	-6.69383E-06	-8.51083E-06	-9.56089E-06	-9.80818E-06	-5.35061E-06	-6.37925E-06	-9.23131E-06	-9.93867E-06	-9.08292E-06	-9.65559E-06	-5.65239E-06	-8.69312E-06	-4.28502E-06	-9.66820E-06	-9.04380E-06	-8.95428E-06	-6.11128E-06	-8.26710E-06	-6.99395E-06	-7.82960E-06	-7.61286E-06	-6.34636E-06	-6.31335E-06	-5.82282E-06	-9.85778E-06	-4.91999E-06	-7.79966E-06	-4.11056E-06	-7.27627E-06	-5.57622E-06	-7.07348E-06	-5.87453E-06	-8.85045E-06	-7.66341E-06
4.48372E+00	4.40676E-07	1.80924E-06	-2.90025E-07	-3.22640E-07	-6.85045E-07	-3.11022E-06	-5.86535E-06	-5.16224E-06	-8.43429E-06	-8.47913E-06	-1.04650E-05	-1.11357E-05	-9.38192E-06	-1.07825E-05	-1.22288E-05	-6.27750E-06	-9.43415E-06	-8.58501E-06	-9.73460E-06	-4.97270E-06	-5.87564E-06	-8.04527E-06	-9.04756E-06	-8.83710E-06	-9.93696E-06	-4.96351E-06	-8.63815E-06	-5.77783E-06	-9.34459E-06	-8.78145E-06	-8.91703E-06	-5.70587E-06	-7.83791E-06	-6.52421E-06	-8.09195E-06	-8.04022E-06	-6.09206E-06	-6.96379E-06	-5.60616E-06	-9.55693E-06	-5.55637E-06	-7.35977E-06	-3.80516E-06	-7.41096E-06	-5.47729E-06	-7.11315E-06	-6.66907E-06	-9.05308E-06	-7.73826E-06
4.49262E+00	-3.34044E-07	1.50353E-06	-6.09657E-07	6.96440E-07	-3.35859E-08	-1.27304E-06	-6.24017E-06	-6.96889E-06	-7.80159E-06	-9.77749E-06	-1.14704E-05	-1.11509E-05	-1.00241E-05	-1.11287E-05	-1.18787E-05	-6.49640E-06	-9.36128E-06	-8.72404E-06	-9.24348E-06	-6.20771E-06	-6.68435E-06	-6.60806E-06	-8.23701E-06	-8.00162E-06	-1.07859E-05	-3.86456E-06	-8.59526E-06	-7.26740E-06	-1.00766E-05	-8.69356E-06	-9.62743E-06	-8.10630E-06	-7.61506E-06	-6.80347E-06	-8.84412E-06	-8.70805E-06	-6.32414E-06	-6.49554E-06	-5.61752E-06	-8.32196E-06	-6.69847E-06	-6.61166E-06	-4.83847E-06	-7.13096E-06	-6.45338E-06	-8.09002E-06	-6.97642E-06	-8.98249E-06	-8.26108E-06
4.50151E+00	-1.40043E-06	2.22053E-06	-3.21915E-07	1.43059E-06	-1.14023E-06	-4.35812E-07	-5.77789E-06	-7.89799E-06	-7.18181E-06	-1.24699E-05	-1.20106E-05	-1.11602E-05	-1.11828E-05	-1.09505E-05	-1.13583E-05	-7.34383E-06	-9.71139E-06	-9.27860E-06	-9.37157E-06	-7.13474E-06	-8.37932E-06	-8.13932E-06	-8.54005E-06	-8.74116E-06	-1.24488E-05	-3.33754E-06	-8.17496E-06	-8.26918E-06	-1.11732E-05	-9.20792E-06	-9.18943E-06	-9.60510E-06	-8.20217E-06	-7.11210E-06	-9.02638E-06	-9.57430E-06	-7.48786E-06	-5.53620E-06	-4.62229E-06	-8.21246E-06	-6.79249E-06	-6.80001E-06	-5.37726E-06	-7.57583E-06	-7.28576E-06	-8.00749E-06	-7.66508E-06	-9.43680E-06	-9.07999E-06
4.51041E+00	-1.86456E-06	2.19640E-06	2.30952E-07	1.29665E-06	-1.62736E-06	-1.20315E-06	-7.08327E-06	-8.75976E-06	-6.14600E-06	-1.26318E-05	-1.21785E-05	-9.32311E-06	-1.26211E-05	-1.07967E-05	-1.08744E-05	-8.30890E-06	-1.00384E-05	-9.66970E-06	-8.87424E-06	-8.22957E-06	-9.10530E-06	-9.62061E-06	-8.91859E-06	-9.86792E-06	-1.32813E-05	-3.57117E-06	-8.53391E-06	-7.78788E-06	-1.16956E-05	-1.06249E-05	-1.00870E-05	-1.00465E-05	-9.19846E-06	-7.23196E-06	-8.59084E-06	-8.69048E-06	-7.40158E-06	-6.23526E-06	-4.40986E-06	-7.19403E-06	-7.43430E-06	-7.91797E-06	-6.95148E-06	-8.18504E-06	-8.57258E-06	-7.33054E-06	-8.16220E-06	-9.36812E-06	-9.48756E-06
4.51930E+00	-2.62278E-06	1.69131E-06	7.44769E-07	5.10317E-07	-1.56601E-06	-2.13188E-06	-7.53523E-06	-8.96795E-06	-5.95910E-06	-1.15450E-05	-1.18508E-05	-7.99364E-06	-1.29569E-05	-1.07157E-05	-1.02461E-05	-9.09591E-06	-1.00235E-05	-1.02071E-05	-9.62433E-06	-9.74360E-06	-9.37692E-06	-1.08565E-05	-9.51661E-06	-9.96010E-06	-1.29672E-05	-4.73824E-06	-8.35598E-06	-7.98513E-06	-1.04993E-05	-1.18578E-05	-1.08326E-05	-1.05338E-05	-9.78788E-06	-5.76549E-06	-9.24866E-06	-7.39969E-06	-7.53005E-06	-6.36963E-06	-5.70904E-06	-6.33540E-06	-7.48610E-06	-9.64706E-06	-9.57598E-06	-8.31424E-06	-7.10167E-06	-6.79072E-06	-8.50205E-06	-1.02579E-05	-8.21692E-06
4.52820E+00	-9.41099E-07	1.56743E-06	8.12685E-07	4.39424E-08	-1.80720E-06	-3.28968E-06	-7.74105E-06	-7.57630E-06	-6.62870E-06	-1.05937E-05	-1.10099E-05	-9.34336E-06	-1.15135E-05	-9.64748E-06	-1.16865E-05	-8.89025E-06	-1.03676E-05	-9.73664E-06	-9.12101E-06	-1.04182E-05	-1.01715E-05	-1.05665E-05	-9.95610E-06	-1.00593E-05	-1.29265E-05	-6.54569E-06	-8.90310E-06	-7.11461E-06	-9.19860E-06	-1.14686E-05	-1.10449E-05	-1.01619E-05	-8.90164E-06	-5.53926E-06	-1.05275E-05	-7.14739E-06	-8.17620E-06	-6.65252E-06	-6.64707E-06	-7.90554E-06	-8.75226E-06	-1.00044E-05	-9.41840E-06	-7.63485E-06	-6.43123E-06	-7.05154E-06	-9.37533E-06	-1.08327E-05	-7.97542E-06
4.53709E+00	2.78310E-07	7.54112E-07	7.05988E-07	7.70888E-07	-1.47484E-06	-3.31384E-06	-7.67006E-06	-6.68105E-06	-7.25105E-06	-9.88544E-06	-1.10600E-05	-1.02669E-05	-1.11247E-05	-9.53567E-06	-1.32273E-05	-9.33635E-06	-1.04530E-05	-8.72885E-06	-8.43362E-06	-1.14185E-05	-1.05288E-05	-1.03086E-05	-1.05828E-05	-9.52255E-06	-1.32897E-05	-8.13527E-06	-9.76017E-06	-5.54582E-06	-7.88071E-06	-1.09059E-05	-1.07541E-05	-9.96335E-06	-7.76421E-06	-6.20356E-06	-1.03489E-05	-8.41281E-06	-9.09146E-06	-7.71491E-06	-6.52833E-06	-7.74265E-06	-9.47210E-06	-8.19962E-06	-7.57512E-06	-7.16403E-06	-6.19506E-06	-7.97184E-06	-1.04981E-05	-9.94314E-06	-7.35544E-06
4.54599E+00	7.34850E-07	5.62805E-07	9.35233E-07	2.29172E-06	-1.07543E-06	-2.36384E-06	-7.20395E-06	-6.03262E-06	-8.33578E-06	-8.59276E-06	-1.19017E-05	-1.04451E-05	-1.14952E-05	-9.53242E-06	-1.36485E-05	-1.07613E-05	-9.37863E-06	-8.44542E-06	-8.67749E-06	-1.21280E-05	-9.94733E-06	-9.20097E-06	-1.18234E-05	-9.02967E-06	-1.25040E-05	-9.32704E-06	-1.06290E-05	-5.40466E-06	-7.99220E-06	-1.06876E-05	-1.00997E-05	-1.06625E-05	-7.71562E-06	-6.44462E-06	-8.55012E-06	-9.94673E-06	-8.76035E-06	-8.79463E-06	-6.56009E-06	-7.56222E-06	-8.68878E-06	-7.80715E-06	-4.86652E-06	-7.78350E-06	-6.52731E-06	-8.20102E-06	-1.06203E-05	-9.04225E-06	-6.33899E-06
4.55488E+00	1.36155E-06	1.05723E-06	5.67292E-07	2.26387E-06	4.83533E-07	-1.96807E-06	-7.27085E-06	-6.58932E-06	-1.02158E-05	-8.82489E-06	-1.31014E-05	-1.06518E-05	-1.30031E-05	-1.00879E-05	-1.30187E-05	-1.14312E-05	-8.93060E-06	-9.38926E-06	-9.88024E-06	-1.13085E-05	-1.03426E-05	-8.76508E-06	-1.12251E-05	-9.02983E-06	-1.24530E-05	-1.00068E-05	-1.08867E-05	-6.41681E-06	-7.73601E-06	-9.72808E-06	-1.00768E-05	-1.17818E-05	-7.98923E-06	-6.55160E-06	-7.57850E-06	-1.00483E-05	-9.29394E-06	-9.30133E-06	-5.98217E-06	-7.60170E-06	-9.46238E-06	-8.97481E-06	-3.95212E-06	-7.86642E-06	-7.73993E-06	-7.67293E-06	-1.10738E-05	-8.18805E-06	-7.02381E-06
4.56377E+00	1.06391E-06	1.22957E-06	2.48424E-08	9.05570E-07	1.62741E-06	-5.08404E-07	-6.88173E-06	-7.07107E-06	-1.24956E-05	-1.06585E-05	-1.30835E-05	-1.12972E-05	-1.38235E-05	-1.03570E-05	-1.21223E-05	-1.31663E-05	-8.70623E-06	-1.12270E-05	-1.06093E-05	-1.08020E-05	-1.11127E-05	-9.68740E-06	-1.00961E-05	-9.32237E-06	-1.28720E-05	-7.13774E-06	-1.14205E-05	-7.72584E-06	-7.69529E-06	-1.00063E-05	-9.74780E-06	-1.14332E-05	-9.84781E-06	-6.08510E-06	-8.63475E-06	-1.02371E-05	-1.05408E-05	-1.13695E-05	-5.36386E-06	-8.94723E-06	-9.83878E-06	-1.02449E-05	-4.19314E-06	-7.51820E-06	-7.34701E-06	-7.34365E-06	-1.09275E-05	-7.66119E-06	-7.38140E-06
4.57266E+00	4.71281E-07	1.31176E-06	5.49554E-07	1.15517E-07	4.59519E-07	-9.37002E-09	-7.16516E-06	-7.78601E-06	-1.28867E-05	-1.23566E-05	-1.29272E-05	-1.41099E-05	-1.31402E-05	-1.00615E-05	-1.17118E-05	-1.25911E-05	-9.59537E-06	-1.08642E-05	-9.80803E-06	-1.00323E-05	-1.14388E-05	-1.10549E-05	-8.69275E-06	-9.36570E-06	-1.27860E-05	-6.32936E-06	-1.19498E-05	-8.72235E-06	-7.84841E-06	-1.00936E-05	-9.46913E-06	-1.04841E-05	-1.10236E-05	-6.67138E-06	-9.23924E-06	-1.10374E-05	-1.02019E-05	-1.17939E-05	-6.10140E-06	-1.07297E-05	-1.01375E-05	-1.07339E-05	-4.18712E-06	-7.14729E-06	-6.05432E-06	-6.37667E-06	-9.76376E-06	-7.52658E-06	-7.37904E-06
4.58156E+00	6.21445E-07	1.48474E-06	3.13066E-07	-4.93995E-07	-4.07391E-07	-1.78669E-06	-7.73820E-06	-7.89204E-06	-1.29625E-05	-1.35520E-05	-1.21195E-05	-1.50860E-05	-1.25338E-05	-1.01118E-05	-1.21154E-05	-1.07500E-05	-1.13307E-05	-8.99400E-06	-7.88501E-06	-8.63073E-06	-1.00852E-05	-1.12032E-05	-7.81785E-06	-6.75983E-06	-1.15540E-05	-6.13772E-06	-1.18152E-05	-9.64250E-06	-6.65486E-06	-1.02566E-05	-1.05714E-05	-9.46423E-06	-1.09755E-05	-8.30978E-06	-9.71411E-06	-1.15709E-05	-9.50394E-06	-1.00634E-05	-5.49106E-06	-1.15077E-05	-9.44562E-06	-1.07657E-05	-4.72568E-06	-6.50674E-06	-5.96390E-06	-6.77886E-06	-9.55240E-06	-8.45335E-06	-7.09191E-06
4.59046E+00	-9.83885E-07	1.36718E-06	-6.61167E-07	1.22489E-06	-7.43651E-07	-2.18375E-06	-7.22681E-06	-7.85904E-06	-1.21142E-05	-1.38986E-05	-1.10885E-05	-1.40068E-05	-1.31828E-05	-1.11446E-05	-1.29642E-05	-9.29866E-06	-1.08106E-05	-8.50255E-06	-7.12861E-06	-8.02399E-06	-7.58823E-06	-1.10108E-05	-9.99312E-06	-6.06616E-06	-1.09049E-05	-9.48420E-06	-1.07795E-05	-1.02949E-05	-7.22540E-06	-1.03401E-05	-1.05417E-05	-9.59460E-06	-9.95560E-06	-9.75266E-06	-9.50512E-06	-1.15004E-05	-9.94809E-06	-8.95208E-06	-5.97449E-06	-1.22242E-05	-8.84308E-06	-1.09430E-05	-6.24765E-06	-6.92375E-06	-6.31296E-06	-6.89849E-06	-1.03539E-05	-9.46590E-06	-6.71376E-06
4.59935E+00	-1.65674E-06	9.13150E-07	-2.57859E-06	2.42037E-06	-1.33055E-06	-3.44893E-06	-6.89509E-06	-8.72048E-06	-1.06217E-05	-1.28505E-05	-1.15732E-05	-1.41551E-05	-1.26826E-05	-1.22224E-05	-1.23387E-05	-9.58125E-06	-1.00520E-05	-9.51536E-06	-7.67211E-06	-9.19967E-06	-7.70640E-06	-1.11647E-05	-1.10654E-05	-8.07959E-06	-9.93805E-06	-1.19258E-05	-9.90466E-06	-1.04648E-05	-8.03859E-06	-1.06611E-05	-9.79616E-06	-9.81056E-06	-8.94322E-06	-9.73716E-06	-8.58664E-06	-9.91509E-06	-9.68280E-06	-9.27188E-06	-8.22480E-06	-1.22074E-05	-9.14194E-06	-9.30227E-06	-6.70270E-06	-7.48434E-06	-7.23260E-06	-7.10486E-06	-1.04829E-05	-9.66904E-06	-5.24547E-06
4.60825E+00	-7.12196E-07	3.61397E-07	-2.93060E-06	2.15135E-06	-7.22819E-07	-5.22303E-06	-7.95476E-06	-8.60698E-06	-9.82706E-06	-1.24349E-05	-1.28527E-05	-1.36142E-05	-1.14067E-05	-1.26345E-05	-1.11928E-05	-1.09338E-05	-9.74023E-06	-1.02606E-05	-8.80467E-06	-1.09898E-05	-9.01477E-06	-1.13614E-05	-1.09638E-05	-9.63313E-06	-8.71363E-06	-1.14537E-05	-9.21330E-06	-1.07544E-05	-8.88755E-06	-1.04237E-05	-9.57692E-06	-1.01452E-05	-8.50378E-06	-9.87508E-06	-7.30455E-06	-7.84030E-06	-1.01044E-05	-9.02944E-06	-8.70886E-06	-1.21518E-05	-8.78687E-06	-7.66778E-06	-7.10549E-06	-9.07339E-06	-8.23355E-06	-7.32276E-06	-1.02150E-05	-1.00518E-05	-4.39401E-06
4.61714E+00	1.28698E-06	-3.19325E-07	-2.13229E-06	1.56606E-06	-1.29242E-06	-4.83685E-06	-8.23199E-06	-8.02027E-06	-9.55567E-06	-1.19760E-05	-1.28613E-05	-1.28540E-05	-1.02242E-05	-1.25194E-05	-1.02449E-05	-1.05127E-05	-1.03926E-05	-1.13312E-05	-9.70665E-06	-1.22030E-05	-9.88709E-06	-1.08382E-05	-1.02073E-05	-1.13916E-05	-7.52627E-06	-1.02137E-05	-9.19447E-06	-1.18086E-05	-1.07058E-05	-1.02700E-05	-1.00583E-05	-1.02102E-05	-9.90047E-06	-8.92760E-06	-7.99403E-06	-6.83294E-06	-1.18362E-05	-9.64837E-06	-9.09733E-06	-1.26629E-05	-9.42483E-06	-7.56581E-06	-8.11479E-06	-9.50988E-06	-7.21191E-06	-6.05682E-06	-9.86156E-06	-1.06478E-05	-6.23249E-06
4.62604E+00	9.56772E-07	-1.96050E-06	-1.75949E-06	1.76467E-06	-1.15294E-06	-4.45528E-06	-8.67389E-06	-8.33890E-06	-9.94287E-06	-1.15655E-05	-1.22887E-05	-1.16203E-05	-1.05880E-05	-1.23112E-05	-1.04118E-05	-1.06095E-05	-1.13701E-05	-1.20171E-05	-1.04588E-05	-1.26062E-05	-1.10946E-05	-1.04761E-05	-9.09157E-06	-1.13098E-05	-7.68043E-06	-9.33753E-06	-9.72395E-06	-1.29949E-05	-1.19301E-05	-1.05947E-05	-9.77209E-06	-1.04539E-05	-1.06657E-05	-8.09288E-06	-9.67644E-06	-7.09495E-06	-1.31231E-05	-1.07470E-05	-9.02912E-06	-1.28613E-05	-1.00353E-05	-7.16198E-06	-8.50666E-06	-9.16444E-06	-7.68838E-06	-6.03504E-06	-1.09733E-05	-9.75387E-06	-8.46505E-06
4.63493E+00	-2.88964E-08	-2.82032E-06	-1.82274E-06	2.31493E-06	-7.01508E-07	-5.11980E-06	-9.33217E-06	-7.82020E-06	-9.79095E-06	-1.10854E-05	-1.15644E-05	-9.99354E-06	-1.09116E-05	-1.10254E-05	-1.15068E-05	-1.06893E-05	-1.19645E-05	-1.24191E-05	-1.08673E-05	-1.32694E-05	-1.26201E-05	-9.83804E-06	-7.87282E-06	-1.17937E-05	-9.08819E-06	-9.60438E-06	-1.01930E-05	-1.30595E-05	-1.14686E-05	-1.03589E-05	-8.68436E-06	-1.25457E-05	-1.01446E-05	-8.62501E-06	-1.12280E-05	-8.80593E-06	-1.24485E-05	-9.90575E-06	-7.98882E-06	-1.29590E-05	-9.45708E-06	-6.59169E-06	-8.76029E-06	-9.65484E-06	-7.90704E-06	-7.27819E-06	-1.14595E-05	-9.24821E-06	-8.86570E-06
4.64383E+00	-1.09306E-06	-2.25238E-06	-1.33769E-06	3.11790E-06	-9.85138E-08	-4.27079E-06	-8.39128E-06	-7.93139E-06	-9.69742E-06	-1.05477E-05	-1.24903E-05	-8.56843E-06	-1.10755E-05	-1.06302E-05	-1.29935E-05	-8.81225E-06	-1.31287E-05	-1.21852E-05	-1.16795E-05	-1.17318E-05	-1.29384E-05	-9.69783E-06	-6.93311E-06	-1.28168E-05	-1.05981E-05	-8.83593E-06	-1.00978E-05	-1.17944E-05	-1.13000E-05	-1.04541E-05	-8.49976E-06	-1.34388E-05	-1.15473E-05	-8.32974E-06	-1.19355E-05	-8.85479E-06	-1.18222E-05	-9.36829E-06	-5.97146E-06	-1.33364E-05	-8.79608E-06	-7.36640E-06	-9.25141E-06	-9.94526E-06	-7.14132E-06	-8.42113E-06	-1.08213E-05	-8.39452E-06	-8.99575E-06
4.65272E+00	-1.37807E-06	-1.13677E-06	-8.81267E-07	2.17627E-06	-8.23983E-07	-3.50041E-06	-7.40738E-06	-8.20096E-06	-9.38027E-06	-1.03468E-05	-1.31186E-05	-7.69507E-06	-1.11364E-05	-1.05708E-05	-1.28519E-05	-8.47299E-06	-1.26452E-05	-1.20349E-05	-1.13027E-05	-1.09535E-05	-1.16923E-05	-9.68703E-06	-7.76170E-06	-1.29412E-05	-1.21309E-05	-6.72083E-06	-9.75548E-06	-1.08916E-05	-1.07024E-05	-1.00488E-05	-9.07634E-06	-1.29325E-05	-1.18956E-05	-9.64344E-06	-1.22436E-05	-7.78521E-06	-1.07679E-05	-8.92926E-06	-5.75035E-06	-1.23670E-05	-8.33030E-06	-6.71362E-06	-9.29036E-06	-9.34130E-06	-6.13991E-06	-9.52548E-06	-1.04526E-05	-7.61345E-06	-9.67856E-06
4.66162E+00	-8.21638E-07	4.60691E-07	4.85735E-07	1.11981E-06	-2.12913E-06	-3.68926E-06	-6.33568E-06	-9.22355E-06	-1.06102E-05	-1.05176E-05	-1.21722E-05	-8.33332E-06	-1.17611E-05	-1.06912E-05	-1.27684E-05	-9.39722E-06	-1.10154E-05	-1.27323E-05	-9.86027E-06	-1.09897E-05	-1.07880E-05	-1.02519E-05	-8.71155E-06	-1.14594E-05	-1.32429E-05	-5.25651E-06	-8.81769E-06	-1.08059E-05	-1.10262E-05	-1.05949E-05	-9.02916E-06	-1.24847E-05	-1.18694E-05	-1.07232E-05	-1.28409E-05	-6.49827E-06	-1.03845E-05	-8.57989E-06	-6.56354E-06	-1.14045E-05	-9.05234E-06	-6.38641E-06	-9.46557E-06	-9.29694E-06	-5.00320E-06	-1.02484E-05	-9.93458E-06	-7.29548E-06	-1.03353E-05
4.67051E+00	-5.15759E-07	8.24494E-07	1.29788E-06	5.55721E-07	-1.86048E-06	-3.39315E-06	-4.12017E-06	-1.01775E-05	-1.13763E-05	-1.00309E-05	-1.13335E-05	-9.22649E-06	-1.06172E-05	-1.12317E-05	-1.31384E-05	-9.60824E-06	-1.06918E-05	-1.28117E-05	-8.59829E-06	-1.02584E-05	-9.37638E-06	-1.01902E-05	-1.02968E-05	-9.86865E-06	-1.32166E-05	-6.47799E-06	-8.78037E-06	-1.03600E-05	-1.20044E-05	-1.05220E-05	-8.07167E-06	-1.07521E-05	-1.06759E-05	-1.03040E-05	-1.30470E-05	-6.05679E-06	-9.54261E-06	-7.71579E-06	-7.30579E-06	-9.39745E-06	-1.00718E-05	-5.72544E-06	-9.17464E-06	-8.09899E-06	-4.45138E-06	-9.66932E-06	-1.00863E-05	-7.30664E-06	-9.91056E-06
4.67941E+00	-1.10256E-06	5.81257E-07	1.20910E-06	-6.19870E-07	-4.74145E-07	-3.33131E-06	-3.66312E-06	-9.90643E-06	-1.13937E-05	-1.05859E-05	-1.18956E-05	-9.64722E-06	-1.03395E-05	-1.12610E-05	-1.21971E-05	-9.71712E-06	-1.07217E-05	-1.18038E-05	-7.33378E-06	-9.94819E-06	-9.33006E-06	-9.86143E-06	-1.14819E-05	-9.68069E-06	-1.15314E-05	-7.46821E-06	-9.44158E-06	-9.69268E-06	-1.24301E-05	-1.10133E-05	-8.77068E-06	-8.92603E-06	-1.00176E-05	-1.06991E-05	-1.22592E-05	-5.88871E-06	-8.37785E-06	-8.06090E-06	-8.42352E-06	-7.58517E-06	-9.45505E-06	-6.41999E-06	-9.17649E-06	-5.85842E-06	-4.76240E-06	-9.20200E-06	-9.52680E-06	-8.19255E-06	-1.01211E-05
4.68829E+00	-7.98336E-07	4.76332E-07	1.02138E-06	4.40881E-07	1.29734E-06	-4.30412E-06	-4.57354E-06	-9.11974E-06	-1.06139E-05	-1.13291E-05	-1.23031E-05	-1.10757E-05	-1.01891E-05	-1.20145E-05	-1.11120E-05	-9.33985E-06	-1.16269E-05	-1.11599E-05	-7.42627E-06	-9.34519E-06	-9.79389E-06	-9.80959E-06	-1.35718E-05	-9.80309E-06	-1.04938E-05	-1.02510E-05	-1.12166E-05	-1.00226E-05	-1.18748E-05	-1.11366E-05	-9.26505E-06	-8.19715E-06	-1.01718E-05	-1.05616E-05	-1.19071E-05	-7.29852E-06	-8.66889E-06	-7.86377E-06	-9.19231E-06	-7.49867E-06	-9.63513E-06	-5.96965E-06	-9.01478E-06	-5.66871E-06	-6.01592E-06	-7.43411E-06	-8.47297E-06	-8.53313E-06	-9.23979E-06
4.69719E+00	-6.57301E-07	6.60257E-07	9.90095E-07	-4.63258E-07	1.68644E-06	-5.21594E-06	-4.76981E-06	-8.10115E-06	-9.47758E-06	-1.15939E-05	-1.21893E-05	-1.06607E-05	-9.53956E-06	-1.10858E-05	-1.10829E-05	-9.39452E-06	-1.18207E-05	-1.07404E-05	-8.63194E-06	-9.44068E-06	-1.05963E-05	-9.77215E-06	-1.42988E-05	-1.01320E-05	-1.04420E-05	-1.25755E-05	-1.17980E-05	-1.07174E-05	-1.10280E-05	-1.04968E-05	-9.48493E-06	-8.76187E-06	-9.90004E-06	-1.05190E-05	-1.25068E-05	-7.43459E-06	-9.87370E-06	-8.54912E-06	-8.72671E-06	-7.72377E-06	-1.03422E-05	-5.55927E-06	-7.79739E-06	-6.60746E-06	-8.71543E-06	-6.74973E-06	-7.83861E-06	-9.12708E-06	-9.84277E-06
4.70609E+00	-7.03712E-07	8.77387E-07	5.34119E-07	-1.02361E-06	1.38297E-06	-5.31507E-06	-5.46977E-06	-7.51551E-06	-1.01236E-05	-1.13455E-05	-1.10268E-05	-1.01176E-05	-9.13503E-06	-1.04866E-05	-1.07444E-05	-9.72741E-06	-1.27804E-05	-1.03503E-05	-1.08428E-05	-8.86741E-06	-1.08508E-05	-1.04730E-05	-1.36689E-05	-9.62542E-06	-1.01383E-05	-1.35231E-05	-1.13284E-05	-1.17973E-05	-1.03102E-05	-8.31484E-06	-9.51336E-06	-9.08970E-06	-9.65100E-06	-9.04744E-06	-1.17751E-05	-6.69308E-06	-1.11098E-05	-9.28163E-06	-9.57982E-06	-7.71243E-06	-1.07276E-05	-5.91697E-06	-6.86492E-06	-7.49898E-06	-9.65912E-06	-6.92564E-06	-6.40409E-06	-9.88985E-06	-1.07702E-05
4.71498E+00	4.73835E-08	3.79102E-07	-3.93613E-07	-9.57429E-07	6.71682E-07	-4.03268E-06	-6.23634E-06	-6.48071E-06	-1.06065E-05	-1.16337E-05	-1.10591E-05	-1.05460E-05	-1.03180E-05	-1.03062E-05	-1.08658E-05	-9.57906E-06	-1.15602E-05	-9.88746E-06	-1.13622E-05	-6.82710E-06	-1.08665E-05	-1.06386E-05	-1.35189E-05	-8.80258E-06	-1.10019E-05	-1.32630E-05	-1.03575E-05	-1.23993E-05	-9.57548E-06	-6.83498E-06	-8.83897E-06	-8.89003E-06	-1.00913E-05	-8.04230E-06	-1.02161E-05	-6.94708E-06	-1.01418E-05	-9.78030E-06	-1.02167E-05	-7.01906E-06	-9.59206E-06	-6.54213E-06	-6.00749E-06	-7.81731E-06	-8.07033E-06	-6.87804E-06	-6.28589E-06	-1.05278E-05	-1.07779E-05
4.72388E+00	-2.48733E-07	-3.54158E-08	-5.10002E-07	-2.99616E-07	3.10402E-07	-4.24982E-06	-6.57219E-06	-4.86610E-06	-1.06809E-05	-1.24575E-05	-1.23570E-05	-1.06493E-05	-1.24921E-05	-1.14261E-05	-1.18321E-05	-1.11830E-05	-9.41133E-06	-1.03961E-05	-1.12305E-05	-5.95422E-06	-1.10991E-05	-1.20348E-05	-1.24746E-05	-8.12843E-06	-1.14936E-05	-1.26815E-05	-8.87431E-06	-1.14167E-05	-9.71152E-06	-7.79823E-06	-8.97974E-06	-8.22680E-06	-1.11682E-05	-9.25227E-06	-8.20086E-06	-7.95491E-06	-9.79137E-06	-1.03945E-05	-9.69529E-06	-6.63726E-06	-7.91098E-06	-6.93003E-06	-5.29441E-06	-8.32292E-06	-6.61660E-06	-7.85576E-06	-5.62210E-06	-1.09514E-05	-1.07602E-05
4.73277E+00	-1.91870E-07	-5.85233E-07	-1.34586E-06	2.06363E-06	1.34292E-08	-3.09621E-06	-6.79304E-06	-4.51004E-06	-1.08634E-05	-1.24244E-05	-1.30294E-05	-9.37581E-06	-1.24189E-05	-1.31021E-05	-1.18843E-05	-1.21012E-05	-8.76657E-06	-1.06956E-05	-1.19482E-05	-8.01013E-06	-9.62699E-06	-1.17301E-05	-1.06698E-05	-7.41113E-06	-1.16810E-05	-1.14785E-05	-7.19753E-06	-1.20009E-05	-1.01731E-05	-8.53869E-06	-8.52494E-06	-8.90457E-06	-1.07970E-05	-9.68566E-06	-8.02886E-06	-9.32396E-06	-8.88348E-06	-9.83851E-06	-9.86632E-06	-6.86993E-06	-6.44477E-06	-7.33826E-06	-5.69709E-06	-7.49986E-06	-5.74634E-06	-8.33301E-06	-5.32288E-06	-9.29964E-06	-9.31601E-06
4.74167E+00	3.43721E-09	-7.98890E-07	-1.73189E-06	2.37335E-06	1.36519E-07	-1.92001E-06	-6.51067E-06	-4.75987E-06	-9.99503E-06	-1.20451E-05	-1.41358E-05	-9.93870E-06	-1.15444E-05	-1.49338E-05	-1.21241E-05	-1.20110E-05	-9.12043E-06	-1.07280E-05	-1.15188E-05	-1.03311E-05	-8.30098E-06	-1.05642E-05	-9.56632E-06	-7.69834E-06	-1.14724E-05	-9.88329E-06	-7.40501E-06	-1.14905E-05	-1.01612E-05	-9.71097E-06	-8.20694E-06	-1.00651E-05	-9.18367E-06	-9.49686E-06	-8.58452E-06	-9.64065E-06	-8.53411E-06	-8.65679E-06	-1.02465E-05	-7.00430E-06	-4.26280E-06	-7.83848E-06	-5.53323E-06	-7.74958E-06	-5.52136E-06	-7.08851E-06	-5.03148E-06	-7.22324E-06	-7.99984E-06
4.75056E+00	9.08399E-07	-1.04004E-06	-1.24859E-06	7.57462E-07	4.10398E-07	-2.56700E-06	-6.36400E-06	-5.80994E-06	-8.20101E-06	-1.04841E-05	-1.45158E-05	-1.06950E-05	-1.05853E-05	-1.47400E-05	-1.17798E-05	-1.07072E-05	-8.84296E-06	-1.05236E-05	-1.12643E-05	-1.06387E-05	-9.35276E-06	-9.44581E-06	-9.70299E-06	-6.94682E-06	-1.02071E-05	-8.97197E-06	-8.85440E-06	-9.16467E-06	-1.03632E-05	-9.97801E-06	-9.57521E-06	-1.02463E-05	-8.53798E-06	-9.61204E-06	-8.52736E-06	-8.06258E-06	-8.13748E-06	-7.54195E-06	-9.88098E-06	-6.22265E-06	-5.33697E-06	-7.68694E-06	-6.07555E-06	-7.48069E-06	-6.49713E-06	-6.21986E-06	-6.65855E-06	-6.56294E-06	-8.29129E-06
4.75946E+00	1.00458E-06	-4.36682E-07	-1.64933E-06	-4.80630E-07	1.18228E-06	-2.94687E-06	-6.34173E-06	-6.69506E-06	-6.93255E-06	-8.63968E-06	-1.31131E-05	-1.12328E-05	-8.39126E-06	-1.42214E-05	-1.07703E-05	-9.83876E-06	-8.10821E-06	-1.06581E-05	-1.05129E-05	-1.00290E-05	-1.00014E-05	-8.03464E-06	-9.04929E-06	-6.59129E-06	-9.86055E-06	-7.71272E-06	-1.04094E-05	-8.77941E-06	-1.06758E-05	-9.75383E-06	-1.12771E-05	-9.07315E-06	-8.56491E-06	-8.26652E-06	-8.96787E-06	-7.00536E-06	-8.35233E-06	-7.40825E-06	-9.01589E-06	-6.03507E-06	-6.97964E-06	-8.00235E-06	-7.91450E-06	-6.84572E-06	-7.60769E-06	-6.34596E-06	-8.61927E-06	-4.60382E-06	-8.11754E-06
4.76835E+00	7.18704E-07	4.67725E-08	-1.09548E-06	-1.47506E-06	7.67177E-07	-3.71511E-06	-6.52199E-06	-7.62912E-06	-6.63461E-06	-8.07996E-06	-1.10948E-05	-1.27378E-05	-8.10608E-06	-1.27996E-05	-9.61484E-06	-1.03022E-05	-8.59393E-06	-1.01075E-05	-1.06549E-05	-9.45771E-06	-1.12803E-05	-8.22502E-06	-9.32009E-06	-6.67202E-06	-9.79258E-06	-7.53824E-06	-1.06653E-05	-9.05916E-06	-9.15726E-06	-8.10832E-06	-1.01096E-05	-8.66165E-06	-7.73816E-06	-8.95913E-06	-9.04140E-06	-5.93329E-06	-8.67768E-06	-8.08508E-06	-8.66628E-06	-4.68509E-06	-6.87919E-06	-7.86852E-06	-8.65604E-06	-6.08215E-06	-7.02551E-06	-7.34721E-06	-9.09769E-06	-3.94791E-06	-7.88783E-06
4.77725E+00	1.55765E-06	1.87605E-07	-9.24499E-07	-2.33265E-06	-7.52252E-07	-4.99764E-06	-6.94682E-06	-7.52829E-06	-6.24398E-06	-7.60844E-06	-1.02371E-05	-1.30339E-05	-8.10606E-06	-1.17735E-05	-8.54967E-06	-9.93684E-06	-8.76209E-06	-1.02411E-05	-1.09733E-05	-8.05030E-06	-1.16502E-05	-8.54448E-06	-8.78283E-06	-7.56050E-06	-9.28321E-06	-8.11802E-06	-9.71559E-06	-9.48792E-06	-8.12916E-06	-5.69637E-06	-8.44325E-06	-9.22834E-06	-5.75895E-06	-9.32125E-06	-8.73583E-06	-5.56595E-06	-9.34881E-06	-8.28831E-06	-8.91912E-06	-5.49697E-06	-8.31791E-06	-7.73600E-06	-8.22241E-06	-5.65380E-06	-6.83037E-06	-8.38934E-06	-7.58449E-06	-3.85047E-06	-6.99020E-06
4.78613E+00	3.11914E-06	-1.53992E-06	-1.96671E-07	-1.42862E-06	-2.58026E-06	-5.40550E-06	-6.10278E-06	-7.22750E-06	-6.40275E-06	-7.92019E-06	-8.93636E-06	-1.17642E-05	-7.88221E-06	-1.09487E-05	-9.78297E-06	-8.46999E-06	-9.17161E-06	-8.93091E-06	-9.72511E-06	-7.87622E-06	-1.04455E-05	-9.54202E-06	-1.00178E-05	-7.30618E-06	-8.15993E-06	-8.39106E-06	-9.72230E-06	-9.50308E-06	-7.48423E-06	-5.17146E-06	-7.51424E-06	-9.40257E-06	-4.66204E-06	-8.88292E-06	-9.10208E-06	-5.59721E-06	-9.54949E-06	-7.80443E-06	-9.34234E-06	-5.82154E-06	-8.07108E-06	-7.66441E-06	-8.71869E-06	-5.16690E-06	-7.49726E-06	-7.74555E-06	-4.84529E-06	-5.07857E-06	-7.35732E-06
4.79503E+00	2.10232E-06	-4.59479E-07	3.72543E-08	2.66150E-07	-3.48879E-06	-3.15238E-06	-3.80463E-06	-6.17129E-06	-8.57492E-06	-8.97158E-06	-8.48088E-06	-9.51005E-06	-9.09882E-06	-9.00393E-06	-1.15871E-05	-7.40258E-06	-9.46743E-06	-7.79211E-06	-8.82777E-06	-7.88742E-06	-1.05206E-05	-9.91494E-06	-1.10178E-05	-8.34724E-06	-7.40900E-06	-8.44431E-06	-9.81401E-06	-8.46503E-06	-6.73090E-06	-5.76511E-06	-6.47806E-06	-8.10012E-06	-5.81907E-06	-9.82102E-06	-7.90276E-06	-6.33373E-06	-9.18779E-06	-8.68262E-06	-8.14899E-06	-5.20497E-06	-6.90259E-06	-8.63217E-06	-8.61318E-06	-5.31042E-06	-6.74979E-06	-5.89187E-06	-3.98471E-06	-7.38841E-06	-7.26197E-06
4.80392E+00	2.90951E-07	4.81474E-07	-2.06419E-07	4.58339E-07	-1.56968E-06	-1.29643E-06	-3.25213E-06	-5.51879E-06	-8.99538E-06	-8.00480E-06	-9.17563E-06	-7.90331E-06	-9.73618E-06	-7.53186E-06	-1.10346E-05	-7.19405E-06	-9.55285E-06	-8.57500E-06	-9.34483E-06	-6.70810E-06	-9.44813E-06	-1.03227E-05	-1.05040E-05	-8.62239E-06	-7.59344E-06	-9.60111E-06	-9.51334E-06	-8.71406E-06	-6.49056E-06	-7.43059E-06	-6.14248E-06	-6.95963E-06	-6.10817E-06	-9.12746E-06	-8.21656E-06	-6.10029E-06	-9.55680E-06	-9.08820E-06	-5.96738E-06	-5.97940E-06	-6.27441E-06	-1.03302E-05	-8.32042E-06	-5.99997E-06	-6.07800E-06	-5.53937E-06	-4.27902E-06	-8.85423E-06	-6.52152E-06
4.81282E+00	-2.96834E-07	1.98279E-06	-1.00310E-07	7.42175E-08	-2.89608E-07	-1.76020E-06	-4.25284E-06	-5.86188E-06	-7.17899E-06	-8.32112E-06	-9.27362E-06	-7.87660E-06	-1.01903E-05	-6.01301E-06	-1.01391E-05	-8.11810E-06	-9.96143E-06	-9.00630E-06	-8.89755E-06	-7.47569E-06	-9.25654E-06	-9.44699E-06	-8.83518E-06	-7.95330E-06	-7.15792E-06	-1.05811E-05	-8.41141E-06	-7.18335E-06	-8.27513E-06	-8.67165E-06	-5.36477E-06	-6.61627E-06	-6.85072E-06	-7.83724E-06	-8.44343E-06	-5.47142E-06	-9.16186E-06	-8.35712E-06	-4.84756E-06	-6.34164E-06	-6.69233E-06	-9.99022E-06	-8.68956E-06	-5.88380E-06	-7.03139E-06	-5.83615E-06	-3.89126E-06	-9.38786E-06	-7.29338E-06
4.82171E+00	3.36340E-07	2.09740E-06	-9.22223E-07	2.60460E-07	4.22472E-07	-3.52881E-06	-3.17367E-06	-6.39272E-06	-6.03057E-06	-8.86092E-06	-1.04576E-05	-8.99541E-06	-9.35283E-06	-5.95373E-06	-9.39225E-06	-9.31082E-06	-1.03591E-05	-8.13197E-06	-9.68972E-06	-9.32500E-06	-7.86603E-06	-7.32067E-06	-7.16737E-06	-8.32075E-06	-5.99218E-06	-9.66510E-06	-7.64446E-06	-5.61450E-06	-7.22801E-06	-8.40049E-06	-6.51625E-06	-6.51800E-06	-6.96378E-06	-8.12246E-06	-8.76071E-06	-5.46474E-06	-7.04699E-06	-9.23352E-06	-4.56121E-06	-6.27218E-06	-7.50406E-06	-7.55641E-06	-9.14737E-06	-6.28971E-06	-6.86238E-06	-6.04757E-06	-4.88993E-06	-8.83062E-06	-7.92014E-06
4.83061E+00	2.61441E-07	1.94700E-06	-1.54668E-06	4.48835E-07	6.81501E-07	-5.36708E-06	-3.45705E-06	-5.86736E-06	-7.41109E-06	-9.46646E-06	-1.06059E-05	-1.01260E-05	-1.01975E-05	-6.59934E-06	-8.67358E-06	-8.19301E-06	-9.06854E-06	-6.98834E-06	-1.05225E-05	-9.51626E-06	-7.69912E-06	-5.70493E-06	-6.54810E-06	-8.68471E-06	-5.90625E-06	-9.36972E-06	-8.36866E-06	-6.21945E-06	-5.36967E-06	-7.72460E-06	-6.28889E-06	-7.01398E-06	-6.67447E-06	-9.07249E-06	-8.44562E-06	-6.59855E-06	-6.75240E-06	-1.01432E-05	-5.59506E-06	-5.16009E-06	-8.07195E-06	-5.06045E-06	-9.89126E-06	-7.03747E-06	-6.53322E-06	-6.36740E-06	-5.29896E-06	-8.48574E-06	-7.34644E-06
4.83951E+00	1.40489E-07	2.02141E-06	-1.08726E-06	8.64194E-07	-6.85029E-08	-5.41694E-06	-2.57110E-06	-6.54065E-06	-8.55440E-06	-1.13034E-05	-9.89791E-06	-1.02806E-05	-1.01848E-05	-6.40835E-06	-8.98928E-06	-5.90803E-06	-7.35924E-06	-6.15106E-06	-9.55720E-06	-8.58846E-06	-7.80408E-06	-5.35730E-06	-6.80724E-06	-9.38423E-06	-6.39578E-06	-1.03641E-05	-7.08698E-06	-7.09840E-06	-3.94826E-06	-7.83634E-06	-5.62490E-06	-7.42755E-06	-7.44648E-06	-9.80904E-06	-8.28998E-06	-7.23440E-06	-6.54447E-06	-9.98607E-06	-5.53225E-06	-4.32967E-06	-8.55421E-06	-3.26822E-06	-9.71250E-06	-7.31513E-06	-7.82107E-06	-6.67879E-06	-5.82855E-06	-7.91394E-06	-6.92634E-06
4.84840E+00	-1.25447E-07	1.20924E-06	8.54606E-07	1.77350E-06	4.50434E-07	-3.40807E-06	-1.95370E-06	-7.99275E-06	-9.56680E-06	-1.10292E-05	-8.61228E-06	-9.87918E-06	-9.03332E-06	-7.73742E-06	-7.36695E-06	-5.48840E-06	-6.42166E-06	-6.81164E-06	-9.25106E-06	-8.03802E-06	-7.44181E-06	-6.40899E-06	-8.12034E-06	-9.23915E-06	-7.21672E-06	-1.10986E-05	-6.88955E-06	-7.60480E-06	-3.13134E-06	-8.18379E-06	-5.35813E-06	-7.43137E-06	-8.11329E-06	-9.80074E-06	-8.97330E-06	-7.58376E-06	-7.07843E-06	-8.35448E-06	-5.87418E-06	-5.81662E-06	-8.17780E-06	-4.33374E-06	-9.44681E-06	-7.10165E-06	-8.03166E-06	-6.65748E-06	-6.28153E-06	-6.58842E-06	-6.61845E-06
4.85730E+00	-5.20537E-07	1.84808E-06	1.98121E-06	1.53576E-06	1.38541E-06	-2.50632E-06	-2.75261E-06	-8.25605E-06	-9.90474E-06	-9.90451E-06	-6.91982E-06	-7.69096E-06	-8.28314E-06	-9.33293E-06	-4.60775E-06	-5.40233E-06	-6.16170E-06	-7.76823E-06	-1.02798E-05	-7.54717E-06	-7.06372E-06	-7.96501E-06	-8.44772E-06	-9.18159E-06	-7.55931E-06	-1.12299E-05	-6.88221E-06	-7.01068E-06	-2.57906E-06	-8.02865E-06	-5.98072E-06	-7.51312E-06	-8.79432E-06	-8.77533E-06	-7.89111E-06	-8.79455E-06	-7.11897E-06	-8.76776E-06	-6.22879E-06	-7.07246E-06	-6.65082E-06	-4.58043E-06	-8.38561E-06	-6.58827E-06	-7.22217E-06	-6.01731E-06	-6.37216E-06	-6.37021E-06	-5.43855E-06
4.86619E+00	-3.01801E-07	2.56379E-06	2.73714E-06	-2.08845E-07	1.69762E-06	-1.32592E-06	-3.78877E-06	-6.69531E-06	-1.05131E-05	-9.27151E-06	-7.61896E-06	-6.18787E-06	-7.01086E-06	-8.69406E-06	-3.78737E-06	-6.09901E-06	-7.05583E-06	-6.95793E-06	-1.03161E-05	-7.17835E-06	-7.32843E-06	-8.49966E-06	-7.96461E-06	-8.95464E-06	-8.59280E-06	-1.08777E-05	-5.52712E-06	-5.42801E-06	-3.29386E-06	-6.88432E-06	-6.47544E-06	-6.99541E-06	-8.53587E-06	-7.19015E-06	-7.19051E-06	-7.40940E-06	-6.36598E-06	-8.73869E-06	-6.22993E-06	-8.16670E-06	-5.64196E-06	-5.73478E-06	-7.91698E-06	-6.07924E-06	-6.62489E-06	-6.20305E-06	-6.06304E-06	-6.69560E-06	-4.11744E-06
4.87509E+00	-9.86566E-07	2.34276E-06	1.51855E-06	-1.52670E-06	4.22904E-07	-1.89149E-06	-4.77473E-06	-6.01352E-06	-9.46901E-06	-8.76909E-06	-9.57333E-06	-6.17083E-06	-6.48313E-06	-7.48384E-06	-4.68739E-06	-7.27721E-06	-7.01363E-06	-8.29682E-06	-8.61864E-06	-7.06868E-06	-8.14780E-06	-8.44884E-06	-6.61509E-06	-9.25049E-06	-1.01043E-05	-1.08685E-05	-4.58400E-06	-5.15955E-06	-4.41578E-06	-6.18019E-06	-5.53068E-06	-7.10996E-06	-6.70439E-06	-6.93517E-06	-7.64694E-06	-5.69988E-06	-5.08618E-06	-7.72430E-06	-7.72996E-06	-8.33363E-06	-5.89237E-06	-6.11162E-06	-7.07988E-06	-5.22616E-06	-6.13620E-06	-5.67480E-06	-5.70653E-06	-6.93359E-06	-4.69248E-06
4.88398E+00	-1.16735E-06	4.67558E-07	3.80560E-07	-2.18366E-06	3.52874E-07	-3.74495E-06	-6.08819E-06	-4.75338E-06	-8.04496E-06	-9.54253E-06	-1.03108E-05	-6.59178E-06	-6.54220E-06	-6.96348E-06	-6.42596E-06	-7.04376E-06	-6.61628E-06	-8.98483E-06	-6.38259E-06	-5.76316E-06	-9.01702E-06	-8.62911E-06	-5.60360E-06	-9.37134E-06	-9.39940E-06	-9.31044E-06	-4.52593E-06	-5.61390E-06	-4.03979E-06	-5.62305E-06	-5.32834E-06	-6.90929E-06	-4.54616E-06	-6.12804E-06	-8.47524E-06	-5.99651E-06	-5.32540E-06	-7.02712E-06	-8.71697E-06	-7.12570E-06	-7.09579E-06	-5.46969E-06	-6.38347E-06	-5.07483E-06	-6.22690E-06	-4.40168E-06	-4.86445E-06	-7.43493E-06	-5.07451E-06
4.89288E+00	-1.94859E-06	-1.82659E-06	-1.35288E-06	-2.41515E-06	9.58722E-07	-3.07540E-06	-6.34135E-06	-4.34557E-06	-8.02808E-06	-9.73970E-06	-1.06282E-05	-7.90921E-06	-6.89705E-06	-6.66111E-06	-8.58758E-06	-7.35887E-06	-5.43876E-06	-9.17487E-06	-5.37587E-06	-5.96498E-06	-8.39600E-06	-7.78481E-06	-5.27135E-06	-8.83130E-06	-8.53140E-06	-6.55142E-06	-4.16188E-06	-5.52218E-06	-4.73708E-06	-5.06819E-06	-6.56697E-06	-6.08553E-06	-3.24701E-06	-4.58470E-06	-7.86051E-06	-5.74070E-06	-4.45542E-06	-5.79217E-06	-8.93365E-06	-6.06584E-06	-7.40791E-06	-5.81109E-06	-4.62104E-06	-5.33303E-06	-5.97962E-06	-4.78020E-06	-3.91542E-06	-8.11044E-06	-4.60306E-06
4.90177E+00	-1.32619E-06	-2.46688E-06	-2.69535E-06	-2.35152E-07	3.23880E-07	-1.44540E-06	-4.55430E-06	-5.88350E-06	-7.54877E-06	-8.87567E-06	-1.09171E-05	-8.44648E-06	-6.96277E-06	-7.66571E-06	-8.75758E-06	-9.32148E-06	-5.02343E-06	-9.07764E-06	-6.65155E-06	-6.47137E-06	-6.94297E-06	-8.60525E-06	-7.07602E-06	-7.60548E-06	-6.79856E-06	-6.33791E-06	-3.78040E-06	-6.11517E-06	-4.81856E-06	-5.14603E-06	-8.13858E-06	-6.09460E-06	-3.34045E-06	-4.93948E-06	-7.67415E-06	-5.66477E-06	-4.96623E-06	-5.12936E-06	-8.10141E-06	-4.88732E-06	-6.77772E-06	-6.16583E-06	-3.27493E-06	-6.76382E-06	-4.54765E-06	-5.84086E-06	-3.20356E-06	-9.15387E-06	-2.84620E-06
4.91066E+00	-7.80569E-07	-1.95257E-06	-2.17444E-06	6.76770E-07	-6.61222E-07	-1.12127E-06	-3.23016E-06	-5.65819E-06	-6.89722E-06	-6.59822E-06	-1.03220E-05	-8.81576E-06	-6.66911E-06	-8.00339E-06	-8.49174E-06	-9.11756E-06	-5.71463E-06	-7.82342E-06	-7.18117E-06	-8.44417E-06	-6.91853E-06	-6.98884E-06	-8.57363E-06	-7.38774E-06	-5.94512E-06	-6.07131E-06	-4.14250E-06	-7.29049E-06	-5.26445E-06	-5.49007E-06	-7.77116E-06	-6.98501E-06	-4.13870E-06	-5.55748E-06	-8.46748E-06	-6.04711E-06	-5.39933E-06	-3.47712E-06	-5.96063E-06	-4.84202E-06	-6.14784E-06	-5.82717E-06	-4.19076E-06	-7.66875E-06	-2.94847E-06	-6.75160E-06	-2.38288E-06	-8.39443E-06	-3.00884E-06
4.91955E+00	-9.51096E-08	-5.07913E-07	-4.99825E-07	2.92908E-06	-1.27475E-06	-7.47961E-07	-4.29646E-06	-5.21322E-06	-6.44828E-06	-6.30069E-06	-9.78906E-06	-8.39669E-06	-7.71113E-06	-6.94702E-06	-8.81240E-06	-7.44248E-06	-4.89805E-06	-6.77528E-06	-6.97425E-06	-9.32693E-06	-6.42278E-06	-4.11434E-06	-7.53467E-06	-8.51502E-06	-5.34454E-06	-5.69714E-06	-4.49757E-06	-7.04808E-06	-5.41450E-06	-6.75273E-06	-5.92129E-06	-7.57898E-06	-4.59394E-06	-5.88420E-06	-7.74377E-06	-5.60191E-06	-4.82076E-06	-3.57235E-06	-5.65618E-06	-6.48688E-06	-4.42393E-06	-5.82302E-06	-3.20503E-06	-6.10225E-06	-1.64254E-06	-6.88078E-06	-2.41375E-06	-6.72884E-06	-5.02011E-06
4.92845E+00	1.05367E-06	4.89650E-07	4.76141E-07	3.22902E-06	-1.76704E-06	-1.51844E-06	-4.57700E-06	-4.95510E-06	-6.90808E-06	-6.67832E-06	-9.16229E-06	-7.93072E-06	-7.76339E-06	-7.12281E-06	-8.44522E-06	-5.84525E-06	-4.70794E-06	-6.97723E-06	-6.21481E-06	-9.09325E-06	-4.68938E-06	-4.59389E-06	-6.19910E-06	-7.30721E-06	-5.40257E-06	-5.00852E-06	-4.78603E-06	-5.53078E-06	-5.13246E-06	-6.49590E-06	-5.84988E-06	-7.03494E-06	-5.50482E-06	-5.84048E-06	-6.48931E-06	-4.68761E-06	-4.12636E-06	-5.47064E-06	-4.88079E-06	-6.23233E-06	-3.50680E-06	-5.11883E-06	-2.72279E-06	-4.32461E-06	-1.93965E-06	-6.80379E-06	-1.27245E-06	-5.04884E-06	-5.63105E-06
4.93734E+00	3.26110E-07	4.74822E-07	6.54832E-07	1.83275E-06	-2.33512E-06	-1.73881E-06	-3.24467E-06	-4.65352E-06	-7.00221E-06	-7.29149E-06	-8.23232E-06	-6.78442E-06	-8.54804E-06	-7.51426E-06	-6.92272E-06	-4.85428E-06	-3.90213E-06	-7.15643E-06	-6.09461E-06	-9.26421E-06	-4.01986E-06	-4.04274E-06	-3.81656E-06	-6.06960E-06	-6.13085E-06	-5.54287E-06	-4.96998E-06	-5.81870E-06	-6.41910E-06	-5.53771E-06	-5.83361E-06	-6.25719E-06	-4.86933E-06	-5.73788E-06	-4.18655E-06	-6.44846E-06	-3.30524E-06	-7.27923E-06	-3.73353E-06	-6.71892E-06	-4.67495E-06	-5.61816E-06	-4.02618E-06	-4.18885E-06	-2.31100E-06	-6.27931E-06	-1.56538E-06	-3.96181E-06	-6.22334E-06
4.94624E+00	3.30070E-08	-1.54776E-07	1.13943E-06	8.53581E-07	-1.25919E-06	-1.72033E-06	-2.62089E-06	-4.75455E-06	-6.55335E-06	-8.43832E-06	-8.82475E-06	-5.11355E-06	-7.34579E-06	-8.11998E-06	-5.67770E-06	-4.53262E-06	-3.61006E-06	-6.62236E-06	-6.61162E-06	-6.57567E-06	-3.74322E-06	-3.25563E-06	-2.95302E-06	-4.33447E-06	-6.90394E-06	-5.22180E-06	-4.74490E-06	-6.25305E-06	-6.86005E-06	-4.22750E-06	-5.97418E-06	-6.37228E-06	-4.63697E-06	-5.87981E-06	-3.42535E-06	-7.76964E-06	-2.74006E-06	-8.13951E-06	-1.83464E-06	-6.07967E-06	-6.19047E-06	-5.16775E-06	-4.31978E-06	-4.74049E-06	-3.07358E-06	-6.46931E-06	-2.43375E-06	-4.79569E-06	-5.95650E-06
4.95514E+00	7.44918E-07	-1.88943E-06	2.74959E-06	1.35026E-06	1.16012E-07	-2.46035E-06	-1.84558E-06	-4.34714E-06	-7.30561E-06	-8.04581E-06	-9.88664E-06	-5.06939E-06	-6.27529E-06	-7.23349E-06	-4.52461E-06	-5.23206E-06	-5.22347E-06	-5.73881E-06	-4.99251E-06	-5.38319E-06	-3.47156E-06	-4.01037E-06	-4.24166E-06	-3.82461E-06	-6.85204E-06	-3.33021E-06	-5.93883E-06	-6.24082E-06	-6.76458E-06	-3.20367E-06	-6.25538E-06	-5.31295E-06	-5.15793E-06	-5.62086E-06	-2.78573E-06	-7.28143E-06	-3.27537E-06	-8.72417E-06	-1.27871E-06	-5.31194E-06	-6.81588E-06	-3.62760E-06	-2.71842E-06	-5.22184E-06	-4.35718E-06	-7.07086E-06	-3.66851E-06	-5.48396E-06	-4.37922E-06
4.96403E+00	1.87823E-07	-3.55372E-06	2.18454E-06	2.34272E-06	2.25067E-07	-4.66449E-06	-6.42788E-07	-4.86519E-06	-7.23992E-06	-7.70272E-06	-9.58160E-06	-7.33320E-06	-6.16622E-06	-6.69199E-06	-4.39116E-06	-6.47136E-06	-6.25372E-06	-4.11404E-06	-2.93102E-06	-5.27789E-06	-3.34104E-06	-4.54704E-06	-4.76351E-06	-4.61811E-06	-6.97878E-06	-1.97698E-06	-6.34650E-06	-6.07283E-06	-5.97447E-06	-4.16903E-06	-4.97146E-06	-5.67305E-06	-6.30197E-06	-4.43212E-06	-1.03892E-06	-6.00808E-06	-2.14525E-06	-8.66261E-06	-2.51290E-06	-5.93243E-06	-5.76811E-06	-1.95971E-06	-1.78502E-06	-4.48487E-06	-4.57175E-06	-7.01106E-06	-4.46354E-06	-4.15211E-06	-3.28117E-06
4.97293E+00	-7.52487E-07	-3.90588E-06	1.46956E-06	1.78880E-06	-6.19774E-08	-5.01758E-06	-5.99505E-07	-6.10651E-06	-6.49829E-06	-7.50327E-06	-9.24597E-06	-8.79059E-06	-5.74775E-06	-5.99966E-06	-6.08290E-06	-6.88579E-06	-6.39921E-06	-2.72422E-06	-4.16319E-06	-4.95437E-06	-3.41898E-06	-5.64128E-06	-4.85600E-06	-4.39688E-06	-7.07990E-06	-4.78794E-07	-5.89750E-06	-5.90621E-06	-5.54934E-06	-5.54406E-06	-2.34758E-06	-5.10747E-06	-7.43987E-06	-5.27571E-06	-9.57659E-07	-4.08843E-06	-1.76612E-06	-6.46401E-06	-4.01637E-06	-5.57445E-06	-5.87326E-06	-5.02579E-07	-8.95302E-07	-5.21955E-06	-4.94525E-06	-6.20295E-06	-4.21835E-06	-3.79286E-06	-3.23533E-06
4.98182E+00	-1.33158E-06	-3.99474E-06	1.62836E-06	1.17005E-06	-3.19388E-07	-3.21116E-06	-1.87586E-06	-5.27079E-06	-5.85042E-06	-6.02400E-06	-8.93452E-06	-8.15155E-06	-6.10194E-06	-5.44304E-06	-7.83222E-06	-5.74500E-06	-6.00857E-06	-2.52404E-06	-5.44054E-06	-4.96752E-06	-4.21262E-06	-4.75150E-06	-3.78098E-06	-3.66745E-06	-7.56363E-06	5.28202E-07	-5.74289E-06	-5.62140E-06	-5.96475E-06	-4.98221E-06	-1.18320E-06	-3.58607E-06	-7.44534E-06	-5.34749E-06	-2.88535E-06	-3.48192E-06	-2.62352E-06	-4.85047E-06	-3.39219E-06	-5.33268E-06	-6.18157E-06	-5.14055E-07	-3.21932E-07	-6.57995E-06	-4.34710E-06	-5.15641E-06	-3.54820E-06	-3.36327E-06	-5.44129E-06
4.99072E+00	-1.28403E-06	-3.48134E-06	1.65693E-06	-1.94678E-07	-6.32608E-07	-1.71378E-06	-2.30431E-06	-5.06942E-06	-4.83598E-06	-4.73352E-06	-8.77740E-06	-6.29468E-06	-4.66287E-06	-4.45083E-06	-6.40325E-06	-5.09021E-06	-6.78934E-06	-3.71720E-06	-5.51795E-06	-5.26106E-06	-2.98000E-06	-4.55946E-06	-2.54669E-06	-2.98866E-06	-6.97498E-06	-1.12692E-06	-5.93473E-06	-4.69497E-06	-5.28905E-06	-4.40526E-06	-1.98665E-06	-4.00779E-06	-7.12922E-06	-5.93661E-06	-4.45924E-06	-1.69723E-06	-4.23357E-06	-3.70812E-06	-3.67493E-06	-5.66430E-06	-4.28471E-06	-2.00504E-07	-1.06192E-06	-6.09368E-06	-2.96845E-06	-3.49049E-06	-1.83818E-06	-3.86159E-06	-7.15612E-06
4.99961E+00	-9.86692E-07	-2.62684E-06	1.37516E-06	5.67267E-07	4.27687E-07	-6.54207E-07	-1.48719E-06	-6.23674E-06	-4.13516E-06	-4.77214E-06	-8.24250E-06	-4.14272E-06	-3.12378E-06	-3.21861E-06	-4.45834E-06	-4.89149E-06	-6.68251E-06	-6.10835E-06	-4.15078E-06	-5.38365E-06	-9.81375E-07	-4.20177E-06	-1.99508E-06	-3.89383E-06	-4.88637E-06	-3.68185E-06	-4.86594E-06	-3.41821E-06	-5.39461E-06	-5.15339E-06	-3.79256E-06	-4.49983E-06	-5.95884E-06	-5.56495E-06	-5.61796E-06	-2.28316E-06	-4.84289E-06	-2.84615E-06	-4.99887E-06	-5.87624E-06	-2.10619E-06	2.82614E-07	-5.17312E-07	-5.73444E-06	-3.70130E-06	-2.54055E-06	-1.21640E-06	-5.01560E-06	-6.32475E-06
5.00851E+00	-5.94645E-07	-6.91302E-07	1.08465E-06	2.04584E-07	5.71353E-07	-1.75018E-06	-9.71873E-07	-5.32594E-06	-4.25326E-06	-5.85373E-06	-6.65900E-06	-3.39332E-06	-2.87540E-06	-3.55029E-06	-4.25641E-06	-5.98270E-06	-4.65953E-06	-8.41374E-06	-3.71522E-06	-4.65362E-06	-7.75158E-07	-2.39923E-06	-2.13025E-06	-4.52550E-06	-3.90198E-06	-3.47868E-06	-4.36101E-06	-1.76642E-06	-5.04125E-06	-5.99183E-06	-3.96888E-06	-4.53200E-06	-5.01316E-06	-4.34189E-06	-4.71536E-06	-2.85562E-06	-3.69357E-06	-3.58492E-06	-5.81937E-06	-3.86075E-06	-1.75025E-06	4.44032E-07	1.80960E-07	-5.67333E-06	-4.11900E-06	-2.81964E-06	-1.36123E-06	-6.21220E-06	-4.82435E-06
5.01739E+00	-4.89906E-07	1.48642E-06	-4.98819E-07	-9.07658E-07	5.05757E-07	-3.50560E-06	-1.23247E-06	-4.01472E-06	-5.73845E-06	-7.25302E-06	-4.70072E-06	-3.51354E-06	-1.89067E-06	-4.84783E-06	-2.06291E-06	-5.27743E-06	-4.74955E-06	-7.15274E-06	-4.65942E-06	-5.95091E-06	-1.70775E-06	-2.57781E-06	-1.86465E-06	-4.43811E-06	-2.68695E-06	-2.42700E-06	-2.51002E-06	-6.52801E-07	-3.64549E-06	-8.22344E-06	-4.08905E-06	-4.62116E-06	-5.61124E-06	-4.12942E-06	-2.69506E-06	-3.36450E-06	-2.56496E-06	-2.96265E-06	-3.98932E-06	-2.59490E-06	-1.19496E-06	-7.89030E-07	-8.73430E-07	-4.68518E-06	-2.40891E-06	-3.59712E-06	-2.05460E-06	-5.96415E-06	-3.49390E-06
5.02629E+00	-6.51878E-07	1.89279E-06	-2.44447E-06	-1.27979E-06	8.62325E-07	-4.49632E-06	-1.70092E-06	-3.20897E-06	-5.71267E-06	-7.39011E-06	-4.31625E-06	-4.33485E-06	-1.84557E-06	-4.49468E-06	-2.05541E-06	-5.62067E-06	-4.62389E-06	-6.18594E-06	-2.77417E-06	-6.06275E-06	-2.12611E-06	-4.04717E-06	-2.53445E-06	-3.93479E-06	-1.59707E-06	-2.20041E-06	-1.60550E-06	-2.11895E-06	-3.03538E-06	-5.99121E-06	-2.48294E-06	-3.02119E-06	-5.05024E-06	-3.76728E-06	-1.71341E-06	-2.79005E-06	-2.31691E-06	-2.49850E-06	-3.15706E-06	-3.20863E-06	-7.10881E-07	-1.90092E-06	-7.83992E-07	-2.42293E-06	-8.29250E-07	-2.78261E-06	-3.02243E-06	-5.30412E-06	-1.76100E-06
5.03518E+00	-3.68801E-07	1.49364E-06	-2.21522E-06	-2.29736E-06	-6.59724E-07	-2.62491E-06	-1.59826E-06	-3.15131E-06	-4.46782E-06	-6.38382E-06	-4.83771E-06	-3.89765E-06	-2.45237E-06	-4.02878E-06	-2.99076E-06	-5.79139E-06	-3.05612E-06	-5.33985E-06	-1.60249E-06	-4.82628E-06	-2.64860E-06	-5.75899E-06	-2.17728E-06	-3.83098E-06	-1.93967E-06	-2.79277E-06	-1.42927E-06	-3.26361E-06	-2.01501E-06	-4.33034E-06	-9.49161E-07	-3.01937E-06	-4.72063E-06	-3.83593E-06	-2.75428E-06	-9.41344E-07	-2.35613E-06	-2.78552E-06	-3.35628E-06	-3.23790E-06	3.40814E-07	-2.72374E-06	-1.55826E-06	-1.90026E-06	3.20438E-08	-2.27469E-06	-2.74841E-06	-4.82705E-06	-1.18747E-06
5.04408E+00	-1.18323E-06	2.68729E-06	-2.64380E-06	-1.37466E-06	-1.45832E-06	-2.42081E-06	-1.34437E-06	-4.22208E-06	-3.80202E-06	-5.11044E-06	-4.80989E-06	-2.59172E-06	-2.76241E-06	-3.06012E-06	-3.07760E-06	-4.46322E-06	-3.74273E-06	-4.13675E-06	-2.87144E-06	-5.28204E-06	-3.00540E-06	-7.20496E-06	-1.95637E-06	-2.62794E-06	-1.61546E-06	-3.60107E-06	-1.18937E-06	-1.75172E-06	-2.12650E-07	-3.06283E-06	-6.69869E-07	-4.41176E-06	-4.28759E-06	-2.81697E-06	-4.76840E-06	-2.23937E-07	-2.47927E-06	-1.68074E-06	-4.05814E-06	-3.53297E-06	4.66752E-07	-2.52130E-06	-1.68997E-06	-1.56655E-06	-4.77588E-08	-1.52030E-06	-2.47544E-06	-3.62615E-06	-8.91756E-07
5.05297E+00	-8.07929E-07	2.02240E-06	-2.13890E-06	-4.58384E-07	-8.96435E-07	-1.84667E-06	-2.07310E-07	-5.91126E-06	-3.84875E-06	-3.83985E-06	-4.51130E-06	-2.11925E-06	-1.55523E-06	-1.52980E-06	-1.76951E-06	-3.56895E-06	-3.15607E-06	-3.30597E-06	-2.77496E-06	-4.59392E-06	-2.26489E-06	-5.64385E-06	-2.64375E-06	-2.75820E-06	-2.09700E-06	-3.68388E-06	-1.46705E-06	-4.28963E-07	-4.16668E-08	-2.27630E-06	-8.93304E-07	-3.04998E-06	-3.62226E-06	-9.43066E-07	-5.56014E-06	-1.09633E-06	-2.66846E-06	-1.17585E-06	-2.72829E-06	-3.09796E-06	-6.15959E-07	-2.32251E-06	-3.16874E-06	-1.66728E-06	-8.66967E-07	-8.91536E-07	-2.41905E-06	-3.14712E-06	-1.27333E-06
5.06187E+00	-1.20552E-06	1.06755E-06	-1.00563E-06	9.54516E-08	3.51531E-07	-1.22913E-06	5.11522E-08	-7.23646E-06	-2.88817E-06	-3.68132E-06	-4.16268E-06	-2.47597E-06	-1.75077E-06	-3.04407E-06	-1.86765E-06	-4.71038E-06	-2.52851E-06	-3.35043E-06	-1.64603E-06	-3.01396E-06	-1.57405E-06	-4.63832E-06	-2.63827E-06	-9.46961E-07	-2.33264E-06	-1.84011E-06	-1.87569E-06	5.57845E-08	-8.45843E-07	-2.60339E-06	-2.05248E-06	-1.43185E-06	-1.78717E-06	-6.40062E-07	-4.29505E-06	-1.49441E-06	-3.07187E-06	-1.94244E-07	-2.30016E-06	-3.40445E-06	-2.17039E-06	-2.43401E-06	-2.97801E-06	-1.18390E-06	-5.01771E-07	-7.12821E-07	-1.65229E-06	-1.31838E-06	-1.36804E-06
5.07077E+00	-7.79172E-07	1.06997E-06	4.96045E-07	8.93547E-07	7.17369E-07	-3.11805E-07	-1.51324E-06	-6.61807E-06	-1.64448E-06	-3.95044E-06	-4.11643E-06	-2.65964E-06	-2.93014E-06	-4.31814E-06	-2.31253E-06	-5.46495E-06	-1.67833E-06	-2.78513E-06	-1.79256E-06	-2.01405E-06	-5.18557E-07	-3.60651E-06	-3.39104E-06	5.06849E-07	-2.79366E-06	-6.02456E-07	-2.40265E-06	8.33055E-07	-1.22845E-06	-1.54023E-06	-3.79460E-06	-5.28136E-08	-8.60742E-07	-6.75815E-07	-2.78931E-06	-1.18049E-06	-2.91287E-06	1.62861E-07	-2.06401E-06	-2.20421E-06	-2.68869E-06	-3.10846E-06	-2.44418E-06	-8.95295E-10	-9.14313E-07	-9.64893E-07	3.10552E-08	-2.78441E-07	-1.50978E-06
5.07966E+00	7.57910E-08	9.51413E-07	1.36885E-06	3.00491E-06	2.54839E-06	7.23138E-07	-3.14560E-06	-5.11635E-06	-2.25569E-06	-4.15700E-06	-4.20436E-06	-4.13536E-06	-3.88281E-06	-3.99323E-06	-3.91314E-06	-5.05030E-06	-1.90591E-06	-2.51739E-06	-2.47064E-06	-2.31121E-06	-6.34031E-07	-3.42830E-06	-4.40496E-06	1.54466E-06	-3.79051E-06	-6.08557E-07	-2.51311E-06	1.03436E-06	-7.47178E-07	-1.05935E-06	-3.58940E-06	2.51453E-07	-8.63921E-07	-1.51779E-06	-1.71460E-06	-1.82775E-06	-2.29863E-06	-1.30571E-06	-1.30673E-06	-2.32603E-06	-3.11584E-06	-2.40416E-06	-2.68551E-06	-3.12243E-07	-1.11376E-06	-2.13928E-06	3.28428E-07	2.70106E-07	-2.08819E-06
5.08856E+00	-3.76318E-07	7.40539E-07	2.23037E-06	3.74925E-06	2.04063E-06	2.61027E-07	-3.40883E-06	-3.55892E-06	-2.30143E-06	-4.54519E-06	-5.15445E-06	-5.09750E-06	-3.80066E-06	-3.17357E-06	-4.39248E-06	-4.15233E-06	-3.47112E-06	-2.79932E-06	-2.75800E-06	-2.61182E-06	-6.34488E-07	-3.84798E-06	-4.93836E-06	1.94998E-06	-3.75285E-06	-2.53153E-06	-2.17216E-06	2.23413E-07	-5.52441E-07	-1.20468E-06	-2.79872E-06	-1.64667E-07	-1.03921E-06	-6.51678E-07	-1.50021E-06	-2.03554E-06	-2.56232E-06	-1.56458E-06	-2.01770E-06	-2.78728E-06	-4.09214E-06	-1.32077E-06	-2.04762E-06	-7.66995E-07	-8.63294E-07	-2.70647E-06	5.86964E-08	-1.11697E-06	-2.06792E-06
5.09745E+00	-6.55712E-09	6.01259E-07	2.92810E-06	2.16010E-06	1.06076E-06	-3.24201E-07	-4.39335E-06	-1.93512E-06	-2.58258E-06	-3.75995E-06	-4.80784E-06	-3.83188E-06	-3.08720E-06	-2.85379E-06	-2.28744E-06	-3.27102E-06	-3.46398E-06	-2.53500E-06	-3.12571E-06	-2.15536E-06	-1.75011E-06	-3.49098E-06	-4.97860E-06	5.74441E-07	-2.67628E-06	-3.79150E-06	-2.43206E-06	4.87424E-08	-1.65338E-06	2.18161E-07	-2.60750E-06	-3.98295E-07	-2.30148E-06	8.19857E-07	-1.41092E-06	-2.70007E-06	-1.99977E-06	-2.25111E-06	-2.29385E-06	-1.96475E-06	-4.45945E-06	5.44398E-07	-1.89666E-06	-1.10013E-06	-2.65369E-06	-1.89078E-06	6.54964E-07	-1.68432E-06	-2.79836E-06
5.10635E+00	9.04192E-07	-4.75157E-07	3.89693E-06	1.06880E-06	1.22438E-07	-1.16368E-07	-3.22633E-06	-1.16278E-06	-2.92065E-06	-3.48654E-06	-3.29838E-06	-2.57192E-06	-3.20885E-06	-2.79448E-06	-1.51731E-06	-2.49173E-06	-3.23864E-06	-1.83708E-06	-1.66980E-06	-2.37688E-06	-3.13486E-06	-3.11846E-06	-3.88237E-06	-6.46342E-07	-6.24658E-07	-2.91997E-06	-2.68237E-06	-5.02405E-07	-2.85091E-06	2.58142E-07	-3.44221E-06	-6.70138E-07	-3.19264E-06	9.23831E-07	-1.53079E-07	-2.01491E-06	-2.90187E-06	-2.04700E-06	-2.47721E-06	-1.26073E-06	-3.85037E-06	-4.16646E-07	-1.79686E-06	-3.21034E-06	-1.55535E-06	-1.62312E-06	-6.23165E-08	-7.36320E-07	-3.62402E-06
5.11524E+00	2.35058E-06	-1.06066E-06	2.33916E-06	1.44179E-06	-4.41698E-07	-1.48220E-07	-2.79345E-06	-2.75012E-06	-2.38419E-06	-2.38749E-06	-1.63081E-06	-8.63826E-07	-3.14112E-06	-3.12424E-06	-1.82407E-06	-2.57496E-06	-3.40420E-06	-3.82816E-07	-6.62994E-07	-2.97222E-06	-2.83268E-06	-2.10495E-06	-3.48852E-06	-1.78257E-06	-1.15202E-07	-2.26005E-06	-2.76910E-06	-9.30570E-07	-3.74136E-06	-7.67122E-07	-3.52963E-06	-3.14684E-07	-4.70621E-06	1.33012E-07	-6.49833E-07	-1.12455E-06	-3.56228E-06	-6.91226E-07	-2.33375E-06	-1.29161E-06	-2.25782E-06	-1.61991E-06	-9.23077E-07	-4.04911E-06	1.00143E-07	-2.01626E-06	-9.95271E-07	-8.48032E-08	-2.90575E-06
5.12413E+00	3.06284E-06	-2.00324E-06	8.60770E-07	1.24926E-06	-1.75750E-06	-2.40073E-07	-1.45776E-06	-3.63273E-06	-1.64870E-06	-6.52360E-07	-1.35278E-07	-1.79495E-06	-2.64912E-06	-3.42615E-06	-2.26249E-06	-2.61352E-06	-3.64432E-06	-4.17661E-08	-1.09451E-07	-2.61256E-06	-1.74768E-06	-8.15703E-07	-2.99300E-06	-3.76319E-06	-1.96118E-07	-3.20107E-06	-3.42665E-06	-1.60767E-06	-3.38196E-06	-6.06089E-07	-7.05207E-07	-1.53518E-06	-4.51597E-06	-1.22595E-06	-8.10054E-07	-1.40141E-07	-3.16095E-06	5.46131E-07	-2.23774E-06	-1.42930E-06	-2.45851E-06	-2.57151E-06	-2.78593E-07	-3.41486E-06	1.24733E-06	-1.79883E-06	-1.74151E-06	-1.14631E-06	1.92075E-07
5.13302E+00	2.82060E-06	-2.62100E-06	-1.67326E-08	1.09670E-07	-1.23666E-06	-7.72875E-07	-6.97249E-07	-4.05150E-06	-1.50307E-06	5.27309E-07	-9.55219E-07	-2.78310E-06	-2.09502E-06	-2.18284E-06	-2.45888E-06	-1.64875E-06	-3.35230E-06	5.23789E-08	-1.06014E-06	-1.99666E-06	-1.41542E-06	-5.87843E-07	-3.16469E-06	-3.88575E-06	-9.35853E-07	-3.03936E-06	-2.23341E-06	-2.12932E-06	-2.62355E-06	-1.12618E-06	5.91727E-08	-2.90604E-06	-3.71293E-06	-3.26996E-06	-4.45047E-07	-7.57418E-08	-2.66101E-06	1.06110E-06	-1.97471E-06	-2.48326E-06	-2.90986E-06	-3.25732E-06	1.96886E-06	-2.35162E-06	1.55556E-06	-7.09333E-07	-1.17118E-06	-1.78538E-06	1.65019E-06
5.14192E+00	3.32791E-06	-1.97388E-06	-2.84639E-07	-8.77154E-07	-1.02292E-06	-1.56694E-06	-1.19566E-06	-3.09812E-06	1.66501E-07	1.42514E-06	-2.49107E-06	-3.20723E-06	-1.56512E-06	-2.10367E-06	-4.76247E-07	-1.56411E-06	-2.61970E-06	-4.91530E-07	-1.64838E-06	-1.34496E-06	-1.79875E-06	-1.46427E-06	-2.92813E-06	-2.17785E-06	-1.70037E-06	-1.73909E-06	-2.07146E-06	-4.02471E-06	-1.38643E-06	-8.84131E-07	-1.35259E-06	-2.52952E-06	-2.27560E-06	-4.24054E-06	8.24930E-07	8.21572E-07	-3.02654E-07	2.02647E-06	-9.86554E-07	-1.96366E-06	-3.49598E-06	-3.12087E-06	1.62010E-06	-1.79383E-06	1.20437E-06	-6.74409E-07	-4.59051E-08	-2.00134E-06	8.67693E-07
5.15081E+00	2.00085E-06	-9.70547E-08	1.08759E-06	6.90998E-07	-3.18092E-07	-2.68864E-06	-8.15172E-07	-1.22499E-06	6.71980E-07	9.08944E-07	-9.88983E-07	-1.40148E-06	-1.30260E-06	-1.53789E-06	5.78360E-07	1.22938E-07	-1.92657E-06	5.62464E-07	-1.95860E-06	-1.31310E-06	-2.63335E-06	-1.12717E-06	-4.03946E-06	-1.51352E-06	-4.19865E-07	-6.09068E-07	-2.97470E-06	-4.11044E-06	-2.04397E-06	1.63392E-07	-2.51713E-06	-4.80595E-07	-1.06502E-06	-3.97728E-06	9.62371E-07	1.02356E-06	7.69745E-07	3.07746E-06	1.85828E-07	-9.52210E-07	-3.43182E-06	-2.21041E-06	1.89058E-06	-1.89990E-06	1.47042E-06	-2.45401E-06	1.06728E-06	-1.55347E-06	7.52839E-07
5.15971E+00	3.40530E-07	1.46545E-06	1.18188E-07	6.76031E-08	-1.13596E-06	-5.09913E-06	-1.11254E-07	-8.48325E-07	8.00010E-07	-8.90527E-08	-4.74199E-07	-6.55666E-07	-1.02528E-06	-1.27001E-06	-1.56406E-06	9.52179E-07	-1.65645E-06	1.86583E-06	-1.65298E-06	-1.05037E-06	-2.00775E-06	1.45686E-06	-4.72282E-06	-1.79883E-06	7.73977E-07	5.50688E-07	-3.08731E-06	-3.13892E-06	-2.92149E-06	1.29709E-06	-2.47987E-06	6.93819E-07	-8.74910E-07	-3.78107E-06	1.88560E-06	-1.28850E-06	2.65138E-07	2.98416E-06	-4.73518E-07	-3.09579E-07	-3.74769E-06	-1.56626E-06	1.83878E-06	-2.16388E-06	9.48933E-07	-3.54304E-06	-6.50327E-08	6.65984E-07	-1.61796E-07
5.16860E+00	-7.41840E-07	-1.19655E-07	1.60450E-07	-3.61850E-07	-4.46700E-07	-6.77054E-06	9.04956E-07	-8.60931E-07	2.09439E-07	-1.19475E-06	-2.03046E-06	-6.06854E-07	-1.48492E-06	-7.76632E-07	-1.90271E-06	6.28505E-07	-7.05420E-07	5.70598E-07	-1.65184E-06	-1.24692E-06	-1.10761E-06	1.10913E-06	-5.72513E-06	-1.49226E-06	3.15849E-07	2.21589E-06	-4.81675E-06	-2.59677E-06	-1.84061E-06	1.09629E-06	-1.86384E-06	2.93686E-07	-2.01856E-06	-1.73433E-06	6.59668E-07	-2.23474E-06	6.11878E-08	1.32632E-06	5.54781E-07	5.40130E-07	-3.17582E-06	-1.58008E-06	2.32821E-06	-3.27198E-06	5.29762E-07	-4.03827E-06	-1.98815E-06	1.58000E-06	-9.87282E-07
5.17750E+00	-1.07908E-06	-1.07908E-06	-2.05362E-07	-1.78758E-06	1.18543E-06	-5.52192E-06	2.13649E-07	-1.80536E-06	-2.35058E-06	-7.09954E-07	-2.65589E-06	8.94015E-07	-1.56391E-06	-5.37854E-07	4.94124E-07	-1.54020E-07	8.04644E-07	-1.33712E-06	-3.07106E-06	-1.80001E-06	6.71683E-07	-1.33289E-06	-5.39509E-06	-5.37455E-07	-2.43052E-06	4.20907E-06	-5.65184E-06	-6.07903E-07	2.80907E-07	9.97082E-07	-2.23221E-06	5.97879E-07	-1.02446E-06	-1.29691E-07	-7.77706E-07	-1.61026E-06	3.99368E-07	-1.34484E-06	-8.23778E-08	1.83570E-06	-1.68911E-06	-1.57320E-06	1.86798E-06	-4.08729E-06	-9.72720E-07	-4.16856E-06	-2.06949E-06	1.32757E-06	-1.47367E-06
5.18640E+00	-1.10737E-07	-4.26387E-07	4.85110E-07	-2.60029E-06	8.55764E-07	-3.35869E-06	-8.66975E-07	-3.02971E-06	-2.97312E-06	1.50008E-06	-3.10009E-06	2.23318E-06	-1.96169E-06	-2.32935E-07	2.04281E-06	-2.02878E-06	1.26217E-06	-1.66653E-06	-3.98037E-06	-3.31698E-06	2.30484E-06	-2.64230E-06	-3.90923E-06	6.40928E-07	-4.68843E-06	5.13746E-06	-4.00674E-06	-7.07335E-07	4.43643E-07	6.05535E-07	-3.40971E-07	-1.53649E-07	-3.33306E-07	3.54979E-07	-2.48778E-06	-1.23769E-06	-1.10814E-06	-3.00165E-06	-1.80478E-07	2.26081E-06	-1.03475E-07	2.26254E-08	4.75260E-07	-4.00263E-06	-2.12059E-06	-3.74975E-06	-1.86268E-06	1.54275E-06	-1.45481E-06
5.19529E+00	7.28970E-07	-9.58728E-07	1.18325E-06	-3.30802E-06	-1.58632E-06	-1.40610E-06	-1.11110E-06	-1.84695E-06	-2.22553E-06	2.52855E-06	-2.35477E-06	1.53038E-06	-1.46342E-06	5.82529E-07	7.08177E-07	-1.98166E-06	1.43636E-06	-1.92512E-06	-1.90829E-06	-2.85087E-06	2.32199E-06	-8.91930E-07	-1.37571E-06	1.36263E-06	-3.87881E-06	4.36405E-06	-2.47795E-06	-5.81672E-08	-8.38128E-07	9.46301E-07	9.92388E-07	-1.03150E-06	2.02222E-07	1.69495E-06	-4.04815E-06	-1.48571E-06	-1.63741E-06	-2.55255E-06	1.60644E-06	2.96070E-06	9.91494E-07	8.57671E-07	-4.50495E-07	-3.55144E-06	-2.43162E-06	-2.81928E-06	-2.74720E-06	7.10903E-07	-8.82730E-07
5.20419E+00	2.98533E-08	-2.16864E-06	1.07412E-07	-3.39226E-06	-8.85469E-07	-5.59239E-08	-1.43894E-06	-2.05053E-06	9.37962E-07	2.71394E-06	-3.97599E-07	5.94959E-08	-1.48060E-06	-3.69487E-07	-1.14133E-06	-3.20399E-06	5.57840E-07	-3.49341E-07	-6.60936E-07	-3.27260E-06	1.21024E-06	3.62649E-07	-1.82613E-06	1.91109E-06	-2.55014E-06	1.92769E-06	-3.65209E-06	-3.47618E-07	-1.28048E-06	-5.10593E-07	4.56948E-07	-1.93512E-06	-3.26063E-07	2.30558E-06	-5.56251E-06	-1.34372E-06	-2.60468E-06	-3.50307E-07	1.19039E-06	1.92400E-06	1.48707E-06	1.23725E-06	-2.45392E-07	-8.19851E-07	-2.64641E-06	-3.78915E-07	-3.07386E-06	-1.71718E-08	1.68755E-06
5.21308E+00	6.12975E-07	-1.98987E-06	-9.11907E-07	-1.98388E-06	-1.01391E-06	2.24478E-07	-2.36121E-06	-3.56757E-06	1.92106E-06	1.91011E-06	2.12896E-07	-1.40998E-07	1.46651E-07	-1.11728E-06	-7.14325E-07	-3.12522E-06	2.68972E-07	1.75080E-06	-5.64145E-07	-4.04240E-06	1.74798E-06	-1.31181E-07	-3.62556E-06	8.13928E-07	-1.64959E-06	-2.49577E-07	-3.39619E-06	-1.84771E-06	-1.84205E-06	-8.13285E-07	-9.65304E-07	-9.65697E-07	-4.34139E-07	1.61001E-06	-4.52106E-06	-4.56349E-07	-3.70141E-06	-1.01353E-06	-3.65574E-07	-1.44879E-07	1.44309E-06	9.44338E-07	-1.70367E-06	2.59891E-08	-2.96880E-06	1.09995E-06	-2.50158E-06	-4.24377E-07	2.69802E-06
5.22198E+00	9.47879E-07	-3.01480E-07	-1.68145E-06	1.15380E-07	-3.96881E-07	4.93848E-07	-9.95025E-07	-3.41845E-06	1.63481E-06	1.73138E-06	1.94582E-07	5.37624E-08	7.80864E-07	-4.48535E-07	8.26036E-07	-2.91986E-06	1.37154E-06	1.50742E-06	-2.95801E-09	-3.23427E-06	2.12007E-06	-7.17799E-07	-3.62377E-06	-2.36282E-06	-1.14635E-06	-1.33931E-07	-3.56963E-06	-8.29110E-07	-2.23606E-06	5.27599E-07	-9.72088E-07	-8.78106E-07	-6.27847E-07	1.46075E-06	-3.77874E-06	4.50163E-07	-3.06778E-06	-1.79294E-06	-4.56524E-07	-1.68162E-06	1.95940E-06	1.86171E-07	-1.48328E-06	-2.66163E-07	-1.18842E-06	1.26413E-06	-2.02540E-06	7.43669E-07	3.18539E-06
5.23087E+00	3.90107E-07	5.53737E-07	-6.12156E-07	1.14074E-06	6.61363E-07	1.39181E-06	9.35145E-07	-1.95515E-06	1.28274E-06	-3.21408E-07	-3.39399E-07	6.02704E-07	1.52722E-07	-1.24869E-06	1.15133E-06	-1.07178E-07	1.19167E-06	3.46467E-07	-2.53625E-07	-2.33989E-06	5.54820E-07	-1.35791E-06	-1.75774E-06	-3.20364E-06	-9.31355E-07	4.30841E-07	-3.92929E-06	-1.51040E-06	-5.69105E-07	1.71849E-06	1.56081E-07	-2.31297E-07	3.45747E-07	8.09152E-07	-2.28745E-06	1.98580E-07	-3.36770E-06	-2.36636E-06	1.24135E-07	-1.25207E-06	1.64751E-06	7.20967E-08	-6.01772E-07	-1.07435E-06	5.47660E-07	1.40561E-06	-1.98722E-06	2.14765E-07	4.29940E-06
5.23977E+00	1.02653E-06	2.61837E-07	2.27269E-07	4.63201E-07	3.85301E-07	1.51508E-06	2.89831E-06	-2.34673E-06	3.93374E-07	-1.07836E-06	4.11155E-07	2.20186E-06	-8.67250E-07	-2.48534E-06	-1.99164E-07	7.92440E-07	3.40197E-07	-8.29385E-07	-9.16429E-07	-1.03447E-06	-5.58146E-07	-7.20818E-08	1.23668E-06	-2.50839E-06	-1.25419E-06	-1.58544E-07	-4.46717E-06	-2.99100E-06	1.43699E-06	1.24438E-06	5.24428E-07	1.39990E-06	1.19194E-06	1.89236E-06	-5.15479E-07	-1.11405E-06	-2.91960E-06	-3.00257E-06	5.41145E-07	8.70256E-08	1.30947E-06	1.07616E-06	-5.21383E-07	-4.88182E-07	6.10714E-07	1.64553E-06	-9.77858E-07	-5.85976E-07	3.36794E-06
5.24865E+00	8.10531E-07	-6.87300E-07	2.32001E-07	-1.48914E-06	9.84100E-08	1.45674E-06	2.43282E-06	-2.01710E-06	-9.19554E-07	-1.00976E-06	1.28009E-06	1.24473E-06	-8.89195E-07	-3.13865E-06	-1.30443E-06	1.00498E-06	7.50613E-07	-1.23346E-06	6.60468E-07	-1.29114E-07	1.75769E-07	-8.41750E-07	2.20601E-06	1.20055E-07	-1.72152E-06	-5.52826E-07	-3.69005E-06	-2.84582E-06	1.55708E-06	9.58256E-07	6.27664E-07	1.41470E-06	2.53024E-06	2.08623E-06	1.81442E-06	-8.44634E-07	-1.30666E-06	-1.33234E-06	-1.14597E-06	2.07348E-07	1.07298E-06	1.85622E-06	1.42677E-08	-2.95031E-07	1.09221E-06	1.05000E-06	-3.29145E-07	-3.33089E-07	2.22279E-06
5.25755E+00	1.82827E-06	-1.31704E-06	-1.91102E-07	-2.25924E-06	-9.47096E-07	1.56151E-06	1.47901E-06	-9.05893E-07	-4.93128E-08	-3.47688E-07	3.30318E-07	8.83000E-07	3.34144E-09	-4.83743E-06	-6.83862E-07	9.10231E-07	1.27625E-06	-1.32021E-06	1.12071E-06	6.51061E-08	8.28377E-07	-1.85607E-06	1.01092E-06	2.09513E-07	5.85846E-07	-2.07568E-06	-2.79928E-06	-3.25273E-06	3.28829E-07	2.03631E-06	-1.26420E-08	4.51812E-07	1.95032E-06	1.49608E-06	2.90756E-06	1.06224E-07	1.60982E-06	-2.14935E-06	-1.93115E-06	1.17549E-06	1.48349E-06	2.15897E-06	-4.55230E-07	3.27892E-07	4.91557E-07	-9.62187E-07	-2.51153E-07	2.89446E-09	2.54594E-06
5.26644E+00	8.85391E-07	-3.00392E-06	1.44461E-07	-1.59555E-06	-1.91620E-06	2.97344E-06	-1.27691E-06	-1.70225E-06	1.81292E-06	1.27262E-07	9.81577E-07	2.40133E-07	2.04929E-06	-4.05817E-06	1.06467E-06	1.30135E-06	2.70321E-06	-1.28988E-06	1.14643E-06	-1.04041E-06	7.49722E-07	-2.74416E-06	5.12587E-07	1.06851E-07	9.94744E-07	-3.25349E-06	-1.31980E-06	-3.20905E-06	-2.46626E-06	2.61040E-06	-8.18325E-07	-3.38947E-07	2.08964E-06	2.55643E-06	1.20089E-06	1.68328E-06	3.58298E-06	-2.39471E-06	-1.73784E-06	3.56110E-07	2.01427E-06	1.89712E-06	1.19321E-06	7.03291E-07	-5.91339E-07	-2.13417E-06	6.21755E-07	3.65272E-08	2.35055E-06
5.27534E+00	4.79293E-07	-2.68471E-06	3.92433E-07	-7.16046E-07	-2.24926E-06	4.05408E-06	-1.16026E-06	-2.07648E-06	2.90995E-06	-1.43867E-07	1.22075E-06	-7.86360E-07	2.38385E-06	-3.20040E-06	2.27803E-06	8.19029E-07	3.50251E-06	-6.39288E-07	1.83620E-07	-2.33173E-06	9.46971E-07	-1.07742E-06	3.96537E-07	1.18134E-06	7.30655E-07	-2.05954E-06	-5.28282E-07	-2.79789E-06	-3.10550E-06	3.00721E-06	-7.63411E-07	-2.52388E-07	2.74109E-06	2.94592E-06	-9.45761E-07	2.50076E-06	3.51532E-06	-9.39009E-07	-2.21271E-06	7.63888E-07	3.11644E-07	1.27471E-06	7.46300E-07	6.16460E-07	-1.02411E-06	-1.22049E-06	7.81012E-07	-1.41590E-06	1.29039E-06
5.28423E+00	-9.59631E-07	-2.71915E-06	1.57476E-06	-1.11947E-06	-1.43774E-06	3.32417E-06	8.07592E-07	-9.09969E-07	3.06677E-06	-1.96963E-06	2.82063E-06	-1.07285E-06	6.95232E-07	-2.26675E-06	1.95279E-06	-2.21528E-09	3.60678E-06	5.63542E-07	-1.77320E-06	-8.45145E-07	8.87845E-07	-2.88022E-07	-4.58406E-07	1.26815E-06	2.58349E-06	1.02858E-06	-5.95345E-07	-1.50770E-06	-2.31151E-06	3.01192E-06	-4.41367E-07	-1.64560E-07	2.36675E-06	3.68888E-06	-2.85645E-06	1.04011E-06	3.68077E-06	-9.32522E-09	-2.66880E-06	2.11847E-06	-1.05616E-06	4.98423E-07	1.33584E-06	5.58316E-07	5.91973E-08	3.10779E-07	4.01633E-07	-2.30085E-06	3.48966E-07
5.29313E+00	-1.72868E-06	-1.29741E-06	7.69093E-07	-1.25488E-06	-1.80393E-06	8.60374E-07	2.71879E-06	6.82011E-07	2.70982E-06	-1.78963E-06	2.70242E-06	5.57121E-07	2.18134E-07	-6.24616E-07	2.22406E-06	-2.18778E-06	3.54573E-06	1.29921E-06	-2.65124E-06	1.76069E-06	2.02725E-06	-3.91419E-07	-2.75727E-07	3.29604E-06	3.60717E-06	1.72712E-06	-1.25682E-06	-2.46245E-06	-1.27885E-06	1.83713E-06	1.57012E-07	1.26186E-06	2.13513E-06	4.66437E-06	-3.86474E-06	-1.52549E-07	2.59197E-06	1.73766E-06	-1.83785E-06	2.46166E-06	-7.21178E-07	-2.16008E-07	2.37415E-06	-3.95895E-07	2.82159E-07	1.10711E-06	7.40356E-07	-3.24698E-06	-3.23170E-07
5.30203E+00	-7.19806E-07	-1.78009E-06	-3.07623E-07	-1.62199E-06	-1.93427E-06	7.01760E-08	3.38220E-06	1.39193E-06	1.87514E-06	-4.41881E-07	1.43135E-06	1.23563E-06	-1.92927E-07	8.27508E-07	1.92755E-07	-3.03255E-06	2.18430E-06	1.13185E-06	-1.12727E-06	2.95965E-06	2.15862E-06	-1.33381E-06	6.30791E-07	4.32581E-06	3.72491E-06	1.47307E-06	4.52208E-07	-3.11802E-06	-4.59669E-08	9.21323E-07	1.50307E-06	4.22872E-07	1.75901E-06	3.39628E-06	-2.98015E-06	-9.27729E-07	6.98440E-07	2.07729E-06	-8.18661E-07	2.58753E-06	4.45017E-07	1.16220E-06	2.66838E-06	1.44292E-08	-1.13276E-06	9.17706E-07	1.05668E-06	-2.68696E-06	-1.28026E-06
5.31092E+00	-1.09699E-06	-6.55190E-07	-1.13910E-06	-1.70437E-06	-7.86915E-07	-1.12967E-06	1.95955E-06	1.89159E-06	2.73771E-06	1.41797E-06	7.31286E-07	2.63649E-06	-4.36018E-08	1.18056E-06	-1.60732E-06	-1.92508E-06	4.08093E-07	1.21277E-06	-7.00139E-07	2.21811E-06	1.74283E-06	-1.16124E-07	4.01623E-06	3.45701E-06	2.99155E-06	2.48995E-06	1.85512E-06	-1.45582E-06	1.15737E-06	6.98779E-07	3.19534E-06	1.85900E-07	1.40157E-06	1.37959E-06	-1.39122E-06	-1.46970E-06	-8.67952E-07	2.41540E-06	-8.69399E-07	2.22151E-06	3.41960E-06	1.95954E-06	2.91338E-06	1.19803E-06	-1.01278E-06	7.72673E-07	1.44077E-06	-7.62060E-07	-2.56456E-06
5.31982E+00	-9.06232E-07	-1.24125E-07	-4.05505E-07	-2.37672E-06	-3.47324E-07	-1.73912E-06	9.97853E-07	1.72392E-06	2.82936E-06	2.69336E-06	1.15273E-06	4.52885E-06	-2.41763E-07	4.09388E-07	-1.26554E-06	-5.34749E-07	-3.65135E-07	9.34047E-07	-1.85860E-06	-1.37375E-07	5.23001E-07	1.20300E-06	6.13606E-06	2.08933E-06	2.23620E-06	3.23637E-06	2.65281E-06	-2.81583E-07	-2.79910E-07	1.00086E-06	2.47128E-06	-4.92521E-08	1.30909E-06	1.08972E-06	-1.81791E-07	-2.12818E-06	4.26626E-07	9.16549E-07	6.90132E-07	4.72773E-07	3.19185E-06	3.25520E-06	3.16285E-06	5.46765E-07	1.36097E-06	9.18379E-07	7.06442E-07	1.79557E-06	-2.57072E-06
5.32871E+00	-7.40012E-07	-5.68971E-07	7.92182E-07	-1.50612E-06	1.64392E-07	-9.36300E-07	8.42229E-07	2.34455E-06	1.51492E-06	2.43724E-06	1.61889E-06	3.73419E-06	6.43075E-07	1.47419E-06	9.31296E-08	-4.31943E-07	3.24942E-07	1.08828E-06	-2.18958E-06	-1.27535E-06	-2.27524E-07	1.30265E-06	5.41095E-06	1.38225E-06	4.22780E-07	3.25866E-06	3.18656E-06	-5.36464E-08	-2.48749E-06	1.61489E-06	8.39041E-07	-2.30135E-07	1.01837E-06	2.18033E-06	8.75588E-07	-1.72669E-06	4.54431E-07	1.13733E-06	5.29353E-07	-2.44309E-06	2.10326E-06	3.72054E-06	3.56845E-06	4.83177E-08	2.15484E-06	4.37509E-07	4.07645E-07	1.95718E-06	-1.93958E-06
5.33761E+00	-1.04966E-06	9.62352E-07	1.71176E-06	9.53127E-07	2.53822E-07	-1.59845E-07	6.75348E-07	1.14211E-06	1.12920E-07	2.75202E-06	1.06026E-06	2.01633E-06	1.16521E-06	1.47790E-06	1.71373E-06	-9.80341E-09	1.64867E-06	2.30899E-06	-2.05949E-06	-2.19137E-06	4.21553E-08	1.32971E-06	3.04858E-06	4.10626E-07	-1.20181E-06	2.05717E-07	3.83172E-06	4.79853E-07	-4.62211E-06	1.65295E-06	-2.00327E-06	-5.71668E-07	1.17559E-06	3.40476E-06	2.46556E-06	-6.86685E-07	-4.30298E-08	8.64490E-07	-2.02261E-07	-2.57675E-06	1.78961E-06	3.69905E-06	3.39235E-06	8.32544E-08	6.41204E-07	9.56729E-07	4.22845E-07	3.10414E-06	-1.54702E-06
5.34650E+00	-7.11825E-07	7.91986E-07	9.75563E-08	1.53855E-06	1.65533E-06	1.96248E-06	1.21908E-06	1.80874E-07	9.43547E-07	2.06071E-06	1.70547E-06	1.55284E-06	4.43959E-07	1.45877E-06	1.37510E-06	5.12234E-07	1.17269E-06	2.52064E-06	-9.78242E-08	-1.55103E-06	1.47017E-06	1.12579E-06	2.49750E-06	3.66544E-07	-1.69296E-06	-8.15012E-07	2.14998E-06	9.94477E-07	-1.53043E-06	9.67657E-07	-2.00718E-06	1.64970E-07	1.43888E-06	5.25649E-06	2.11966E-06	8.33248E-08	2.28851E-07	1.25205E-06	-2.78721E-07	-1.94278E-06	1.69662E-06	2.14942E-06	3.42722E-06	2.11630E-06	-2.80726E-07	4.72454E-07	6.06398E-07	1.83145E-06	-1.96466E-06
5.35539E+00	-5.75976E-07	-1.77159E-06	-1.87874E-07	1.76451E-06	2.21673E-06	3.36661E-06	1.75829E-06	1.44108E-06	1.83931E-06	9.42216E-07	1.91533E-06	2.95342E-06	2.63025E-07	1.15659E-06	2.93299E-07	2.53278E-07	1.14832E-06	8.04816E-07	2.16360E-06	-5.03888E-07	1.56480E-06	-1.54958E-07	2.56406E-06	1.61072E-07	1.13474E-06	-6.92535E-07	3.30348E-06	1.39469E-06	1.51271E-06	-1.65650E-06	-2.57155E-06	1.32427E-06	5.07791E-07	5.09039E-06	1.32418E-06	2.94767E-06	1.27120E-06	2.05200E-06	1.80267E-07	7.87778E-08	2.19832E-06	-1.45488E-06	2.73392E-06	3.18457E-06	-1.36635E-07	1.37504E-06	1.81148E-07	1.79239E-06	-1.59276E-06
5.36428E+00	-7.61683E-07	-2.66456E-06	-3.32122E-07	1.21877E-06	9.87574E-07	4.54816E-06	2.59651E-06	1.82277E-06	1.55023E-06	-5.48395E-07	2.06259E-06	2.64195E-06	1.83269E-06	1.36594E-06	-2.28186E-07	2.86574E-07	-2.98160E-07	1.14706E-06	1.73087E-06	9.96739E-07	1.37634E-06	-7.86523E-07	1.90333E-06	-3.22269E-07	1.35436E-06	-2.00014E-06	4.88874E-06	1.00976E-06	3.57119E-06	-1.61922E-06	-6.97989E-07	1.88604E-06	-9.34785E-07	4.21200E-06	1.37204E-06	5.57976E-06	1.02689E-06	1.97344E-06	-2.04596E-07	5.65823E-07	3.82150E-06	-2.04503E-06	2.52972E-06	3.41581E-06	1.45444E-06	1.74903E-06	1.47495E-06	3.17692E-06	-1.26815E-06
5.37318E+00	5.57130E-07	-1.61706E-06	-1.01139E-06	6.62291E-07	-1.13453E-06	3.19438E-06	2.64100E-06	1.19046E-06	1.82854E-06	-1.70353E-07	1.66316E-06	1.54649E-06	9.83773E-07	1.27573E-06	-5.86161E-07	1.31714E-06	-5.91190E-07	1.90542E-06	3.55152E-07	7.71832E-09	1.28492E-06	-2.10386E-06	2.99076E-06	1.01192E-06	9.08480E-07	-2.59233E-06	5.96591E-06	1.07903E-06	3.37329E-06	3.30048E-07	-1.88356E-07	6.17756E-07	-2.78470E-06	2.42091E-06	2.70369E-06	6.69401E-06	4.18371E-11	1.83658E-06	-8.65967E-07	4.04970E-07	4.68003E-06	-1.71919E-06	2.25591E-06	1.42043E-06	2.78083E-06	1.97418E-06	1.59212E-06	4.59533E-06	-1.11087E-07
5.38207E+00	7.59182E-08	-1.88070E-06	-6.13263E-07	8.14292E-07	-1.34429E-06	6.27558E-07	2.61993E-06	1.30379E-06	1.37059E-06	1.19490E-06	2.08002E-06	1.55635E-07	1.59533E-06	1.62002E-06	-1.53103E-06	1.58172E-06	1.12819E-06	5.16424E-07	2.86892E-07	-1.50777E-06	-1.15083E-07	1.12266E-06	2.75895E-06	2.82171E-06	-9.87043E-07	-2.26373E-06	5.38733E-06	9.28927E-07	1.16698E-06	2.88659E-06	-5.55294E-07	7.91899E-07	-1.63704E-06	1.49324E-06	1.81642E-06	5.68706E-06	2.84783E-06	1.63595E-06	-5.61873E-08	2.79737E-07	2.91029E-06	-1.34737E-06	1.56649E-06	-1.49712E-07	6.46532E-07	1.06398E-06	1.87672E-06	3.47809E-06	6.83828E-07
5.39097E+00	-8.64394E-07	-9.12054E-07	-4.42756E-07	4.83413E-07	-1.20826E-06	-1.01950E-06	1.39200E-06	2.03118E-06	4.01760E-07	2.39398E-06	2.28337E-06	4.54193E-07	2.27427E-06	1.07039E-06	-1.10103E-06	2.29558E-06	3.13088E-07	8.30314E-07	1.58526E-06	-1.41386E-06	-8.59832E-07	3.71038E-06	2.98064E-06	3.02279E-06	-2.37211E-07	1.96692E-07	3.38668E-06	8.36540E-07	3.30796E-07	2.60526E-06	-2.15338E-09	1.11606E-06	7.68257E-08	3.34809E-07	1.08113E-06	4.69541E-06	3.49721E-06	2.46882E-06	2.07754E-06	1.45806E-06	1.66433E-06	3.57442E-07	4.54970E-07	-1.46727E-06	-9.28915E-07	2.07154E-06	1.90650E-06	2.94875E-06	1.18882E-06
5.39986E+00	-5.82902E-07	-1.54151E-06	-1.15915E-06	9.78789E-07	-1.89077E-06	-7.67332E-07	4.73530E-08	2.29853E-06	4.91909E-07	2.69465E-06	1.51099E-06	6.98036E-07	1.79667E-06	-2.52552E-08	8.68850E-07	1.35770E-06	-1.17244E-07	4.13597E-07	1.88082E-06	2.65354E-08	-7.43755E-08	2.95506E-06	2.28338E-06	2.89679E-07	2.63256E-07	1.45440E-06	1.73921E-06	1.09682E-07	9.47466E-07	1.67844E-06	2.23420E-06	1.97413E-06	9.59053E-07	3.44261E-07	1.54122E-06	2.32294E-06	2.78331E-06	3.05066E-06	3.09087E-06	1.07740E-06	1.74015E-06	8.58927E-07	1.31059E-06	-1.87994E-06	-2.40435E-07	3.45447E-06	1.85631E-06	3.16723E-06	1.56314E-06
5.40876E+00	-7.06165E-07	-1.25433E-06	-1.54732E-06	3.55616E-07	-3.31323E-06	2.55792E-07	-1.42021E-06	2.20742E-06	2.38094E-06	2.85434E-06	2.05301E-06	1.55555E-06	1.38326E-06	3.31999E-08	1.32823E-06	1.07220E-06	-2.76124E-07	-3.12211E-07	1.94756E-06	-4.80666E-07	1.73607E-06	1.03455E-06	4.57327E-08	-1.92723E-06	1.86348E-07	3.70172E-06	1.85237E-06	-1.68365E-06	3.54641E-06	1.66727E-06	2.81058E-06	4.55989E-07	1.27166E-06	1.28208E-06	1.20697E-06	-1.08375E-06	1.62231E-06	2.51268E-06	2.15072E-06	-1.03777E-06	3.97760E-06	5.28580E-07	3.64774E-06	-8.29715E-07	-1.46992E-07	3.53235E-06	2.30080E-06	2.78543E-06	1.05887E-06
5.41766E+00	-5.58126E-07	-8.66857E-07	-1.78858E-06	8.09934E-07	-4.93989E-06	1.06419E-06	-6.68875E-07	2.04051E-06	2.15082E-06	3.06924E-06	3.72648E-06	3.09871E-06	2.36761E-06	-1.51505E-06	8.28714E-07	1.66593E-06	1.09677E-06	-1.14505E-06	2.29571E-06	1.97144E-07	2.08545E-06	-2.94294E-07	-7.92322E-07	-2.69397E-06	-3.42202E-08	3.47833E-06	1.14685E-06	-2.70492E-06	3.96877E-06	2.10054E-06	4.64702E-06	4.79105E-07	1.78771E-08	1.48571E-06	1.28814E-06	6.34668E-07	7.56553E-07	1.59648E-06	1.55402E-06	-2.26688E-07	5.12869E-06	-2.45060E-07	4.65742E-06	4.43141E-07	4.52715E-07	1.86753E-06	2.27390E-06	2.83848E-06	1.19317E-06
5.42655E+00	-3.10498E-07	8.05630E-07	-2.14055E-06	4.57139E-07	-5.20900E-06	7.73143E-07	9.82206E-07	1.61313E-06	2.09568E-06	1.87935E-06	3.74337E-06	2.75287E-06	1.71372E-06	-1.50235E-06	2.64574E-06	2.98328E-06	-1.09014E-06	3.61952E-07	2.49019E-06	3.22286E-07	2.09058E-06	1.19729E-06	-5.08227E-07	-1.45497E-06	1.87936E-06	4.54291E-06	4.61118E-07	-2.81103E-06	3.26863E-06	3.52218E-06	4.52123E-06	4.94746E-07	-1.27533E-06	1.67132E-06	3.34900E-06	2.20021E-06	-5.01262E-08	9.70422E-07	7.48682E-07	2.44785E-06	5.45215E-06	-2.82001E-07	4.91049E-06	9.33675E-07	-4.58407E-07	2.45508E-06	1.86190E-06	1.20602E-06	1.55583E-06
5.43545E+00	4.63709E-07	1.22834E-06	-2.08320E-06	2.10444E-06	-1.03131E-06	6.26918E-07	3.46541E-06	1.86803E-06	1.67727E-06	1.18033E-06	3.12793E-06	2.40433E-06	2.54325E-06	6.00502E-07	4.00148E-07	2.15268E-06	-1.30588E-07	1.67017E-06	2.74627E-06	2.17752E-08	4.03211E-06	4.09094E-06	-9.94159E-07	-2.37845E-06	3.98905E-06	2.65105E-06	-2.49033E-06	-1.62915E-06	9.22937E-07	3.14189E-06	4.93975E-06	2.55255E-06	-1.84562E-06	8.47352E-07	1.89682E-06	4.15473E-06	3.55936E-07	3.78862E-06	5.96823E-07	3.36892E-06	4.07849E-06	1.07091E-06	4.72149E-06	1.94169E-06	-1.13335E-07	1.89776E-06	3.30601E-07	1.14005E-06	1.64545E-06
5.44434E+00	-2.73979E-07	1.32707E-06	-1.67222E-06	3.38579E-07	2.52283E-06	-2.11640E-07	4.16037E-06	1.92822E-06	9.95540E-07	1.36076E-06	2.08479E-06	1.08947E-06	2.70761E-06	3.28563E-06	5.67793E-07	1.75106E-06	2.51268E-06	3.26806E-06	3.22582E-06	1.43686E-06	3.05596E-06	5.24830E-06	-4.13601E-08	-2.44476E-06	4.32718E-06	1.29695E-06	-1.34015E-06	9.02980E-07	-4.84214E-08	1.94328E-06	4.80846E-06	3.30285E-06	-4.98335E-07	2.39632E-06	1.98800E-06	4.83968E-06	9.48789E-07	5.49236E-06	1.82506E-06	4.18965E-06	3.30525E-06	2.59568E-06	3.68882E-06	2.53633E-06	1.31507E-06	2.50039E-06	-9.99630E-07	8.34662E-08	2.30333E-06
5.45324E+00	4.17182E-07	1.57155E-06	-1.33310E-06	-8.93190E-07	2.51281E-06	-1.10254E-06	3.86087E-06	3.74288E-06	-3.52861E-09	1.39260E-06	2.84563E-06	5.45856E-07	1.42851E-06	4.90286E-06	1.07391E-06	3.60660E-06	3.36365E-06	3.62480E-06	4.12692E-06	3.31412E-06	1.34512E-06	3.48163E-06	1.10489E-06	-8.88660E-07	2.05363E-06	8.46997E-08	3.86509E-07	2.80282E-06	5.23145E-07	7.28889E-07	3.72944E-06	2.31615E-06	1.23846E-06	2.98511E-06	3.73430E-06	3.81361E-06	1.04592E-06	4.96919E-06	1.12422E-06	2.12102E-06	3.95254E-06	2.30901E-06	2.18103E-06	1.25192E-06	2.63629E-06	6.69895E-07	-2.35535E-07	-9.88449E-07	1.48669E-06
5.46213E+00	1.02610E-06	1.44625E-06	-2.19737E-06	7.38768E-07	1.83143E-06	-7.25722E-08	2.17066E-06	4.63784E-06	7.64879E-08	3.12498E-06	4.96311E-06	7.71270E-07	3.10349E-06	5.35557E-06	7.91003E-07	6.07398E-06	3.44342E-06	2.07152E-06	3.58937E-06	2.83209E-06	2.91858E-06	1.12583E-06	7.55955E-07	5.61865E-07	2.50216E-06	1.27967E-06	9.63835E-07	2.65696E-06	-4.36405E-07	1.37946E-06	5.03241E-06	2.56933E-06	1.35025E-06	1.70680E-06	4.25580E-06	6.83152E-07	1.64744E-06	5.36958E-06	4.49783E-07	2.74889E-06	5.49275E-06	2.78503E-06	2.86815E-06	1.10650E-06	2.00126E-06	6.80537E-07	-9.87434E-09	1.20679E-06	5.17390E-07
5.47102E+00	6.38838E-07	2.17378E-06	5.02387E-07	1.92522E-06	2.17402E-06	7.20324E-07	8.83441E-07	2.28308E-06	1.08166E-06	6.10422E-06	6.32876E-06	1.75859E-06	3.33364E-06	4.15976E-06	1.18563E-06	6.31523E-06	2.33161E-06	2.41447E-06	1.01468E-06	2.15982E-06	4.30811E-06	9.22856E-07	9.96108E-07	2.73716E-06	1.70692E-06	2.66242E-06	4.67256E-07	1.87008E-06	-8.69576E-07	2.01163E-06	4.25390E-06	2.67598E-06	1.52860E-06	2.39875E-07	2.29695E-06	-1.61291E-06	2.25125E-06	3.90081E-06	7.64682E-07	1.49480E-06	6.23907E-06	2.98886E-06	3.44608E-06	2.98015E-06	2.83078E-06	1.95228E-06	2.50193E-06	2.66682E-06	1.07525E-06
5.47991E+00	1.57728E-06	2.98636E-06	8.07930E-07	1.16888E-06	1.91237E-06	2.66634E-06	3.02643E-06	5.38101E-07	1.86506E-06	5.88022E-06	5.81056E-06	1.31488E-06	2.36125E-06	3.62275E-06	1.66874E-06	4.43089E-06	2.25860E-06	2.21544E-06	1.02521E-06	1.82175E-06	4.75659E-06	3.01390E-06	1.65313E-06	5.53014E-06	4.19779E-06	2.91153E-06	1.51892E-06	2.30380E-06	1.32205E-06	2.94863E-06	4.14963E-06	2.45546E-06	1.66484E-06	1.57428E-07	8.87342E-07	-1.76253E-06	2.79741E-06	2.97350E-06	3.87161E-06	1.41439E-06	4.56917E-06	3.64268E-06	2.19789E-06	3.95900E-06	3.02990E-06	1.89345E-06	3.96608E-06	2.92784E-06	3.39283E-06
5.48881E+00	1.56541E-06	2.04297E-06	-2.97904E-07	-1.55557E-07	2.24443E-06	3.52197E-06	4.55113E-06	1.27731E-06	6.65186E-07	3.40694E-06	6.16241E-06	2.51958E-06	2.75647E-06	4.15892E-06	1.69872E-06	2.32269E-06	1.28631E-06	1.01150E-06	2.65831E-06	8.47035E-07	2.84717E-06	3.72172E-06	1.53779E-06	3.90407E-06	4.89066E-06	1.84547E-06	1.59005E-06	3.28936E-06	3.48392E-06	2.51638E-06	4.17769E-06	3.61730E-06	1.01166E-06	1.37013E-06	-8.32831E-09	-4.58512E-06	2.27593E-06	1.74559E-06	4.97223E-06	2.48884E-06	6.02924E-06	3.54461E-06	2.17505E-06	3.34951E-06	2.94408E-06	-1.07790E-07	4.24758E-06	3.59597E-06	2.41058E-06
5.49770E+00	-6.10294E-07	8.99588E-07	-2.53109E-06	-9.37416E-08	9.72681E-07	3.56576E-06	4.53454E-06	3.45096E-06	-5.87859E-07	1.85067E-06	5.85161E-06	3.03142E-06	3.62874E-06	5.32419E-06	1.10694E-06	1.90215E-06	1.46275E-06	4.71931E-07	2.93363E-06	4.83445E-07	8.84382E-07	3.02879E-06	1.63510E-06	2.28598E-06	2.82191E-06	2.30431E-06	-2.44106E-08	3.14420E-06	3.98058E-06	1.13062E-06	1.29858E-06	5.20797E-06	2.90350E-07	3.83583E-06	1.80304E-08	-4.21152E-06	2.18137E-06	2.02193E-06	5.49511E-06	3.91105E-06	5.96942E-06	1.50678E-06	2.94157E-06	2.85046E-06	1.85610E-06	-6.88813E-07	4.78348E-06	4.43060E-06	1.65456E-06
5.50660E+00	-5.19562E-07	1.57307E-06	-4.25656E-06	2.20029E-07	-1.44003E-06	9.25644E-07	3.95909E-06	4.31381E-06	2.23963E-07	1.66107E-06	6.31254E-06	2.23816E-06	4.48064E-06	4.71615E-06	2.52273E-06	3.17197E-06	3.98399E-06	1.99798E-06	3.05565E-06	1.56255E-06	1.17380E-06	1.89897E-06	3.04857E-06	2.12259E-06	1.21019E-06	5.82786E-06	7.61686E-07	2.21217E-06	3.55387E-06	-3.69964E-07	-1.20550E-06	5.36616E-06	-1.87696E-07	5.39851E-06	-1.05745E-06	-3.11807E-07	1.39519E-06	3.99678E-06	4.77752E-06	4.10772E-06	5.34955E-06	1.48465E-06	2.22616E-06	2.18416E-06	2.11511E-06	1.16986E-06	3.37092E-06	4.41345E-06	4.31631E-07
5.51549E+00	-9.42740E-08	1.38531E-06	-2.82311E-06	1.76484E-06	-2.20978E-06	6.06344E-09	2.60722E-06	4.03300E-06	1.73350E-06	2.81467E-06	6.55315E-06	2.16625E-06	3.93407E-06	2.96613E-06	4.31170E-06	3.57920E-06	5.96991E-06	4.20219E-06	3.56125E-06	1.60975E-06	2.23359E-06	1.14163E-06	2.74349E-06	3.57892E-06	1.53782E-06	7.48698E-06	5.37780E-07	8.15480E-07	1.64659E-06	-1.75557E-06	-5.16425E-07	3.11226E-06	-1.47020E-06	4.54578E-06	-3.52978E-06	2.20813E-06	2.79233E-07	3.87801E-06	5.18448E-06	1.94849E-06	4.34056E-06	1.69868E-06	2.47987E-06	1.78228E-06	1.90756E-06	2.83222E-06	2.97730E-06	4.71754E-06	4.29758E-07
5.52439E+00	-1.61433E-06	8.89938E-07	-1.51890E-06	2.37755E-06	-1.92885E-06	-5.33264E-07	1.14073E-06	2.63348E-06	4.41369E-07	3.76266E-06	6.08693E-06	3.35232E-06	4.50327E-06	3.10064E-06	3.67238E-06	3.47035E-06	6.88501E-06	4.24480E-06	3.32860E-06	2.98108E-06	1.57751E-06	1.71644E-06	1.54868E-06	5.72861E-06	1.77799E-06	7.47709E-06	1.03935E-06	4.95398E-07	8.49720E-07	-1.41693E-06	-4.46845E-08	-7.23537E-07	-1.83919E-06	4.91837E-06	-4.71509E-07	4.41070E-06	-9.65569E-07	2.14218E-06	4.42265E-06	-8.49515E-07	3.92881E-06	2.37874E-06	4.36485E-06	-7.68095E-07	3.21159E-06	3.20882E-06	4.86274E-06	2.59634E-06	-6.88830E-07
5.53329E+00	-2.81958E-06	2.37954E-07	-1.86377E-07	2.70772E-06	-2.11252E-06	-1.25842E-06	1.81262E-06	5.04516E-07	8.98005E-07	4.59088E-06	3.91828E-06	3.41472E-06	5.44850E-06	4.12377E-06	1.29117E-06	3.50765E-06	7.26024E-06	3.50790E-06	3.18312E-06	3.26090E-06	-5.18799E-08	3.23635E-06	1.82818E-06	6.50187E-06	1.99840E-06	6.12831E-06	2.20275E-06	-8.23619E-07	-6.27903E-07	5.53277E-07	9.50826E-07	-1.35736E-06	3.02740E-08	3.80685E-06	1.96451E-06	5.60857E-06	-2.46813E-06	1.47248E-06	3.48042E-06	-1.92823E-06	3.34592E-06	4.45885E-06	2.55467E-06	-5.12815E-07	2.83109E-06	2.99098E-06	4.20123E-06	3.21695E-06	1.06671E-06
5.54218E+00	-2.26826E-06	-7.09641E-07	2.78467E-06	3.29986E-06	-1.11649E-06	-1.90141E-06	2.65851E-06	-8.80249E-07	2.28140E-07	4.71908E-06	2.20222E-06	2.29137E-06	7.31811E-06	5.29089E-06	-8.00846E-07	4.15041E-06	7.14391E-06	3.37777E-06	3.11046E-06	2.67996E-06	2.08138E-08	4.78645E-06	2.41777E-06	6.96238E-06	2.84320E-06	7.20543E-06	1.22376E-06	9.13548E-08	-3.60657E-07	2.42489E-06	2.34956E-06	-5.62755E-07	2.01604E-06	3.79599E-06	2.16213E-06	3.97823E-06	-7.23528E-07	4.86598E-07	2.47718E-06	-1.81980E-06	2.85708E-06	3.91301E-06	2.83444E-06	2.55629E-07	1.36114E-06	2.93723E-06	3.01876E-06	3.93111E-06	8.43194E-07
5.55108E+00	-1.29399E-06	-1.89875E-06	3.08092E-06	3.49857E-06	-5.94061E-07	-1.55543E-06	2.23411E-06	-1.62603E-06	-2.30135E-07	4.88729E-06	3.59981E-06	1.13630E-06	8.07780E-06	5.36297E-06	-1.54268E-06	5.22248E-06	6.86159E-06	4.12618E-06	3.95867E-06	2.59882E-06	2.26072E-06	4.88633E-06	3.77881E-06	8.02612E-06	1.82970E-06	6.51432E-06	-1.03697E-06	3.22311E-06	7.35628E-07	1.28270E-06	2.08170E-06	2.38100E-06	2.15947E-06	3.37238E-06	2.52158E-06	3.79620E-06	1.36789E-06	-5.77248E-07	1.37840E-06	-1.53807E-06	3.12065E-06	3.55769E-06	2.17297E-06	2.86480E-06	-1.70706E-07	3.27534E-06	9.97316E-07	6.67654E-06	1.05529E-09
5.55997E+00	-1.66330E-06	1.00764E-06	1.22680E-06	3.34378E-06	1.61966E-07	-6.80329E-07	1.68146E-06	2.24535E-06	3.42802E-07	3.59913E-06	4.78542E-06	2.46497E-07	7.19388E-06	2.98435E-06	1.02413E-07	5.70862E-06	5.74301E-06	3.69571E-06	4.53743E-06	3.41498E-06	4.57198E-06	4.52757E-06	2.67902E-06	7.53068E-06	1.21559E-06	4.65179E-06	-5.80056E-07	4.64951E-06	1.52300E-06	2.68301E-06	1.07840E-06	5.22259E-06	1.75292E-06	2.20290E-06	5.14068E-06	4.36382E-06	3.57232E-06	3.96517E-08	1.06477E-06	2.46809E-09	2.54332E-06	4.24506E-06	2.65112E-06	3.50916E-06	1.06243E-06	2.50935E-06	1.58945E-06	5.28257E-06	-5.64402E-07
5.56886E+00	-1.18537E-06	4.51687E-06	1.30353E-06	1.42197E-06	1.12721E-06	8.92077E-08	1.74108E-06	4.51251E-06	1.60233E-06	1.08784E-06	5.19441E-06	1.74966E-06	5.73182E-06	1.05113E-06	1.50895E-06	3.88983E-06	4.98036E-06	4.32418E-06	1.84875E-06	4.49277E-06	5.01449E-06	5.07566E-06	3.45585E-06	5.94133E-06	1.39864E-06	4.32274E-06	1.62570E-06	4.87297E-06	1.39067E-06	5.06882E-06	1.31533E-06	4.43303E-06	1.19428E-06	3.20587E-06	6.01832E-06	4.53643E-06	5.78646E-06	1.54984E-06	1.27952E-06	-1.01669E-06	1.94368E-06	2.80298E-06	2.55470E-06	4.37088E-06	3.10895E-06	1.56673E-06	2.31234E-06	3.98135E-06	5.43225E-07
5.57775E+00	-1.99408E-06	4.55851E-06	2.97758E-06	1.66757E-07	7.09767E-07	-5.45302E-07	2.00637E-06	5.68104E-06	2.94463E-06	1.85440E-06	6.08132E-06	2.65043E-06	3.89052E-06	3.55020E-07	3.70448E-06	1.73102E-06	6.19941E-06	4.99633E-06	2.26930E-06	6.28686E-06	4.63101E-06	6.29957E-06	5.64973E-06	5.34511E-06	-2.66683E-07	4.40793E-06	3.62000E-06	1.61567E-06	2.16428E-06	5.06328E-06	1.42231E-06	4.10370E-06	1.89825E-06	5.47942E-06	5.88820E-06	5.56593E-06	6.09554E-06	2.89694E-06	5.80969E-08	-3.68275E-07	1.51396E-06	3.10454E-06	3.01785E-06	3.93638E-06	3.65685E-06	1.92942E-06	2.67892E-06	1.75423E-06	1.62771E-06
5.58665E+00	-2.97332E-06	3.27187E-06	3.89350E-06	-1.14065E-06	5.54996E-07	-1.66716E-06	3.23504E-06	6.06197E-06	4.98054E-06	3.10189E-06	4.67267E-06	5.96843E-06	3.17649E-06	4.47226E-06	5.06300E-06	1.56599E-06	6.46838E-06	4.51911E-06	2.36081E-06	4.93795E-06	5.58385E-06	5.92217E-06	6.84686E-06	4.50692E-06	-1.22544E-06	3.66084E-06	4.79659E-06	5.72398E-07	1.46659E-06	2.35957E-06	3.02170E-06	3.00450E-06	2.12617E-06	5.68675E-06	5.54864E-06	7.00529E-06	4.54649E-06	1.65348E-06	6.82894E-07	1.90982E-06	6.89252E-07	3.94032E-06	6.56642E-06	2.47896E-06	2.74700E-06	2.75211E-06	3.38294E-06	5.14937E-07	1.63637E-06
5.59554E+00	-8.92541E-07	2.50746E-06	2.78855E-06	-5.27196E-07	-2.79420E-07	-1.81860E-06	3.59238E-06	7.20484E-06	4.52554E-06	3.32687E-06	4.80877E-06	7.30992E-06	2.07990E-06	8.04552E-06	5.77435E-06	2.72947E-06	5.78992E-06	2.01712E-06	2.19319E-06	3.94540E-06	5.57590E-06	4.47044E-06	6.65251E-06	2.69231E-06	-1.01327E-06	-4.90157E-07	6.09589E-06	3.59945E-06	1.15905E-06	6.16004E-07	4.15394E-06	3.78733E-06	3.33400E-06	6.34542E-06	5.10170E-06	9.34614E-06	2.69104E-06	-1.95150E-08	2.29018E-06	4.51857E-06	4.45957E-07	4.31476E-06	8.17631E-06	1.62810E-06	3.05372E-06	2.01989E-06	5.52217E-06	3.74813E-08	1.33787E-06
5.60444E+00	7.60398E-07	1.74733E-06	2.31490E-06	-1.23078E-06	-2.47581E-06	-1.88539E-06	6.40366E-08	5.87996E-06	3.83222E-06	1.53508E-06	3.79070E-06	7.79481E-06	3.06324E-06	7.13760E-06	7.07450E-06	4.56688E-06	6.40087E-06	2.41069E-06	3.77925E-06	4.94960E-06	3.82598E-06	3.60473E-06	5.34743E-06	3.42594E-06	6.90851E-07	1.31557E-06	6.87933E-06	6.50821E-06	3.45628E-06	1.29263E-06	4.63293E-06	3.99798E-06	5.07289E-06	5.19512E-06	6.30000E-06	7.93194E-06	1.44732E-06	6.28187E-08	2.91403E-06	3.43133E-06	1.52878E-06	3.05704E-06	5.95771E-06	2.60690E-06	3.84334E-06	2.95065E-06	6.09510E-06	1.32513E-07	1.46574E-06
5.61333E+00	1.69830E-06	3.71030E-07	1.81006E-06	-6.21368E-07	-7.88638E-07	3.10127E-07	1.70642E-06	3.89797E-06	5.02492E-06	3.05701E-06	4.29809E-06	6.82271E-06	3.54169E-06	6.51244E-06	7.08763E-06	5.83567E-06	7.74009E-06	3.61847E-06	3.02945E-06	5.49164E-06	5.24748E-06	3.12992E-06	4.22222E-06	4.25293E-06	3.00601E-06	2.90858E-06	6.05100E-06	6.07514E-06	5.89611E-06	2.12175E-06	6.78735E-06	4.64519E-06	4.74537E-06	4.34935E-06	3.32755E-06	5.09664E-06	5.92563E-06	2.21537E-06	1.94001E-06	3.60432E-06	3.34174E-06	2.59996E-06	4.00014E-06	2.12066E-06	3.93229E-06	2.84942E-06	6.31560E-06	2.73408E-06	2.91333E-06
5.62223E+00	2.00539E-07	6.15990E-07	1.21910E-06	1.76632E-06	8.61840E-07	-2.70402E-07	4.07234E-06	2.71739E-06	4.74409E-06	4.50830E-06	4.62259E-06	4.70156E-06	4.18630E-06	4.95026E-06	7.41312E-06	5.53475E-06	7.97351E-06	5.87338E-06	2.26536E-06	4.66926E-06	6.68014E-06	3.91583E-06	1.77788E-06	5.66575E-06	5.63417E-06	4.91610E-06	4.62413E-06	4.42586E-06	5.11911E-06	3.51593E-06	8.37575E-06	5.60601E-06	2.04717E-06	3.38578E-06	3.39238E-07	3.92011E-06	7.49737E-06	3.24845E-06	7.45888E-07	3.72747E-06	3.12715E-06	2.84669E-06	2.88774E-06	3.53306E-06	3.09352E-06	2.17441E-06	4.96298E-06	5.68032E-06	2.15791E-06
5.63112E+00	2.19470E-07	2.72070E-06	2.82006E-07	4.93437E-07	1.88333E-06	1.74226E-07	3.42622E-06	2.15288E-06	5.26971E-06	5.61581E-06	6.55477E-06	2.84887E-06	5.99253E-06	4.18336E-06	7.39934E-06	3.96846E-06	6.92572E-06	6.04443E-06	2.17974E-06	2.75282E-06	6.70716E-06	5.36299E-06	2.07913E-06	5.89336E-06	4.93029E-06	5.61190E-06	5.13754E-06	4.49056E-06	3.71829E-06	4.70870E-06	8.53369E-06	6.51018E-06	6.49956E-07	4.25514E-06	2.00486E-06	4.66183E-06	9.01966E-06	3.94731E-06	1.65296E-06	2.96454E-06	3.80200E-06	2.64949E-06	2.63339E-06	6.11977E-06	3.50423E-06	1.73385E-06	4.58039E-06	4.40820E-06	2.47707E-06
5.64002E+00	-3.38876E-07	2.79292E-06	1.61478E-06	-8.40884E-07	2.31273E-06	4.80614E-07	3.47368E-06	2.47285E-06	5.49451E-06	5.94127E-06	6.66693E-06	3.42947E-06	7.26394E-06	4.11075E-06	7.43194E-06	3.08173E-06	7.95960E-06	3.37194E-06	2.57082E-06	2.42380E-06	6.75159E-06	5.80231E-06	2.88611E-06	4.27378E-06	6.37321E-06	4.90571E-06	4.94360E-06	4.53383E-06	5.29019E-06	4.58376E-06	7.08667E-06	6.40153E-06	1.59950E-06	4.96998E-06	3.77298E-06	3.43668E-06	7.06737E-06	5.27298E-06	2.52986E-06	2.25617E-06	3.11831E-06	2.99782E-06	2.52651E-06	6.13428E-06	2.18405E-06	1.00977E-06	3.94873E-06	4.46239E-06	2.30132E-06
5.64892E+00	-1.68000E-06	-7.74557E-08	1.78467E-06	-2.09429E-06	-3.88251E-07	-1.90620E-07	3.84106E-06	3.95536E-06	5.83740E-06	4.86689E-06	6.45877E-06	4.48513E-06	5.31254E-06	4.90421E-06	5.97144E-06	4.83133E-06	8.83077E-06	3.98673E-06	3.79379E-06	1.63931E-06	6.42012E-06	4.77520E-06	5.05157E-06	4.02958E-06	6.15141E-06	2.72713E-06	5.74828E-06	3.66952E-06	4.59352E-06	3.22597E-06	4.43994E-06	5.59276E-06	3.34305E-06	5.04428E-06	4.73624E-06	4.09382E-06	6.29578E-06	4.83427E-06	1.97701E-06	2.76286E-06	7.72268E-07	4.78139E-06	4.02085E-06	5.21105E-06	1.76789E-06	9.65872E-07	4.19306E-06	4.16786E-06	1.89713E-06
5.65781E+00	-3.42684E-06	-2.59366E-06	1.75239E-06	-1.29509E-06	-1.10069E-07	-2.52688E-07	4.93056E-06	6.75302E-06	3.88164E-06	4.39305E-06	6.14181E-06	5.37838E-06	5.41836E-06	5.69308E-06	5.68113E-06	5.19034E-06	7.06432E-06	4.24770E-06	2.95690E-06	1.92502E-07	4.57658E-06	5.74773E-06	6.71419E-06	4.04274E-06	5.36155E-06	-3.46258E-07	5.98120E-06	3.43087E-06	4.72314E-06	1.85867E-06	2.33042E-06	5.52378E-06	3.53749E-06	4.61394E-06	5.65218E-06	4.91305E-06	4.91129E-06	5.61796E-06	1.68022E-06	2.65066E-06	1.03839E-06	6.71619E-06	4.54450E-06	3.84407E-06	3.47844E-06	1.66841E-06	3.19251E-06	4.57257E-06	2.04474E-06
5.66671E+00	-2.30161E-06	-1.44415E-06	7.37919E-07	-1.90554E-06	1.75899E-07	-1.00942E-06	4.02049E-06	7.14717E-06	5.83451E-06	3.90120E-06	4.57719E-06	5.62836E-06	5.55524E-06	5.40347E-06	4.36029E-06	4.95953E-06	5.17136E-06	4.90165E-06	1.43546E-06	1.74912E-06	4.27500E-06	7.39724E-06	6.79785E-06	4.65646E-06	5.11425E-06	-1.25350E-06	3.30826E-06	3.66120E-06	5.50021E-06	1.64581E-06	2.56668E-06	4.41747E-06	3.90439E-06	2.87950E-06	5.58356E-06	2.97409E-06	4.45198E-06	5.69983E-06	1.89280E-06	2.93722E-06	1.55970E-06	4.93463E-06	4.42247E-06	2.75286E-06	4.93576E-06	2.12259E-06	5.17522E-06	3.63383E-06	1.87778E-06
5.67560E+00	-1.31611E-07	3.03423E-07	-8.50711E-07	-4.22086E-06	5.23836E-07	-3.59932E-07	2.52471E-06	6.83721E-06	5.81135E-06	4.54977E-06	5.17620E-06	3.77224E-06	6.43963E-06	4.87374E-06	1.36506E-06	3.03458E-06	5.27843E-06	6.19663E-06	7.77526E-07	3.45044E-06	2.93229E-06	6.75983E-06	5.92451E-06	4.25835E-06	4.39666E-06	-2.93710E-07	1.90625E-06	5.81905E-06	6.95568E-06	2.71258E-06	3.17169E-06	5.22164E-06	3.34861E-06	2.78566E-06	3.64876E-06	1.82374E-06	4.50623E-06	4.53019E-06	3.27187E-06	1.79111E-06	2.17358E-06	3.60800E-06	4.77322E-06	2.48939E-06	6.45520E-06	2.39780E-06	5.06631E-06	1.66042E-06	2.01312E-06
5.68450E+00	5.73208E-08	-7.52841E-07	-9.46514E-07	-4.77721E-06	5.11275E-08	1.79137E-06	3.12663E-06	5.92275E-06	7.41066E-06	4.38660E-06	5.47634E-06	3.30584E-06	5.94806E-06	2.45328E-06	-6.45331E-08	4.05529E-06	4.59560E-06	6.04925E-06	2.15611E-06	4.53714E-06	2.75997E-06	3.98651E-06	6.43141E-06	4.65884E-06	3.86076E-06	4.75310E-06	3.44908E-06	7.69924E-06	7.14862E-06	4.87429E-06	3.14104E-06	6.14446E-06	4.33401E-06	2.64403E-06	2.42336E-06	-7.07987E-08	3.15838E-06	5.04922E-06	5.88461E-06	2.54683E-07	1.60274E-06	4.31368E-06	4.56903E-06	2.41833E-06	7.63582E-06	3.06853E-06	4.88360E-06	2.25959E-06	2.27023E-06
5.69338E+00	8.29303E-07	-2.75284E-07	-4.61567E-07	-3.05002E-06	-6.32293E-07	2.87739E-06	3.38663E-06	4.64569E-06	6.29073E-06	4.92366E-06	5.41097E-06	3.14297E-06	5.38354E-06	1.94003E-06	2.90952E-06	5.43607E-06	4.22495E-06	7.27256E-06	2.33512E-06	4.54767E-06	2.97847E-06	4.38175E-06	7.98319E-06	5.14648E-06	2.97671E-06	6.44171E-06	4.00250E-06	8.03404E-06	8.44560E-06	4.98039E-06	3.60031E-06	7.32401E-06	5.13910E-06	2.59495E-06	4.51637E-06	2.01137E-06	2.73867E-06	3.67846E-06	5.63693E-06	1.03906E-06	3.48953E-07	5.72062E-06	2.49778E-06	3.53257E-06	5.81308E-06	5.19425E-06	5.01394E-06	6.56686E-07	2.94938E-06
5.70228E+00	1.55437E-06	-7.53576E-07	-8.65006E-07	-7.53193E-07	-1.54997E-06	4.49760E-06	9.08029E-07	4.82050E-06	4.05820E-06	4.82732E-06	4.92519E-06	4.58638E-06	4.85187E-06	2.20741E-06	5.85957E-06	5.58732E-06	4.78502E-06	6.84946E-06	2.82578E-06	4.76081E-06	4.76466E-06	4.76744E-06	7.85141E-06	5.58391E-06	3.51146E-06	3.15112E-06	4.47157E-06	7.19363E-06	7.90949E-06	4.45502E-06	5.98254E-06	6.69858E-06	6.07239E-06	3.13915E-06	6.28288E-06	2.72344E-06	1.82875E-06	1.64665E-06	5.72907E-06	2.76777E-06	1.15347E-06	5.78167E-06	1.62523E-06	5.26149E-06	7.07913E-06	6.04896E-06	7.58690E-06	1.59922E-07	2.26192E-06
5.71117E+00	2.39459E-06	-1.32736E-06	5.49574E-07	7.39324E-08	-2.58601E-07	2.91933E-06	-5.72907E-07	7.91761E-07	3.14567E-06	4.03948E-06	4.42808E-06	5.01295E-06	4.28122E-06	3.04952E-06	6.79436E-06	6.07861E-06	5.43017E-06	2.97547E-06	3.06338E-06	3.47102E-06	8.16734E-06	6.57731E-06	4.70186E-06	6.17631E-06	6.61859E-06	1.67635E-06	5.08269E-06	6.44948E-06	5.86000E-06	4.30254E-06	7.26404E-06	7.84390E-06	5.43040E-06	3.94021E-06	5.72859E-06	1.71100E-06	-3.59468E-07	4.50106E-06	7.16510E-06	4.77733E-06	3.22081E-06	5.81727E-06	2.48382E-06	4.25485E-06	5.75652E-06	4.98243E-06	7.52033E-06	1.53475E-06	1.11328E-06
5.72007E+00	1.68876E-06	6.25020E-08	9.35984E-07	3.20831E-07	-6.00506E-07	1.62036E-06	8.93497E-07	-1.32899E-06	3.83979E-06	6.31542E-06	5.09865E-06	5.77194E-06	5.77452E-06	4.70448E-06	5.91135E-06	8.19683E-06	7.02988E-06	3.55842E-06	4.74171E-06	2.87510E-06	6.38954E-06	6.60298E-06	6.29673E-06	5.65452E-06	7.06655E-06	1.83951E-06	4.65945E-06	6.03947E-06	5.01826E-06	2.73926E-06	8.01617E-06	5.86332E-06	7.05179E-06	4.50115E-06	4.51789E-06	3.45768E-06	4.24459E-07	6.48807E-06	5.77869E-06	4.96061E-06	4.42710E-06	4.07312E-06	3.21249E-06	3.42836E-06	2.25488E-06	3.89918E-06	6.45117E-06	3.69061E-06	8.21321E-07
5.72896E+00	1.07666E-06	2.09644E-06	2.03700E-06	-1.36440E-06	-2.06175E-06	1.46792E-06	2.59049E-06	-1.76327E-07	5.99829E-06	8.71492E-06	5.30487E-06	5.83820E-06	5.61156E-06	4.73069E-06	6.76960E-06	8.40481E-06	7.81512E-06	7.39456E-06	4.64794E-06	3.25270E-06	4.91980E-06	7.83916E-06	4.77073E-06	5.61495E-06	5.53291E-06	-6.10232E-07	6.08701E-06	4.41985E-06	3.83442E-06	3.92277E-06	7.15195E-06	4.23065E-06	1.00809E-05	4.56966E-06	2.50024E-06	4.40789E-06	1.95509E-06	6.88132E-06	5.18829E-06	6.35379E-06	5.22470E-06	2.03914E-06	1.81402E-06	3.63420E-06	2.51074E-06	2.50607E-06	7.16496E-06	6.44898E-06	1.58551E-06
5.73786E+00	1.28868E-06	2.91402E-06	2.82033E-06	-2.95559E-06	-3.83932E-06	2.45468E-06	3.30552E-06	1.06235E-06	6.34565E-06	7.23831E-06	5.81006E-06	6.87353E-06	5.25227E-06	8.17619E-06	5.58054E-06	7.85787E-06	5.80569E-06	8.55831E-06	4.50848E-06	4.88606E-06	3.57504E-06	7.77936E-06	3.99852E-06	3.59304E-06	5.67687E-06	-8.90797E-07	8.11712E-06	1.73609E-06	3.14832E-06	2.95641E-06	6.35749E-06	3.14150E-06	1.05311E-05	4.55254E-06	5.69564E-06	4.60175E-06	4.59327E-06	5.49280E-06	5.06689E-06	6.90868E-06	4.18371E-06	2.11621E-06	2.61569E-06	4.20687E-06	2.90280E-06	3.59663E-06	7.61252E-06	7.89731E-06	2.99643E-06
5.74675E+00	-2.79035E-07	1.55386E-06	1.79257E-07	-2.13632E-06	-5.49337E-06	3.33204E-06	3.12889E-06	2.69478E-06	6.12760E-06	5.62531E-06	6.09307E-06	6.91132E-06	7.71067E-06	1.01257E-05	5.08229E-06	6.86949E-06	7.18050E-06	6.09840E-06	3.79270E-06	7.11135E-06	7.37874E-06	4.65146E-06	2.81040E-06	5.02859E-06	6.46773E-06	1.82355E-06	6.47903E-06	2.18644E-06	5.68300E-06	3.39264E-06	5.31239E-06	3.15491E-06	7.25337E-06	4.82642E-06	5.88300E-06	4.59711E-06	7.43825E-06	5.34463E-06	2.67162E-06	6.45806E-06	3.48388E-06	5.09963E-06	4.97891E-06	4.34527E-06	3.96658E-06	1.97175E-06	7.39940E-06	4.84273E-06	2.97168E-06
5.75565E+00	-6.96502E-07	2.36166E-06	-1.58876E-06	-2.09253E-07	-4.93331E-06	3.53841E-06	3.81953E-06	5.25252E-06	7.00892E-06	3.25229E-06	8.30929E-06	4.76206E-06	9.60717E-06	1.09884E-05	6.17415E-06	7.74016E-06	9.11057E-06	5.37339E-06	3.33268E-06	7.80322E-06	7.03971E-06	2.01644E-06	3.01350E-06	4.40810E-06	4.54352E-06	5.80068E-06	5.35465E-06	4.17605E-06	8.00350E-06	5.47978E-06	7.50953E-06	5.40528E-06	4.77649E-06	5.92878E-07	3.91366E-06	6.10063E-06	8.10601E-06	4.46477E-06	8.33672E-07	7.41656E-06	4.81466E-06	6.39332E-06	5.96818E-06	4.85514E-06	5.34916E-06	9.98013E-07	5.33644E-06	4.50614E-06	3.68235E-06
5.76454E+00	-1.36315E-06	6.24464E-07	-2.12553E-06	3.46909E-07	-2.73324E-06	3.55888E-06	3.66249E-06	5.37412E-06	7.77888E-06	5.17839E-06	9.27766E-06	3.74036E-06	1.15728E-05	8.73398E-06	7.31959E-06	7.60762E-06	8.46617E-06	5.68118E-06	3.10651E-06	6.30264E-06	6.71250E-06	2.10376E-06	5.84916E-06	4.55005E-06	3.31239E-06	4.72602E-06	4.23643E-06	4.76119E-06	5.33740E-06	4.85696E-06	6.63222E-06	6.03284E-06	2.77688E-06	1.19757E-06	1.58719E-06	6.61422E-06	6.68092E-06	4.45596E-06	1.80126E-06	5.52021E-06	3.77125E-06	6.43812E-06	7.97991E-06	4.86904E-06	5.80248E-06	1.41046E-06	4.32094E-06	2.07338E-06	3.76432E-06
5.77344E+00	-7.13763E-07	3.33867E-07	-2.98021E-06	3.17987E-07	-2.05300E-06	2.93417E-06	4.37226E-06	5.87675E-06	7.56333E-06	5.63305E-06	7.93721E-06	4.42013E-06	9.39743E-06	7.01816E-06	6.68784E-06	7.06454E-06	7.57197E-06	4.59609E-06	4.36823E-06	3.88079E-06	8.92034E-06	5.38466E-06	6.88667E-06	5.68179E-06	3.77089E-06	2.44204E-06	5.09901E-06	3.90930E-06	2.14888E-06	5.09779E-06	4.88041E-06	5.43607E-06	1.10808E-06	3.50781E-06	3.83089E-06	8.99444E-06	4.89835E-06	3.70866E-06	5.71074E-06	4.11691E-06	2.23860E-06	4.09343E-06	8.09938E-06	4.49377E-06	4.72450E-06	2.98228E-06	4.00987E-06	1.75411E-06	3.69942E-06
5.78234E+00	-4.64864E-07	-7.31535E-07	-1.61986E-06	-3.23628E-07	-2.95097E-06	1.14408E-06	4.68958E-06	5.08762E-06	5.44502E-06	5.38499E-06	5.24468E-06	6.66038E-06	8.32132E-06	6.66786E-06	6.69571E-06	7.15219E-06	6.81901E-06	4.44278E-06	3.70423E-06	4.99829E-06	8.24937E-06	5.98400E-06	5.80595E-06	7.67954E-06	6.15230E-06	1.15515E-06	6.82430E-06	5.22154E-06	1.60807E-06	6.15745E-06	5.67893E-06	4.30382E-06	1.19566E-06	5.35103E-06	6.45728E-06	9.22686E-06	5.85648E-06	3.06202E-06	8.16070E-06	6.13168E-06	2.35867E-06	2.15525E-06	9.03225E-06	3.84286E-06	4.69955E-06	2.83944E-06	4.58784E-06	1.11155E-06	2.94245E-06
5.79123E+00	-1.88840E-07	-6.56085E-07	-1.74924E-06	-9.19223E-07	-1.63162E-06	-5.64696E-07	3.81997E-06	5.07983E-06	6.11346E-06	6.61283E-06	3.96629E-06	7.68016E-06	8.19018E-06	8.06683E-06	7.13728E-06	7.26403E-06	6.62881E-06	4.87359E-06	3.51101E-06	3.68013E-06	8.78827E-06	6.05583E-06	6.48918E-06	8.84350E-06	8.64013E-06	1.08806E-06	6.45240E-06	6.27925E-06	1.90793E-06	6.50826E-06	5.13495E-06	3.25498E-06	3.75429E-06	5.50454E-06	5.31646E-06	7.01249E-06	7.36645E-06	5.11340E-06	6.78095E-06	6.23859E-06	3.52188E-06	2.27745E-06	9.79420E-06	3.20679E-06	5.19394E-06	2.23585E-06	4.93294E-06	6.83157E-07	2.39316E-06
5.80012E+00	2.19640E-06	6.71965E-07	-3.63316E-06	-2.07683E-07	-4.71476E-07	-9.70160E-07	4.82467E-06	2.93356E-06	7.46811E-06	8.15353E-06	5.92087E-06	7.49140E-06	8.19333E-06	8.93533E-06	6.75240E-06	7.07200E-06	6.77055E-06	6.97516E-06	4.87254E-06	4.19701E-06	7.26917E-06	7.13884E-06	7.71623E-06	1.03572E-05	8.16362E-06	1.05539E-06	4.08680E-06	4.45514E-06	2.74803E-06	4.22688E-06	4.92034E-06	4.41036E-06	6.13347E-06	4.64914E-06	2.72686E-06	5.12550E-06	8.36624E-06	5.15730E-06	6.41655E-06	7.13971E-06	4.49332E-06	3.96769E-06	7.47737E-06	4.29443E-06	5.09340E-06	1.57154E-06	4.48055E-06	1.33902E-06	1.47676E-06
5.80901E+00	4.17232E-06	-6.40104E-07	-2.68156E-06	2.20615E-06	1.69943E-06	6.49155E-07	3.07206E-06	-7.28378E-08	8.93532E-06	1.02143E-05	6.89694E-06	7.75456E-06	9.82342E-06	9.21769E-06	6.86099E-06	7.35372E-06	7.36279E-06	7.68802E-06	5.61425E-06	4.88627E-06	6.10137E-06	7.98059E-06	6.56196E-06	8.91895E-06	8.33497E-06	3.89880E-06	1.00807E-06	4.83156E-06	3.46367E-06	3.72854E-06	4.90646E-06	4.30137E-06	8.22467E-06	5.68237E-06	4.74958E-06	3.82562E-06	7.96509E-06	5.43097E-06	3.86215E-06	7.50060E-06	4.00933E-06	6.14886E-06	4.91342E-06	5.39028E-06	6.85667E-06	8.45561E-07	6.01609E-06	3.75836E-06	4.20350E-06
5.81791E+00	2.58744E-06	1.74001E-07	-3.07410E-07	3.57544E-06	2.48370E-06	8.45624E-07	2.45365E-06	7.72570E-07	8.69176E-06	1.03837E-05	8.05005E-06	9.12573E-06	9.33298E-06	9.47529E-06	7.03389E-06	7.41909E-06	7.57932E-06	8.22319E-06	5.85293E-06	4.87654E-06	7.44706E-06	9.30139E-06	5.94496E-06	8.63181E-06	7.77202E-06	5.23048E-06	2.16044E-06	6.14401E-06	4.96355E-06	3.35932E-06	4.30546E-06	1.69384E-06	7.15279E-06	6.49610E-06	5.23049E-06	2.91913E-06	7.43522E-06	4.38069E-06	2.70757E-06	7.68713E-06	3.10844E-06	6.18866E-06	3.25588E-06	6.73180E-06	7.63617E-06	-2.68303E-08	5.81425E-06	6.12731E-06	6.12094E-06
5.82680E+00	7.21446E-07	1.79903E-06	2.04379E-06	3.95260E-06	2.27705E-06	1.40890E-06	3.67564E-06	3.00093E-06	6.81793E-06	8.25697E-06	7.51179E-06	1.01407E-05	9.77139E-06	7.95163E-06	7.78176E-06	5.18559E-06	8.49514E-06	8.21957E-06	5.41254E-06	5.55249E-06	6.66733E-06	7.36610E-06	4.37583E-06	5.67596E-06	8.33043E-06	3.90560E-06	3.64890E-06	3.53479E-06	6.74141E-06	3.85707E-06	2.87908E-06	1.89159E-06	4.03515E-06	9.01659E-06	3.71155E-06	3.87478E-06	1.02330E-05	5.23142E-06	1.63286E-06	5.59396E-06	2.07115E-06	6.78712E-06	4.79917E-06	7.76313E-06	7.59692E-06	7.93338E-07	5.85451E-06	6.72312E-06	5.53837E-06
5.83570E+00	-8.39913E-07	1.37158E-06	1.69995E-06	1.69617E-06	2.13638E-06	2.39676E-06	4.19249E-06	6.30921E-06	8.21879E-06	6.28086E-06	7.63830E-06	1.04446E-05	7.64148E-06	7.07039E-06	8.42418E-06	2.65165E-06	9.95594E-06	7.43473E-06	6.91923E-06	7.30911E-06	4.34764E-06	5.18301E-06	5.57762E-06	5.90723E-06	7.88331E-06	4.40112E-06	4.29588E-06	3.97295E-06	1.03045E-05	3.45641E-06	1.89993E-06	4.50479E-06	2.46311E-06	8.22989E-06	1.63423E-06	4.67617E-06	9.34676E-06	6.82656E-06	3.46590E-06	3.61225E-06	2.57421E-07	5.46099E-06	6.70103E-06	6.59405E-06	7.15002E-06	1.86867E-06	6.25934E-06	4.30295E-06	5.28927E-06
5.84459E+00	-8.67750E-07	4.71970E-07	-4.20393E-07	-2.11068E-06	1.21952E-06	3.50809E-06	3.72217E-06	5.61989E-06	8.70818E-06	5.30792E-06	8.46309E-06	9.75789E-06	5.07397E-06	7.28891E-06	7.84370E-06	5.83672E-06	1.06163E-05	7.31387E-06	5.00223E-06	7.46559E-06	6.00602E-06	6.98498E-06	5.05827E-06	6.48830E-06	5.21926E-06	4.76306E-06	3.80039E-06	4.50237E-06	1.05966E-05	6.35027E-06	3.26089E-06	4.31014E-06	3.09963E-06	9.36752E-06	2.36887E-06	3.64352E-06	6.06293E-06	3.90242E-06	3.56086E-06	3.56093E-06	6.02358E-07	5.50971E-06	7.09516E-06	4.29617E-06	7.20481E-06	1.39702E-06	6.46918E-06	3.81171E-06	5.36676E-06
5.85349E+00	1.07868E-06	6.09186E-07	-1.20235E-06	-3.25764E-06	1.99533E-06	5.69835E-06	3.86063E-06	5.22397E-06	8.43426E-06	5.24654E-06	8.26762E-06	1.05996E-05	6.39832E-06	7.33728E-06	8.58907E-06	9.67569E-06	1.08465E-05	6.68356E-06	2.57004E-06	6.04195E-06	7.43156E-06	9.73950E-06	5.08694E-06	5.90714E-06	4.47640E-06	3.40803E-06	6.27375E-06	5.36742E-06	9.23829E-06	8.42365E-06	6.21223E-06	3.44238E-06	4.39770E-06	8.81642E-06	4.21504E-06	3.21859E-06	4.10038E-06	4.07543E-06	5.40335E-06	4.57312E-06	5.43479E-08	5.92661E-06	5.35079E-06	3.88692E-06	5.42990E-06	9.82710E-07	6.51833E-06	3.99019E-06	5.13262E-06
5.86238E+00	-4.26727E-08	3.23118E-06	-6.93425E-07	-2.65883E-07	-4.03113E-07	5.05059E-06	3.33451E-06	7.63403E-06	4.59148E-06	7.45269E-06	7.25846E-06	1.18651E-05	7.54837E-06	6.52989E-06	8.75500E-06	9.92562E-06	1.01421E-05	5.77334E-06	4.35367E-06	6.92218E-06	8.97474E-06	8.04487E-06	7.73193E-06	8.00801E-06	4.67187E-06	1.28848E-06	1.01949E-05	5.40565E-06	6.35354E-06	7.30655E-06	6.11289E-06	4.29263E-06	4.75320E-06	1.06354E-05	5.26672E-06	3.87616E-06	1.91573E-06	8.62911E-06	5.87995E-06	4.94611E-06	2.75428E-06	5.96950E-06	3.99875E-06	3.43979E-06	3.10753E-06	2.80371E-06	6.78362E-06	4.25174E-06	4.01616E-06
5.87128E+00	3.46936E-08	1.09227E-06	-2.10777E-07	9.88718E-07	-2.73341E-06	4.02665E-06	9.56229E-07	6.12209E-06	1.57580E-06	7.60039E-06	8.15048E-06	1.21797E-05	6.98200E-06	7.59149E-06	7.61684E-06	7.53098E-06	1.07595E-05	7.48893E-06	6.80507E-06	6.18767E-06	8.43381E-06	6.12503E-06	8.57771E-06	1.04120E-05	5.62639E-06	2.03711E-06	1.01020E-05	7.92668E-06	5.42483E-06	5.62903E-06	3.45835E-06	6.30159E-06	4.94840E-06	1.01719E-05	6.15898E-06	2.51897E-06	1.94054E-06	1.14300E-05	5.71876E-06	6.86642E-06	6.28467E-06	6.65049E-06	6.19367E-06	6.35546E-06	5.59141E-06	3.93576E-06	7.27486E-06	4.60409E-06	5.08207E-06
5.88017E+00	-7.75353E-07	3.08148E-07	6.33225E-07	-5.67424E-07	-2.18610E-06	1.61148E-06	1.36591E-06	3.53512E-06	1.24627E-06	7.68791E-06	9.62194E-06	9.12627E-06	5.55465E-06	1.01790E-05	5.88827E-06	6.97893E-06	9.12925E-06	8.00445E-06	5.36092E-06	7.20515E-06	7.88397E-06	6.68608E-06	7.57409E-06	1.11387E-05	7.43859E-06	2.10295E-06	8.76689E-06	9.08601E-06	5.49453E-06	4.59784E-06	2.37763E-06	8.93849E-06	5.09892E-06	8.83251E-06	3.11512E-06	3.76502E-06	1.02712E-06	1.08680E-05	5.20926E-06	5.05204E-06	9.17945E-06	5.25532E-06	6.77413E-06	8.37770E-06	6.96394E-06	2.67192E-06	6.62304E-06	4.98264E-06	5.53151E-06
5.88907E+00	-1.33444E-07	2.31778E-06	2.19165E-07	-7.65961E-07	-2.22464E-07	-1.22283E-07	1.38097E-06	3.37969E-06	3.27731E-06	5.88462E-06	1.05417E-05	9.65374E-06	6.69481E-06	8.70646E-06	5.48798E-06	6.60283E-06	7.32739E-06	8.00831E-06	6.60259E-06	7.60153E-06	7.39475E-06	8.69189E-06	7.97192E-06	1.15451E-05	6.81305E-06	3.33746E-06	7.80416E-06	6.34906E-06	6.09446E-06	5.95822E-06	5.80159E-06	7.79334E-06	4.75352E-06	6.02874E-06	5.90495E-07	4.44731E-06	2.36630E-07	9.41422E-06	6.89068E-06	3.47380E-06	7.28302E-06	3.31436E-06	4.42833E-06	1.01002E-05	6.56243E-06	5.52070E-06	5.70891E-06	6.42566E-06	6.16202E-06
5.89797E+00	3.62304E-06	1.48425E-06	-1.93069E-06	-8.98947E-07	-2.19741E-07	2.23546E-06	2.58487E-06	6.32909E-06	5.35423E-06	6.58762E-06	9.06036E-06	9.76440E-06	7.56091E-06	8.97666E-06	5.65007E-06	4.81654E-06	6.28185E-06	7.47789E-06	7.76255E-06	7.32090E-06	6.12830E-06	6.53852E-06	9.70426E-06	9.03467E-06	4.69772E-06	2.18628E-06	8.66488E-06	7.46985E-06	5.84690E-06	7.90516E-06	8.09119E-06	5.58251E-06	6.56219E-06	6.50587E-06	9.70926E-07	5.12242E-06	8.50357E-07	8.29272E-06	7.74357E-06	4.08380E-06	3.32780E-06	3.01790E-06	4.21141E-06	5.54661E-06	6.82334E-06	7.36246E-06	4.07098E-06	7.31648E-06	4.08740E-06
5.90686E+00	3.01085E-06	4.74637E-07	-1.91868E-06	-8.09796E-07	-1.17265E-06	2.34871E-06	5.43186E-06	6.60708E-06	9.22868E-06	8.96263E-06	1.07933E-05	8.78087E-06	8.33584E-06	9.29019E-06	7.81127E-06	5.21793E-06	5.59575E-06	6.37845E-06	8.19430E-06	7.89407E-06	6.39569E-06	4.22898E-06	7.53481E-06	4.23192E-06	3.53206E-06	4.97598E-07	7.56842E-06	9.08398E-06	4.28882E-06	8.46320E-06	1.08804E-05	6.84328E-06	6.37641E-06	6.08817E-06	3.97242E-06	3.59889E-06	1.86806E-06	4.55838E-06	6.39592E-06	5.16762E-06	3.52133E-06	3.59215E-06	4.56800E-06	4.12534E-06	5.44305E-06	6.01425E-06	5.48332E-06	7.27981E-06	3.49247E-06
5.91575E+00	2.72905E-07	1.31341E-06	-5.38605E-07	-6.88551E-07	9.28917E-08	1.77868E-06	5.54289E-06	6.51754E-06	1.10400E-05	1.02606E-05	1.01827E-05	7.09634E-06	6.25508E-06	9.68037E-06	7.00096E-06	9.41269E-06	4.29469E-06	6.11050E-06	5.56986E-06	1.01389E-05	5.85083E-06	4.14746E-06	4.54922E-06	2.71807E-06	4.02680E-06	2.42649E-06	6.25851E-06	8.10306E-06	3.64823E-06	7.05482E-06	1.22601E-05	8.55995E-06	5.08269E-06	4.20037E-06	5.35084E-06	2.32145E-06	2.81931E-06	1.16338E-06	6.67538E-06	5.73407E-06	3.24430E-06	5.77534E-06	4.50987E-06	5.15768E-06	6.34636E-06	6.94227E-06	7.63211E-06	5.68519E-06	8.67682E-07
5.92464E+00	-7.19163E-08	8.68562E-07	-1.87493E-06	-1.24431E-06	2.88060E-06	1.97325E-06	5.35451E-06	4.76764E-06	1.09639E-05	9.52815E-06	1.06835E-05	7.08196E-06	4.23276E-06	7.90171E-06	5.69002E-06	1.10737E-05	4.99398E-06	5.93873E-06	5.06590E-06	7.85140E-06	5.07396E-06	4.39943E-06	4.33910E-06	4.60804E-06	4.86074E-06	3.82748E-06	6.00353E-06	8.15292E-06	5.75031E-06	4.52610E-06	1.21040E-05	8.83053E-06	4.36648E-06	4.90542E-06	8.51884E-06	2.59591E-06	7.44567E-06	3.94464E-07	8.73625E-06	3.79920E-06	3.30911E-06	3.86009E-06	4.45946E-06	5.91368E-06	8.74538E-06	7.38904E-06	8.11863E-06	3.71863E-06	1.41768E-07
5.93354E+00	1.27231E-07	2.39619E-06	-2.20396E-06	-2.90393E-06	3.28785E-06	2.77395E-07	5.78246E-06	6.40440E-06	1.18356E-05	8.64271E-06	8.80325E-06	5.13300E-06	3.86728E-06	4.91235E-06	6.93750E-06	1.13902E-05	8.85564E-06	7.26720E-06	5.97277E-06	8.26083E-06	4.98917E-06	3.71008E-06	4.89837E-06	7.32385E-06	6.30316E-06	5.57022E-06	4.83672E-06	7.69600E-06	9.10965E-06	3.38319E-06	1.04863E-05	8.08027E-06	6.56423E-06	5.39858E-06	8.92094E-06	5.56212E-06	1.09028E-05	7.11679E-07	9.80393E-06	4.66869E-06	5.87693E-06	3.42348E-06	5.40726E-06	4.00401E-06	1.02518E-05	5.08987E-06	7.87261E-06	3.97368E-06	2.17053E-06
5.94243E+00	-2.19686E-06	2.18563E-06	-2.71511E-06	-4.40514E-06	4.58334E-06	-1.56298E-06	6.26239E-06	9.74195E-06	1.16733E-05	9.32880E-06	9.57522E-06	5.56554E-06	6.36986E-06	4.06250E-06	6.88592E-06	8.60809E-06	1.10213E-05	7.99060E-06	6.57425E-06	8.53374E-06	4.31736E-06	4.81781E-06	7.13273E-06	5.79730E-06	7.45675E-06	9.35653E-06	4.20841E-06	6.85086E-06	9.09588E-06	4.03858E-06	8.66094E-06	7.32406E-06	6.79694E-06	6.86119E-06	6.93841E-06	6.87911E-06	9.38902E-06	-6.13854E-07	9.43201E-06	5.25035E-06	7.22643E-06	2.56914E-06	6.26174E-06	3.28550E-06	9.55983E-06	4.41563E-06	6.09808E-06	7.38182E-06	4.39673E-06
5.95133E+00	-4.18860E-06	1.15107E-06	-3.58027E-07	-2.42934E-06	2.39875E-06	1.46020E-06	7.76060E-06	1.02036E-05	9.47525E-06	8.86761E-06	1.01070E-05	4.30317E-06	7.09390E-06	5.31084E-06	7.09365E-06	5.46164E-06	1.08007E-05	7.79052E-06	8.58223E-06	4.98595E-06	5.36456E-06	6.69405E-06	7.50569E-06	4.19879E-06	5.72814E-06	1.13658E-05	4.67620E-06	8.20238E-06	9.12348E-06	4.42850E-06	9.52023E-06	8.58985E-06	4.49034E-06	5.72452E-06	5.21175E-06	8.89662E-06	8.69291E-06	3.89554E-07	6.40288E-06	5.85557E-06	6.89929E-06	4.40165E-06	4.84328E-06	3.48806E-06	8.84453E-06	5.13319E-06	6.69398E-06	8.65449E-06	4.74380E-06
5.96022E+00	-1.09317E-06	-8.33537E-07	1.85241E-06	3.08569E-06	-2.89831E-07	1.77636E-06	5.37429E-06	9.15757E-06	8.72160E-06	7.39453E-06	1.19393E-05	4.92135E-06	8.59904E-06	6.90526E-06	7.60468E-06	5.43449E-06	9.30834E-06	6.89981E-06	1.05722E-05	5.05056E-06	6.70877E-06	6.77626E-06	9.18822E-06	6.36493E-06	6.90218E-06	1.14063E-05	3.92331E-06	8.04393E-06	9.12849E-06	4.80680E-06	7.84737E-06	8.67306E-06	6.30225E-06	7.10883E-06	5.61193E-06	9.62941E-06	7.41883E-06	1.13525E-06	3.02693E-06	7.67867E-06	6.64282E-06	6.65276E-06	2.93188E-06	3.53656E-06	6.25675E-06	5.35201E-06	7.32271E-06	7.34981E-06	5.27090E-06
5.96912E+00	-1.35060E-06	-1.99702E-06	1.12917E-06	3.77620E-06	-4.89677E-07	3.52810E-06	1.88048E-06	8.12234E-06	8.31515E-06	7.43290E-06	1.04689E-05	6.18192E-06	9.49985E-06	8.41104E-06	6.64465E-06	5.53048E-06	9.67069E-06	5.93774E-06	7.83681E-06	6.87178E-06	8.09252E-06	2.38568E-06	9.18235E-06	4.45702E-06	8.09196E-06	8.98034E-06	4.03513E-06	7.05214E-06	8.20560E-06	3.08615E-06	6.34408E-06	8.37504E-06	6.68151E-06	6.35819E-06	3.11661E-06	8.00062E-06	8.84829E-06	2.56823E-06	2.84528E-06	5.08225E-06	5.17613E-06	9.16718E-06	5.95526E-06	4.07308E-06	3.27243E-06	6.04648E-06	9.56955E-06	6.77705E-06	6.48614E-06
5.97801E+00	-8.45306E-07	7.52905E-07	-2.29911E-06	4.03712E-06	-6.80765E-07	1.92074E-06	1.01293E-06	6.92803E-06	6.09904E-06	9.06354E-06	1.03849E-05	7.68865E-06	1.00417E-05	4.90122E-06	5.65885E-06	5.29624E-06	6.82660E-06	6.89986E-06	5.54280E-06	7.29644E-06	7.43632E-06	1.68564E-06	8.66775E-06	2.28147E-06	9.58412E-06	7.30491E-06	4.61808E-06	5.00607E-06	8.12722E-06	4.87779E-06	6.57756E-06	6.06211E-06	2.67226E-06	5.88326E-06	2.71025E-06	6.95917E-06	8.14224E-06	4.88847E-06	3.24337E-06	4.91974E-06	7.49988E-06	9.11586E-06	8.37971E-06	6.32473E-06	9.00633E-07	6.63210E-06	9.60630E-06	8.43951E-06	6.70291E-06
5.98691E+00	8.25599E-07	4.15899E-06	-7.95849E-07	2.86765E-06	7.99715E-07	2.54155E-06	4.33672E-06	4.50164E-06	7.07633E-06	9.28893E-06	9.71235E-06	6.11463E-06	5.18968E-06	5.66824E-06	6.33856E-06	6.14039E-06	7.17896E-06	8.55948E-06	5.27434E-06	7.65119E-06	5.00908E-06	3.72241E-06	6.66854E-06	2.02632E-06	9.22392E-06	7.44442E-06	4.69807E-06	6.40063E-06	8.25025E-06	7.43606E-06	6.18537E-06	5.61227E-06	1.89718E-06	4.18921E-06	5.58554E-06	8.86658E-06	6.50633E-06	7.76060E-06	3.44965E-06	6.38419E-06	9.41232E-06	6.18688E-06	9.44677E-06	5.38935E-06	9.20511E-07	8.40885E-06	7.18895E-06	6.04804E-06	8.52004E-06
5.99580E+00	5.10843E-06	6.74876E-06	2.56936E-07	7.57248E-07	3.63095E-06	4.04008E-06	5.48794E-06	4.61687E-06	8.60242E-06	7.69970E-06	1.13345E-05	8.50048E-06	3.48568E-06	8.57472E-06	5.83274E-06	7.43771E-06	1.06690E-05	6.98438E-06	6.50250E-06	7.56292E-06	4.62564E-06	5.85220E-06	5.42359E-06	5.40747E-06	8.08604E-06	1.15639E-05	5.05516E-06	7.57285E-06	6.19552E-06	7.73254E-06	6.40599E-06	7.60877E-06	5.08652E-06	2.69768E-06	1.00877E-05	9.41842E-06	3.25407E-06	8.01295E-06	2.98233E-06	6.99928E-06	7.55026E-06	7.42433E-06	9.32231E-06	3.84186E-06	4.50805E-06	7.59736E-06	7.25658E-06	3.47611E-06	9.90939E-06
6.00470E+00	4.05120E-06	4.03422E-06	-2.82586E-06	6.19454E-07	1.24774E-06	5.01154E-06	4.07405E-06	6.40105E-06	8.38602E-06	6.39519E-06	1.13122E-05	8.70104E-06	6.64307E-06	9.17434E-06	7.15688E-06	7.65288E-06	9.74468E-06	7.64911E-06	7.75236E-06	9.50721E-06	4.74050E-06	7.55309E-06	2.71177E-06	6.30760E-06	5.85893E-06	9.61747E-06	2.72529E-06	5.53459E-06	5.45077E-06	6.98802E-06	7.54262E-06	6.90768E-06	5.17618E-06	4.69342E-06	7.24911E-06	8.45008E-06	4.48406E-06	6.22882E-06	4.02590E-06	5.11148E-06	8.87315E-06	6.00933E-06	6.15438E-06	4.14345E-06	4.46881E-06	5.51689E-06	7.31948E-06	1.75275E-06	8.90138E-06
6.01360E+00	2.92756E-06	1.13178E-06	-3.18607E-06	2.41778E-06	-7.72032E-07	6.74590E-06	4.79687E-06	6.23250E-06	6.68721E-06	7.53740E-06	1.01586E-05	1.03371E-05	8.70885E-06	7.60773E-06	7.89588E-06	7.59389E-06	1.07787E-05	7.14783E-06	5.88788E-06	7.88324E-06	6.47440E-06	6.82597E-06	3.60437E-06	6.91923E-06	5.77851E-06	8.19389E-06	9.00968E-07	3.44616E-06	4.62407E-06	4.94302E-06	7.06687E-06	5.03995E-06	1.43342E-06	4.74520E-06	5.21804E-06	9.47441E-06	5.16634E-06	6.39143E-06	4.15179E-06	3.49597E-06	5.82786E-06	4.40461E-06	7.38292E-06	5.30191E-06	3.69535E-06	4.86430E-06	7.68550E-06	3.43129E-06	4.22246E-06
6.02248E+00	-2.33229E-07	3.92000E-07	-7.05053E-07	4.88748E-07	1.50817E-06	3.44131E-06	6.81672E-06	4.74965E-06	4.97559E-06	8.13035E-06	1.20807E-05	9.22445E-06	5.70280E-06	8.94097E-06	8.61057E-06	9.33321E-06	1.03403E-05	5.60897E-06	7.21358E-06	5.72355E-06	5.72010E-06	3.11287E-06	5.01725E-06	9.49939E-06	8.30716E-06	1.06684E-05	2.89489E-06	3.86301E-06	5.58124E-06	4.65882E-06	7.63926E-06	5.40640E-06	1.71224E-06	2.63412E-06	3.38560E-06	9.17743E-06	5.56119E-06	8.30664E-06	4.78137E-06	4.26420E-06	2.19031E-06	3.39481E-06	8.17594E-06	7.27153E-06	4.14209E-06	5.86746E-06	5.85342E-06	6.03748E-06	1.57388E-06
6.03138E+00	-9.20643E-07	3.84773E-07	-4.19641E-07	8.49980E-07	3.35484E-06	2.46818E-06	4.71233E-06	4.70137E-06	5.06018E-06	7.52487E-06	1.16621E-05	6.22909E-06	7.52376E-06	9.53046E-06	1.07115E-05	1.00436E-05	6.97960E-06	6.21580E-06	4.05116E-06	5.72625E-06	7.38529E-06	6.51000E-06	7.37157E-06	9.38781E-06	1.17681E-05	9.39350E-06	2.27519E-06	4.42686E-06	6.47422E-06	6.16780E-06	8.22964E-06	5.22837E-06	4.20061E-06	2.15504E-06	6.04352E-06	6.44090E-06	4.13865E-06	9.44815E-06	4.11625E-06	7.53022E-06	5.38033E-06	4.10824E-06	8.44455E-06	7.68055E-06	4.04886E-06	4.20453E-06	4.65425E-06	6.73240E-06	3.58474E-06
6.04027E+00	1.80563E-07	1.82374E-07	-8.57983E-07	3.99100E-07	1.40560E-06	3.76727E-06	4.33881E-06	4.83566E-06	4.60607E-06	8.35554E-06	1.10888E-05	5.82577E-06	5.46496E-06	1.08560E-05	9.70575E-06	9.70845E-06	3.59346E-06	7.29636E-06	1.57435E-06	7.41463E-06	8.79788E-06	1.05830E-05	9.86992E-06	7.57208E-06	1.23857E-05	9.01711E-06	4.52085E-06	3.28476E-06	6.83680E-06	8.37523E-06	6.11702E-06	4.80409E-06	5.42301E-06	4.48165E-06	4.51640E-06	2.97041E-06	4.64310E-06	8.76433E-06	4.41653E-06	9.61722E-06	7.57481E-06	4.67739E-06	8.57443E-06	6.93827E-06	5.31430E-06	3.65317E-06	4.64366E-06	6.03580E-06	6.55809E-06
6.04917E+00	2.40378E-06	-5.30255E-07	1.67659E-06	1.52971E-06	-1.06949E-07	6.97471E-06	4.73235E-06	3.40406E-06	6.36169E-06	9.47847E-06	9.39924E-06	5.93625E-06	2.95078E-06	9.53827E-06	8.35632E-06	7.90504E-06	3.40881E-06	8.11585E-06	4.12213E-06	8.49722E-06	9.46939E-06	1.17442E-05	8.96571E-06	9.68924E-06	1.04717E-05	6.24244E-06	7.07241E-06	1.83845E-06	7.07128E-06	6.94905E-06	2.24629E-06	6.89643E-06	4.93474E-06	6.79292E-06	7.32081E-06	-1.11494E-07	4.92116E-06	6.52673E-06	7.13701E-06	9.04785E-06	7.72965E-06	5.81569E-06	7.07260E-06	5.69905E-06	4.29057E-06	5.99800E-06	5.51870E-06	6.02000E-06	6.72011E-06
6.05806E+00	3.00710E-06	-3.87335E-06	2.97152E-06	5.63874E-07	-2.89363E-08	6.64861E-06	4.96587E-06	3.55684E-06	8.08812E-06	9.10767E-06	9.42865E-06	6.29409E-06	4.18094E-06	7.65257E-06	9.91848E-06	8.45979E-06	4.96467E-06	6.74393E-06	7.40360E-06	9.08195E-06	6.09188E-06	1.05053E-05	7.34972E-06	1.01127E-05	6.64803E-06	4.49464E-06	7.20364E-06	3.42062E-06	5.06177E-06	2.60456E-06	2.44522E-06	7.92152E-06	4.14061E-06	8.25264E-06	8.42243E-06	-1.05592E-06	4.20983E-06	4.37041E-06	7.85937E-06	7.98570E-06	7.39741E-06	8.53253E-06	3.60010E-06	3.10614E-06	3.25023E-06	5.86747E-06	6.03249E-06	5.26351E-06	4.73851E-06
6.06696E+00	2.33743E-06	-4.30762E-06	1.42411E-06	7.51993E-07	-1.01961E-07	2.97265E-06	5.46556E-06	1.02311E-06	7.71546E-06	8.28350E-06	9.17848E-06	6.93572E-06	6.24929E-06	5.42536E-06	8.87258E-06	6.68052E-06	6.88006E-06	9.46668E-06	9.88016E-06	1.03372E-05	3.56670E-06	7.81777E-06	7.12985E-06	6.45797E-06	6.87602E-06	7.86197E-06	7.39324E-06	5.84242E-06	5.79231E-06	1.90378E-08	3.80656E-06	7.35306E-06	6.69443E-06	5.27970E-06	5.95640E-06	7.85390E-07	4.61908E-06	2.99510E-06	3.47043E-06	8.01119E-06	5.22136E-06	8.44264E-06	1.68373E-06	2.37849E-06	2.13551E-06	4.57490E-06	2.91113E-06	2.94741E-06	6.53924E-06
6.07585E+00	3.25884E-06	-4.25121E-07	-3.38352E-07	3.82629E-07	-1.84523E-06	2.00349E-06	5.92399E-06	1.38762E-07	6.26453E-06	6.87710E-06	8.59716E-06	7.96205E-06	6.57176E-06	4.45676E-06	8.21977E-06	4.46407E-06	5.96116E-06	9.71646E-06	1.03892E-05	8.33313E-06	3.99875E-06	4.91813E-06	8.49271E-06	3.70630E-06	6.83929E-06	1.12364E-05	7.20294E-06	5.94037E-06	5.51732E-06	1.06738E-06	3.04173E-06	9.25239E-06	8.50621E-06	1.87796E-06	3.00943E-06	8.95476E-07	3.96841E-06	2.10426E-06	-1.40773E-06	8.23814E-06	3.61860E-06	6.40481E-06	3.57611E-06	3.24468E-06	1.62367E-06	4.56436E-06	1.33756E-06	2.52072E-06	6.65406E-06
6.08475E+00	2.98034E-06	4.92728E-06	-3.04106E-08	6.35230E-07	-2.24988E-06	4.21826E-06	3.27192E-06	4.22189E-06	7.70567E-06	6.39301E-06	6.46172E-06	7.78594E-06	6.89386E-06	6.11113E-06	8.07391E-06	5.44710E-06	6.11944E-06	9.02734E-06	8.62575E-06	8.61810E-06	5.68575E-06	4.26417E-06	7.07134E-06	2.10516E-06	6.45877E-06	1.23144E-05	5.94397E-06	4.99234E-06	4.67859E-06	3.00751E-06	2.89613E-06	7.97520E-06	6.82441E-06	3.31664E-06	1.76575E-06	2.88234E-06	1.31209E-06	1.45769E-06	-1.56373E-07	7.92957E-06	4.36006E-06	5.41090E-06	4.08404E-06	4.04606E-06	2.87928E-06	6.79387E-06	2.96210E-06	3.80034E-06	4.98239E-06
6.09364E+00	-7.04057E-07	3.07677E-06	-6.51110E-08	-1.54420E-06	-3.36300E-06	5.58112E-06	3.34953E-06	8.26545E-06	9.89985E-06	6.39801E-06	6.01163E-06	8.22717E-06	6.06164E-06	5.20974E-06	4.14544E-06	7.66417E-06	6.70289E-06	8.71591E-06	6.29792E-06	1.08336E-05	5.19685E-06	3.87187E-06	2.40025E-06	4.42972E-06	7.74360E-06	1.12146E-05	3.36531E-06	5.10907E-06	8.71408E-06	5.14884E-06	5.19683E-06	5.70083E-06	6.40479E-06	4.82199E-06	1.32798E-06	2.79674E-06	5.64751E-07	4.59487E-07	1.59333E-06	9.55598E-06	7.15345E-06	4.56087E-06	2.91559E-06	3.40906E-06	5.56891E-06	4.60909E-06	2.82539E-06	4.77173E-06	3.47774E-06
6.10254E+00	-9.10585E-07	9.54106E-07	4.65784E-07	-1.23704E-06	-2.18771E-06	5.65742E-06	1.91865E-06	1.10175E-05	9.23248E-06	6.18941E-06	4.32264E-06	6.92519E-06	5.73603E-06	4.86620E-06	6.87960E-06	7.43477E-06	7.71365E-06	1.06346E-05	2.57511E-06	9.63814E-06	7.29402E-06	6.29740E-06	1.43758E-06	5.17784E-06	6.97764E-06	8.82657E-06	3.92465E-06	3.59847E-06	9.25698E-06	4.80089E-06	8.13322E-06	5.74707E-06	6.94654E-06	3.82792E-06	4.01380E-06	1.07304E-06	-1.03788E-06	-7.71132E-07	-5.09871E-07	1.04960E-05	7.91382E-06	5.63124E-06	3.89509E-06	3.41253E-06	6.02376E-06	1.73179E-06	2.01103E-06	2.82212E-06	2.00011E-06
6.11143E+00	-9.39347E-07	-8.29143E-07	3.72253E-07	4.10177E-08	-2.08992E-06	3.23146E-06	9.30097E-07	8.42818E-06	9.26337E-06	7.43555E-06	1.41893E-06	7.51434E-06	3.87682E-06	2.64690E-06	8.12400E-06	7.88944E-06	7.24083E-06	9.29306E-06	3.01419E-06	7.57625E-06	7.66421E-06	3.81326E-06	4.73743E-06	4.24512E-06	4.88368E-06	4.38010E-06	4.74707E-06	3.05166E-06	6.25641E-06	2.30553E-06	8.28659E-06	4.02182E-06	8.51705E-06	5.29071E-06	3.91303E-06	3.22559E-06	8.66889E-07	-3.81150E-07	-1.71665E-06	1.07376E-05	8.50105E-06	4.38444E-06	7.08743E-06	2.48931E-06	4.05099E-06	-2.41263E-07	2.57097E-06	-6.29528E-07	1.70412E-06
6.12033E+00	-3.30495E-06	-2.76481E-07	7.88768E-07	7.90855E-07	2.44601E-07	-4.67160E-07	1.50411E-06	3.54363E-06	8.03169E-06	9.91644E-06	1.24287E-06	6.14227E-06	3.99833E-06	5.82738E-06	8.89779E-06	6.69931E-06	6.15922E-06	6.51207E-06	5.60849E-06	4.92394E-06	9.04140E-06	2.78971E-06	2.94987E-06	6.80743E-06	5.63051E-06	1.80463E-06	4.84786E-06	2.06364E-06	5.05672E-06	4.16933E-07	8.28321E-06	5.08205E-06	6.59466E-06	7.69068E-06	3.19943E-06	5.02972E-06	2.38170E-06	2.70150E-06	-1.39829E-06	5.57859E-06	7.92760E-06	5.28015E-06	5.92565E-06	1.72381E-06	3.60638E-06	-8.17335E-08	5.45441E-06	-2.19796E-07	8.91889E-07
6.12922E+00	-4.94879E-07	5.45850E-08	1.06097E-06	1.71064E-06	2.37604E-09	1.35268E-06	3.64981E-06	3.50209E-06	5.76966E-06	8.44280E-06	2.50261E-06	6.67246E-06	3.64120E-06	1.00528E-05	8.42606E-06	5.11961E-06	4.74627E-06	5.53747E-06	6.65758E-06	2.00511E-06	7.98799E-06	6.37862E-06	4.35882E-06	6.97321E-06	6.16184E-06	-1.41902E-06	3.75204E-06	4.73040E-06	5.52882E-06	1.41479E-06	5.07801E-06	4.95462E-06	6.43877E-06	6.34053E-06	1.07015E-06	6.07388E-06	2.79896E-06	2.50897E-06	1.12030E-06	4.24476E-06	6.26482E-06	6.24595E-06	3.19472E-06	2.81844E-06	4.58612E-06	2.53036E-06	7.14207E-06	8.09094E-07	1.36711E-06
6.13812E+00	1.05302E-07	1.43326E-06	-1.31097E-06	3.15530E-06	-5.34680E-07	2.22249E-06	6.34150E-06	5.42081E-06	4.95354E-06	7.86042E-06	4.75054E-06	7.16736E-06	4.45235E-06	7.61123E-06	6.67780E-06	4.16719E-06	3.79508E-06	7.72452E-06	7.21349E-06	2.25033E-06	5.96232E-06	9.15723E-06	4.55473E-06	6.90881E-06	6.47028E-06	1.36063E-06	2.42526E-06	3.30358E-06	4.85721E-06	4.54759E-06	3.90776E-06	4.89510E-06	7.64241E-06	5.22313E-06	2.35863E-06	5.75272E-06	4.85949E-06	2.32631E-06	1.35723E-06	2.84071E-06	4.81229E-06	8.53677E-06	4.18050E-06	5.86456E-06	2.12667E-06	3.21891E-06	6.94183E-06	4.76784E-07	9.84875E-07
6.14701E+00	1.76399E-06	1.21426E-06	-4.88242E-06	3.80400E-06	1.63538E-07	1.09019E-06	7.10551E-06	5.55251E-06	5.84884E-06	7.67254E-06	7.15393E-06	5.48693E-06	4.98540E-06	5.04006E-06	6.63505E-06	4.64733E-06	6.59505E-06	7.00000E-06	8.92053E-06	1.52657E-06	3.81185E-06	7.29057E-06	6.59555E-06	7.88793E-06	5.24747E-06	3.83854E-06	1.84590E-06	3.78301E-06	3.56288E-06	3.62732E-06	3.11130E-06	5.07450E-06	1.99254E-06	3.56534E-06	3.02676E-06	5.13814E-06	2.27536E-06	4.45884E-06	5.25761E-07	4.56612E-06	3.26102E-06	8.70900E-06	3.02122E-06	4.09096E-06	1.82576E-06	6.71377E-06	6.08109E-06	8.36684E-07	8.66366E-07
6.15590E+00	-8.37927E-07	-1.42522E-06	-4.85070E-06	2.34985E-06	5.61167E-07	2.73375E-06	3.55105E-06	4.58076E-06	8.04917E-06	6.72492E-06	7.89042E-06	7.48042E-06	3.60566E-06	5.21078E-06	8.87713E-06	3.46240E-06	5.51876E-06	6.81201E-06	6.82387E-06	3.76296E-06	4.68136E-06	7.36371E-06	6.93565E-06	7.80668E-06	5.10239E-06	2.33067E-06	6.33449E-06	1.69028E-06	4.86037E-06	3.12255E-06	2.90181E-06	4.95712E-06	-2.64841E-06	4.87077E-06	2.82581E-06	1.09814E-06	1.85328E-06	4.67475E-06	-8.54390E-07	6.98805E-06	1.90270E-06	6.97139E-06	2.42126E-06	1.01314E-06	4.47214E-06	7.80392E-06	2.87419E-06	2.97870E-06	2.24534E-06
6.16480E+00	-1.37484E-06	-5.23307E-07	-2.04529E-06	1.30164E-06	2.34606E-07	2.11542E-06	1.11380E-06	6.76099E-06	6.43476E-06	3.85890E-06	8.87854E-06	4.29425E-06	1.35795E-06	4.42117E-06	6.35868E-06	3.15055E-06	3.20901E-06	7.00478E-06	6.68542E-06	5.36819E-06	6.95609E-06	4.79376E-06	5.27379E-06	5.14080E-06	3.70457E-06	3.83531E-06	6.86992E-06	3.03095E-06	5.48364E-06	1.83429E-06	2.37800E-06	2.21607E-06	-1.03409E-06	2.75870E-06	8.47218E-07	4.02627E-06	3.05815E-06	2.76234E-06	1.28551E-06	8.44897E-06	3.72246E-06	4.10169E-06	1.79560E-06	3.74980E-06	4.70483E-06	6.04383E-06	1.15435E-06	3.98055E-06	5.19893E-06
6.17369E+00	-9.49514E-08	-4.42368E-07	-4.71105E-07	8.47039E-07	1.00399E-06	3.32332E-06	1.45559E-07	7.61188E-06	4.92782E-06	6.14055E-06	8.82449E-06	2.81884E-06	1.81859E-06	5.65900E-06	3.69275E-06	1.38445E-06	5.42537E-06	1.60409E-06	8.39000E-06	8.93353E-06	7.42438E-06	4.67333E-06	3.11848E-06	4.30179E-06	2.07598E-06	4.34677E-06	5.14831E-06	5.45441E-07	5.18976E-06	-2.80130E-07	5.17834E-06	2.51790E-06	2.06322E-06	2.10950E-07	-1.06772E-06	5.69392E-06	6.21641E-06	1.82282E-06	4.39104E-06	6.64019E-06	5.43186E-06	2.89607E-06	4.11250E-06	5.41080E-06	3.96449E-06	3.59760E-06	7.22309E-07	3.91058E-06	5.05616E-06
6.18259E+00	2.17684E-06	-9.40923E-07	-2.47062E-06	1.51121E-06	2.72469E-06	7.35204E-06	1.67874E-06	8.02630E-06	3.23642E-06	9.31612E-06	5.11322E-06	5.63962E-06	3.03594E-06	3.56742E-06	5.54727E-06	1.64035E-07	6.36677E-06	9.84154E-08	8.26481E-06	6.90053E-06	4.19207E-06	3.83855E-06	4.59395E-06	6.30726E-06	3.94434E-06	3.94534E-06	5.88798E-06	-4.48378E-07	2.73214E-06	1.28415E-06	4.34478E-06	5.88705E-06	2.66111E-06	8.90185E-07	-1.92087E-06	6.32157E-06	8.33057E-06	6.40004E-07	4.01540E-06	5.40009E-06	5.78330E-06	2.82534E-06	6.90664E-06	3.66721E-06	1.15583E-06	8.18400E-07	1.65440E-06	3.19470E-06	4.05235E-06
6.19148E+00	2.92935E-07	2.09128E-07	-2.63588E-06	9.55824E-07	3.03486E-06	8.48433E-06	3.53961E-06	6.25627E-06	5.80414E-07	5.70498E-06	5.49481E-07	6.79070E-06	4.40267E-06	4.39647E-06	3.67538E-06	-2.34208E-07	5.01066E-06	-5.89711E-07	6.88527E-06	1.09842E-05	1.64787E-06	4.20275E-06	5.06475E-06	7.26618E-06	3.92423E-06	1.10188E-06	6.67890E-06	1.65109E-06	1.05236E-06	3.01468E-06	1.07443E-06	5.74188E-06	1.85090E-06	2.37968E-06	3.04441E-06	4.86038E-06	5.75773E-06	1.84778E-06	3.37811E-06	4.59004E-06	6.81457E-06	2.39891E-06	6.38365E-06	5.76490E-07	1.32724E-06	3.10650E-06	-1.14076E-06	4.61144E-06	4.33826E-06
6.20038E+00	1.15925E-06	3.16107E-06	-2.60497E-06	-3.23446E-07	1.42634E-06	5.27286E-06	3.88230E-06	3.34398E-06	2.14344E-06	4.10451E-06	-1.97304E-06	5.45044E-06	4.07553E-06	3.18182E-06	1.71772E-06	2.34769E-06	3.16593E-06	-1.12174E-07	2.22131E-06	1.25924E-05	1.52267E-06	3.73249E-06	8.10542E-06	5.09116E-06	3.28774E-06	-2.82095E-07	4.76473E-06	3.59902E-06	2.03164E-06	2.10665E-06	1.51408E-06	3.37277E-06	-4.38527E-07	5.40201E-06	6.15667E-06	3.63394E-06	2.29853E-06	2.76022E-06	2.53710E-06	3.20218E-06	7.66748E-06	1.05218E-06	3.38995E-06	-6.67814E-08	1.82041E-06	5.30131E-06	-9.08483E-07	4.98405E-06	5.53522E-06
6.20927E+00	4.68295E-07	2.43807E-06	-2.84562E-06	-1.07637E-06	2.52748E-07	4.30812E-06	1.28450E-06	-1.38442E-07	1.93376E-06	7.02165E-06	4.27489E-07	3.56155E-06	3.30467E-06	3.04488E-06	1.12994E-06	5.21646E-06	2.56646E-06	1.66460E-06	3.20777E-06	6.67362E-06	1.57001E-06	5.40702E-06	1.01527E-05	4.91799E-06	2.38538E-06	-4.97717E-07	5.51461E-06	3.69167E-06	3.78787E-07	1.06564E-06	3.52396E-06	3.05243E-06	9.62922E-07	6.55213E-06	8.72289E-07	4.86374E-06	4.34919E-06	3.16472E-06	2.54423E-06	5.31093E-07	2.74294E-06	7.68892E-07	1.53569E-06	5.05322E-07	2.79732E-06	4.06299E-06	3.93268E-07	5.01724E-06	2.58924E-06
6.21817E+00	6.96138E-07	-7.35973E-07	-1.62882E-06	-1.16940E-06	-7.21719E-07	2.74270E-06	-2.91091E-08	1.39027E-06	1.18858E-06	5.97881E-06	6.98162E-06	3.80417E-06	-3.07414E-07	3.39717E-06	4.22133E-06	5.04422E-06	3.84524E-06	2.47891E-07	2.86344E-06	1.93050E-06	1.19618E-06	6.34704E-06	9.69565E-06	1.72966E-06	4.15985E-06	4.75173E-08	5.06994E-06	3.76401E-06	1.13627E-06	5.10442E-07	2.32145E-06	2.38032E-06	1.40119E-06	4.08858E-06	9.61139E-07	7.22016E-06	2.99631E-06	2.81484E-06	5.58352E-06	2.03275E-06	-5.52985E-07	2.63823E-06	4.03823E-06	-1.24333E-06	3.03021E-06	3.46975E-06	-6.69999E-07	6.92487E-06	1.55382E-06
6.22706E+00	-4.18341E-07	-1.92801E-06	7.19612E-07	-1.91006E-06	1.39728E-06	9.36156E-07	1.99300E-06	1.28408E-06	1.83720E-06	3.77484E-06	7.14304E-06	4.02333E-06	-2.06354E-06	1.93488E-06	8.28408E-06	4.39741E-06	6.27330E-06	8.64761E-07	1.20499E-06	-6.06062E-07	-1.18484E-06	4.99089E-06	3.93502E-06	1.96430E-06	4.68819E-06	1.94354E-06	4.43677E-06	2.65434E-06	1.30257E-06	-1.20916E-06	3.27240E-06	2.07672E-06	1.92180E-06	5.07724E-06	3.96625E-06	6.75413E-06	4.03812E-06	3.94131E-06	5.44839E-06	5.84901E-06	2.54063E-07	1.63275E-06	4.43491E-06	1.13533E-07	3.50866E-08	4.72156E-06	-1.47531E-06	6.76375E-06	3.25244E-06
6.23596E+00	-1.28311E-06	-2.25582E-06	-8.28192E-07	-1.70546E-06	1.79926E-06	-2.12207E-06	4.39391E-06	1.26956E-06	1.01814E-06	4.77536E-06	4.74275E-06	5.51864E-06	-3.21139E-06	1.90636E-06	9.99243E-06	2.14700E-06	8.82396E-06	3.81785E-06	1.41251E-07	6.09362E-07	-1.60444E-06	2.99437E-06	3.09190E-06	2.24694E-06	2.26313E-06	-1.22730E-06	3.45124E-06	-6.10872E-07	3.31591E-07	-1.96599E-06	3.14150E-06	1.60206E-06	4.45965E-06	4.09249E-06	4.66297E-06	5.27532E-06	1.14948E-06	2.58054E-06	5.32417E-06	3.43860E-06	2.31833E-06	-1.88999E-06	5.49142E-06	-2.73324E-07	2.04903E-07	4.30459E-06	-1.15511E-06	4.15176E-06	4.21403E-06
6.24486E+00	-1.63956E-06	-3.11291E-06	-1.73216E-06	-3.08943E-06	3.27848E-06	-2.52160E-06	4.54386E-06	-6.38148E-07	-4.96857E-07	6.54361E-06	4.91318E-06	4.41884E-06	-3.14003E-06	2.66980E-06	7.84235E-06	2.28110E-06	1.53469E-06	4.93152E-06	-1.25790E-06	5.93106E-07	-3.00715E-07	3.55258E-06	3.63067E-06	2.95820E-06	1.64690E-06	-3.20476E-06	4.28111E-06	1.30907E-06	-1.42151E-06	1.98473E-06	1.98894E-06	4.17203E-06	6.58939E-06	5.23415E-06	7.96211E-07	4.25935E-06	7.36624E-07	2.73416E-07	3.61921E-06	3.98203E-06	2.91540E-06	-6.72589E-07	2.99028E-06	5.94936E-08	6.93672E-07	2.53913E-06	-2.12295E-07	4.55394E-06	2.33021E-06
6.25374E+00	1.21096E-06	-1.77118E-06	1.46733E-06	-1.79056E-06	4.36198E-06	-1.11103E-07	1.93870E-06	2.72250E-06	2.03929E-07	5.27284E-06	1.71687E-06	1.40711E-06	9.49640E-07	1.25663E-06	4.06389E-06	1.10228E-06	7.47415E-07	4.75607E-06	2.24273E-07	4.40129E-07	3.90025E-06	2.21225E-06	5.42070E-06	1.26976E-06	1.71215E-06	-3.13544E-06	2.36113E-06	1.49721E-06	2.26278E-07	1.79791E-06	5.87041E-07	3.78696E-06	5.36394E-06	4.65301E-06	1.73980E-07	1.60740E-06	1.36934E-06	-1.05846E-06	1.44717E-06	4.79442E-06	1.21597E-07	2.76772E-06	1.17366E-06	3.16864E-06	1.45542E-06	4.16782E-06	-1.75335E-06	5.24677E-06	6.91663E-07
6.26264E+00	4.85943E-07	2.87693E-07	3.33019E-06	8.46515E-07	3.55348E-06	2.36635E-06	3.97143E-06	4.30732E-06	1.38321E-07	5.41403E-06	-1.50438E-06	4.86429E-06	3.94336E-06	1.73809E-06	2.75416E-06	-8.14160E-07	2.57665E-06	2.37803E-06	3.28418E-06	2.81486E-06	7.01367E-06	4.32501E-06	4.71162E-06	3.02475E-07	2.24487E-06	3.98473E-07	3.06251E-06	2.95969E-06	2.34963E-06	2.70176E-06	2.67757E-07	1.84655E-07	5.43403E-06	1.37678E-06	2.62786E-06	6.73795E-07	2.84663E-06	-1.38912E-06	-2.44919E-06	3.50545E-06	1.87317E-06	2.18870E-06	2.24595E-06	3.26925E-06	-4.85539E-07	2.32443E-06	6.72263E-08	5.80007E-06	-1.90677E-06
6.27153E+00	-1.30209E-06	-2.08285E-07	1.07131E-06	2.98138E-06	9.11081E-07	4.46633E-06	5.44716E-06	2.17018E-06	1.73013E-06	6.22061E-06	-4.07985E-07	5.79856E-06	4.20365E-06	3.08067E-06	3.86681E-06	-3.72411E-07	2.30364E-06	2.95096E-07	3.30256E-06	4.09711E-06	4.39133E-06	3.43719E-06	2.83034E-06	3.41952E-06	3.32958E-06	5.45984E-06	5.37621E-06	2.30896E-06	1.51798E-06	1.46128E-06	-2.34601E-07	-2.87631E-06	6.12640E-06	2.22924E-07	1.36189E-06	1.25428E-06	1.97986E-06	1.22893E-06	1.39625E-06	-2.03741E-07	1.63438E-06	-1.27608E-06	1.21436E-06	1.90943E-06	-4.88761E-07	1.90871E-06	-5.88426E-07	4.66872E-06	-1.91894E-06
6.28043E+00	-1.60272E-06	-2.21570E-06	2.57377E-07	2.19283E-06	5.81751E-07	5.58965E-06	5.78183E-06	-9.72746E-07	1.45305E-06	5.37210E-06	1.14458E-06	-6.26093E-07	-1.16892E-06	3.13136E-08	5.03142E-06	2.26910E-06	1.92435E-06	-2.06131E-06	3.13760E-06	7.37864E-06	1.97138E-06	1.16957E-06	-2.06499E-07	4.38164E-06	4.08014E-06	6.65077E-06	3.84066E-06	8.63127E-07	2.00773E-06	1.63863E-06	9.00772E-07	-2.76309E-06	2.78636E-06	1.72916E-07	8.02720E-07	-6.53328E-07	3.38664E-06	2.59874E-06	7.52615E-07	-4.28832E-06	-4.78238E-07	-3.11617E-07	-4.60275E-08	-8.20023E-07	1.20286E-06	4.75159E-06	-1.22377E-06	4.66677E-06	-2.75684E-06
6.28932E+00	-6.21878E-07	-2.01069E-06	1.93193E-06	1.23361E-06	1.71541E-06	5.13804E-06	3.91007E-06	-3.58844E-06	7.70117E-07	3.97978E-06	-5.67220E-07	-2.90216E-06	-2.77790E-06	1.55713E-06	4.15021E-06	2.97872E-06	-1.14993E-07	-1.28474E-06	6.26307E-07	7.84541E-06	1.35805E-06	-7.50815E-09	-1.29225E-07	5.05994E-06	5.06550E-06	-3.76421E-09	3.34271E-06	6.48496E-07	3.60797E-06	1.09027E-06	1.28308E-06	-3.87388E-06	-1.72380E-06	9.67623E-07	-4.66266E-08	-6.81389E-07	9.98391E-07	3.85091E-06	5.82802E-07	-4.36444E-06	-1.71642E-06	-7.63049E-07	-5.13156E-08	-4.84297E-06	1.88272E-08	2.89406E-06	1.57968E-07	2.46160E-06	-4.82142E-07
6.29822E+00	-6.13326E-07	-3.13582E-07	3.26694E-06	-6.16337E-07	9.56373E-07	1.97519E-06	4.24779E-06	-5.20085E-07	7.72119E-07	2.86916E-06	-8.11082E-07	2.73244E-06	-2.37397E-06	2.74133E-06	1.67749E-06	2.30014E-06	2.05853E-06	1.32536E-06	9.58590E-07	6.12458E-06	2.34202E-06	1.69456E-06	7.53713E-07	3.35947E-06	2.27253E-06	-2.12108E-06	4.84448E-06	1.47131E-06	4.40895E-06	-7.75947E-08	-7.24613E-07	-5.01491E-07	-2.35712E-06	1.13881E-06	-1.82516E-06	-2.45082E-07	-2.72106E-07	3.09505E-06	-1.71335E-06	-2.41562E-07	-1.92462E-06	-1.23961E-06	2.12674E-06	-3.33257E-06	-3.10121E-06	-1.00580E-06	1.67981E-06	4.01135E-07	2.48167E-06
6.30711E+00	5.91626E-07	1.26716E-06	1.91986E-06	-2.59786E-06	-1.24177E-06	8.50187E-07	3.32785E-06	3.67060E-07	2.58465E-06	1.54967E-06	1.29186E-06	3.82887E-06	-7.42462E-07	9.96133E-07	-4.66125E-07	1.56021E-06	3.37899E-06	2.21184E-06	1.88221E-06	3.45594E-06	3.12978E-06	3.22765E-06	8.07340E-07	2.46709E-06	-1.28097E-06	-2.18831E-06	4.69161E-06	4.96608E-08	2.28410E-06	-1.40760E-06	-2.25794E-06	1.25375E-06	-5.21935E-07	1.70972E-06	-2.83841E-06	2.90331E-06	-1.11971E-06	2.35367E-06	-3.74315E-06	2.13024E-06	-1.70247E-06	-9.32525E-07	-3.90418E-07	1.54294E-06	-1.34476E-06	2.37727E-07	2.37903E-06	-5.74399E-07	3.18935E-06
6.31601E+00	-5.87818E-07	2.27268E-06	5.79392E-07	-2.41126E-06	-3.20373E-06	3.47005E-06	4.55551E-06	-1.16387E-06	4.25748E-06	1.10917E-06	1.78262E-06	6.67080E-07	-5.74078E-07	1.70298E-06	-1.97021E-06	8.71960E-07	2.22079E-06	5.57371E-07	6.59924E-07	5.98566E-07	-6.84779E-07	2.00519E-06	1.61170E-06	2.35534E-06	-6.43613E-07	5.33790E-07	3.18845E-06	1.83847E-06	2.11385E-06	1.37333E-06	-1.08898E-06	-8.42970E-07	1.47551E-06	2.51684E-06	-1.65141E-06	3.97377E-06	-1.33946E-06	2.83514E-06	-4.45674E-06	2.77578E-06	-3.52279E-06	7.78827E-07	-3.46748E-06	1.02131E-06	3.45895E-06	2.97017E-06	1.71871E-06	-1.09305E-06	1.33827E-06
6.32490E+00	-3.74111E-06	1.72091E-06	-1.85422E-06	-1.01513E-06	-3.05442E-06	6.80707E-06	5.56037E-06	-5.39688E-08	3.55247E-06	-1.61969E-06	-4.90837E-07	-9.64342E-07	1.09881E-06	-1.23240E-07	-2.72872E-06	-8.94905E-07	-9.35390E-07	1.00561E-06	8.79415E-07	-8.88768E-07	-2.14296E-06	3.17412E-06	-4.48090E-08	6.90858E-07	2.61021E-06	3.19417E-07	5.53224E-06	5.91961E-07	3.15598E-06	3.58290E-06	-8.45491E-07	-4.80382E-06	1.32744E-06	6.45588E-07	1.78348E-06	1.22105E-06	-2.43096E-06	2.25728E-06	-3.21262E-06	2.33553E-06	-3.87549E-06	-6.36246E-07	-3.49042E-06	-9.05536E-07	9.50929E-07	3.92775E-06	3.82795E-06	-1.85762E-06	-1.36665E-06
6.33380E+00	-2.45399E-06	5.15229E-07	-1.94566E-06	2.35083E-06	1.31175E-06	5.17922E-06	5.16068E-06	2.60507E-06	2.57304E-06	-1.16053E-06	1.43061E-06	-1.14572E-06	1.76035E-06	3.53538E-07	-1.74450E-06	-1.99596E-06	-3.50687E-06	1.19084E-06	2.27207E-06	-2.88305E-06	-5.90447E-07	-4.99785E-07	-1.04093E-06	-1.37652E-07	3.33461E-06	-2.82025E-06	5.25279E-06	-2.16143E-06	4.07414E-07	3.53613E-06	1.33469E-06	-6.22283E-06	1.30674E-06	-9.70417E-07	1.33092E-06	-4.04799E-07	-4.00164E-07	1.77314E-06	2.15824E-07	-1.33636E-07	-2.41248E-06	5.08722E-07	-2.68852E-06	1.79219E-06	-8.36272E-07	2.10972E-06	3.62169E-06	-5.23149E-07	3.41171E-07
6.34269E+00	-1.63217E-06	8.09991E-07	-3.20563E-06	2.03193E-06	1.01567E-06	1.17711E-06	4.31153E-06	2.83690E-06	1.20767E-08	-1.23899E-07	2.96085E-06	2.51244E-06	1.29024E-06	7.11248E-07	-3.64368E-07	-2.26190E-06	-3.94128E-06	2.77265E-07	3.31392E-06	-4.57662E-07	3.19489E-06	-1.97516E-06	-1.60542E-06	-1.19012E-06	7.89940E-07	-1.61500E-06	2.48365E-06	-7.40449E-08	-3.66847E-06	1.66621E-06	3.22543E-06	-6.89849E-06	-1.58011E-06	-9.58777E-07	-3.41279E-06	-1.71166E-06	1.95995E-06	2.24382E-06	6.18890E-08	1.21456E-06	-1.80585E-06	9.70328E-07	-2.21646E-06	5.23335E-06	-1.99231E-06	2.02436E-06	1.16071E-06	1.77400E-06	2.01937E-07
6.35159E+00	1.61527E-06	2.31745E-06	-4.60223E-07	2.12252E-06	-7.59582E-07	-2.53023E-06	3.42964E-06	2.20556E-06	4.78004E-07	-1.27843E-06	1.19731E-06	5.84986E-06	-9.64904E-07	-8.70540E-07	-2.96972E-08	-2.92255E-06	-2.75278E-06	-2.53584E-06	2.27157E-06	3.25600E-06	3.72668E-06	3.22031E-07	-8.80186E-07	-2.89157E-06	-1.30312E-07	1.36507E-06	4.46207E-06	2.02308E-06	-2.72722E-06	3.09209E-06	2.65326E-06	-6.39650E-06	-2.88199E-06	-1.47795E-07	-2.61330E-06	-1.90659E-06	1.38327E-06	1.63846E-06	-1.24523E-06	-4.18990E-07	-5.20825E-06	-6.78736E-07	-1.29122E-06	1.17852E-06	-1.37785E-06	2.45363E-06	-2.37778E-06	2.92289E-06	7.90508E-08
6.36048E+00	4.88481E-06	2.84371E-06	4.92454E-06	3.47089E-07	-6.21043E-07	-3.32283E-06	-5.97983E-07	1.65199E-06	1.19438E-06	-1.47940E-06	7.94411E-07	3.50577E-06	-2.90922E-06	-4.55348E-06	1.60855E-06	-1.60337E-06	-3.40042E-06	-5.63712E-06	-2.19640E-06	1.97265E-06	3.23953E-06	-5.98794E-07	-1.56272E-06	-2.90095E-06	2.15750E-06	4.60874E-07	1.12789E-06	2.95657E-06	-1.66178E-06	2.53618E-06	2.05353E-06	-3.42363E-06	-4.76283E-06	-6.09870E-07	-2.03180E-06	-9.32145E-07	1.41732E-06	1.83049E-06	-2.36885E-06	-2.09501E-06	-8.69016E-06	-4.94706E-07	-1.77821E-06	-1.96673E-06	6.68903E-07	-2.18070E-07	-2.30521E-06	1.41706E-06	-3.43785E-07
6.36937E+00	3.50454E-06	2.17073E-06	4.24541E-06	-6.92612E-07	-1.43975E-06	4.77772E-07	-2.42877E-06	2.76605E-06	-1.22409E-06	1.95276E-06	6.54599E-07	-1.55179E-06	-2.42707E-06	-3.70367E-06	1.53705E-06	-2.85344E-06	-4.85418E-06	-4.94576E-06	-5.27190E-06	1.80061E-06	-3.15131E-07	-3.28281E-06	-1.59825E-06	-2.29073E-06	4.47508E-06	-2.08157E-07	-1.06158E-06	2.22649E-06	8.67065E-07	-1.72265E-06	-4.92586E-06	-4.97313E-06	-2.98744E-06	-3.20757E-06	-3.07199E-06	-1.96277E-07	2.24631E-07	2.87791E-07	-4.22894E-07	-4.04400E-06	-6.17722E-06	-1.55122E-07	-3.29268E-06	-3.06691E-07	-2.37694E-06	-3.70369E-07	9.82603E-07	-4.12217E-07	-3.47777E-06
6.37827E+00	3.31914E-06	-1.24742E-07	2.77821E-06	2.29221E-06	-1.43742E-07	4.65425E-06	-3.93587E-07	2.39532E-06	-2.41289E-06	1.83172E-06	-3.48987E-07	-2.37506E-06	-5.12882E-06	-1.70682E-06	-1.98229E-08	-4.84675E-07	-5.39660E-06	-4.06430E-06	-3.64748E-06	4.64453E-07	-2.51644E-06	-3.02209E-06	-2.85993E-06	8.95327E-08	2.37178E-06	3.20242E-07	-1.24205E-06	-7.32010E-07	1.01736E-06	8.75653E-07	-5.38390E-06	-6.25717E-06	-1.02277E-06	3.98108E-07	-2.93654E-06	-2.69183E-06	-4.46489E-06	-2.95372E-06	9.57444E-07	-2.62130E-06	-8.65519E-07	1.12955E-07	-6.07488E-06	1.23158E-06	-2.64003E-06	6.28674E-07	-1.30402E-06	-2.68216E-06	-3.92177E-06
6.38716E+00	1.06533E-06	1.03052E-06	2.75546E-06	2.92094E-06	3.02926E-06	-4.67959E-08	4.22257E-07	-1.15466E-06	-1.50496E-07	-1.93680E-06	-4.74130E-07	-2.38065E-06	-4.38271E-06	-4.25419E-06	-3.61857E-06	4.16329E-07	-4.51099E-06	-7.89344E-07	-3.53665E-06	-1.67819E-06	-4.43116E-07	-2.92005E-06	-6.25659E-06	1.91738E-06	9.72803E-08	-2.80531E-06	-1.86570E-06	-2.90302E-06	-5.57401E-07	2.72219E-06	-6.70440E-06	-1.53502E-06	-2.09376E-06	1.49261E-07	-2.55818E-06	-4.26954E-07	-4.50302E-06	-4.19476E-06	3.54276E-06	-1.41955E-06	-1.89845E-07	6.51645E-07	-5.21738E-06	-8.33983E-07	9.92817E-07	1.36909E-07	-4.22068E-06	-1.32007E-06	-2.78855E-06
6.39606E+00	4.68411E-07	1.05454E-06	5.46983E-07	1.45188E-06	2.27501E-06	-1.19014E-06	1.07931E-07	-3.55620E-06	3.14607E-06	-2.59210E-07	-1.89095E-06	-4.37489E-06	-2.68651E-07	-4.61916E-06	-6.28105E-06	1.23154E-06	-2.18606E-06	-2.28734E-07	-4.92741E-06	4.48003E-07	-2.17947E-06	-3.83521E-06	-5.66778E-06	7.04597E-07	-4.32836E-06	-3.86814E-06	-1.10374E-06	-4.64413E-06	-2.35654E-06	-3.58550E-07	-6.87448E-06	-1.76599E-06	-5.76965E-06	-2.23605E-06	-5.06336E-06	6.10908E-07	-1.60503E-06	-3.52107E-06	6.92168E-07	-2.58947E-06	6.95425E-07	-1.67767E-06	-6.04411E-06	-2.66102E-06	-1.03620E-06	-3.14505E-06	-2.09482E-06	-1.83593E-07	-5.67901E-06
6.40495E+00	1.39222E-06	5.31676E-06	9.07320E-07	1.60890E-08	5.26977E-08	2.37468E-06	5.25368E-07	-2.94566E-06	1.14896E-06	1.67756E-06	-2.80923E-06	-6.41207E-06	1.50829E-06	-2.77198E-06	-5.07774E-06	1.68262E-06	-1.69097E-06	1.24851E-06	-1.23491E-07	-3.71753E-06	-3.99432E-06	-2.71718E-06	-3.06745E-06	-4.86978E-06	-4.40494E-06	-5.72403E-06	1.43331E-06	-5.29964E-06	-3.21954E-06	-5.03210E-06	-4.54074E-06	-3.66403E-06	-6.26890E-06	1.50302E-07	-4.08671E-06	-9.49515E-07	-4.03928E-07	-1.47794E-06	-2.68177E-07	-4.68189E-06	-2.33365E-06	-3.59659E-06	-4.07341E-06	1.71766E-07	-2.12722E-06	5.64952E-07	-1.92944E-07	-8.88792E-07	-6.22340E-06
6.41385E+00	4.97804E-06	4.25504E-06	3.12122E-06	3.42537E-06	-7.44695E-07	1.94073E-06	1.02234E-06	-3.48898E-06	-1.84054E-07	1.20845E-06	-2.28066E-06	-3.49796E-06	3.13217E-06	-2.21603E-06	-3.65254E-06	3.01505E-06	3.80175E-07	-1.31965E-06	4.09008E-06	-7.02721E-06	3.80810E-07	-5.24794E-07	-2.88825E-06	-4.20590E-06	-2.97190E-06	-7.71226E-06	3.46568E-07	-5.77504E-06	-2.86988E-06	-5.53523E-06	-7.85643E-06	-2.10041E-06	-6.04531E-06	-1.40728E-07	-1.80260E-06	-5.54332E-06	1.42196E-06	-1.09223E-06	-3.39904E-06	-3.15905E-06	-5.83309E-06	-1.73608E-06	-2.53982E-06	2.24181E-06	-1.97411E-07	1.16149E-06	-3.31120E-07	-9.01893E-07	-3.58868E-06
6.42274E+00	2.45427E-06	1.57323E-08	4.19314E-06	3.43158E-06	1.17298E-06	1.62823E-06	2.96317E-08	-6.38167E-06	6.73999E-07	-2.27832E-07	-1.35865E-06	1.16696E-07	8.15114E-07	-3.67886E-06	7.92954E-08	1.57857E-06	-3.32113E-06	-3.61139E-06	2.08799E-06	-8.47331E-06	4.53861E-07	-5.94477E-06	-3.91761E-06	-4.37761E-06	-3.99031E-06	-6.36420E-06	9.50191E-07	-5.21899E-06	1.68283E-07	-5.39787E-06	-6.98463E-06	-4.88682E-07	-4.48100E-06	-6.04635E-07	-4.18940E-06	-4.32690E-06	2.96638E-06	7.50753E-07	-5.10565E-06	-3.75786E-06	-3.46881E-06	-1.88705E-06	-4.53647E-06	1.12993E-06	7.52136E-07	7.76024E-07	-7.53395E-08	1.41160E-06	-1.49486E-06
6.43164E+00	1.64102E-06	-1.84051E-06	1.59323E-06	2.32795E-07	3.28706E-06	2.32119E-06	6.34913E-07	-7.32455E-06	2.04573E-07	9.01184E-07	-2.76891E-06	8.62131E-07	-2.02176E-06	-4.77289E-06	2.45267E-06	-9.11209E-07	-4.18751E-06	-6.98961E-06	-7.28895E-07	-6.84386E-06	-3.73667E-06	-6.38205E-06	-3.10673E-06	-2.90489E-06	-3.22447E-06	-1.69531E-06	1.71025E-06	-6.26424E-06	-4.01101E-06	-2.86803E-06	-2.91596E-06	2.05321E-06	-2.10952E-06	-3.37282E-06	-7.28097E-07	-4.32106E-06	-1.64515E-07	3.15932E-06	-1.28737E-06	-5.11489E-06	-3.46178E-06	-4.43806E-06	-6.78007E-06	-1.88105E-06	-2.69229E-07	1.05822E-06	1.17473E-06	-1.13274E-06	-5.59472E-06
6.44053E+00	3.30579E-06	1.39315E-06	-2.96064E-06	-1.63371E-06	2.93982E-06	8.10664E-07	3.88844E-06	-3.23803E-06	-2.92072E-06	1.53988E-07	-2.94162E-06	1.34718E-06	-2.90055E-06	-6.33824E-06	1.91484E-06	-4.12972E-06	-3.37995E-06	-3.23399E-06	-1.97918E-06	-6.61272E-06	-4.43677E-06	-2.76950E-06	-7.71553E-07	-2.35807E-06	-2.93303E-06	-5.02842E-06	-8.28595E-07	-5.22622E-06	-3.69625E-06	-1.13399E-06	3.34117E-07	-1.40718E-07	-5.10031E-06	-4.57074E-06	-5.17852E-07	-6.53452E-06	-2.05737E-06	2.44664E-06	-8.23316E-07	-2.32894E-06	-3.38429E-06	-3.05028E-06	-5.47144E-06	-4.74475E-06	-1.92678E-06	-1.25520E-06	1.08511E-06	-4.11691E-06	-6.64368E-06
6.44943E+00	3.82265E-06	2.30096E-06	-2.84307E-06	-3.34249E-06	3.52298E-06	-9.58429E-07	3.71522E-06	2.58371E-06	-4.13704E-06	-1.63138E-06	-4.33798E-06	-4.31735E-06	-1.45203E-07	-4.48668E-06	3.29696E-07	-3.85314E-06	1.84410E-08	-4.05586E-06	-4.84078E-06	-6.88726E-06	-1.22360E-05	-3.01331E-06	-2.91456E-06	-6.83907E-08	-5.57685E-06	-3.31589E-06	-3.59491E-06	-1.49201E-06	8.83622E-07	-4.38662E-06	5.59820E-07	-1.13857E-06	-2.50300E-06	-4.35874E-06	-2.66257E-06	-6.75803E-06	-9.98319E-07	1.03704E-06	-2.46980E-06	-1.90779E-06	-6.78019E-06	-2.10144E-06	-2.98931E-06	-4.63772E-06	-7.03675E-07	-2.93040E-06	1.00854E-06	-4.15085E-06	-4.31631E-06
6.45832E+00	7.34493E-07	4.19417E-07	-2.13343E-06	-5.54151E-06	2.90504E-06	-3.16746E-06	1.61866E-06	4.93752E-06	-1.22638E-06	-2.25117E-06	-7.10064E-06	-7.02398E-06	-2.21281E-06	-3.22368E-06	-3.39926E-07	-5.38153E-06	-2.11883E-06	-3.69287E-06	-6.39269E-06	-4.39435E-06	-1.23083E-05	-2.94179E-06	-4.79167E-06	1.02496E-06	-7.10295E-06	-1.37896E-06	-3.22852E-06	-9.23593E-07	-1.19285E-06	-4.60589E-06	-4.72696E-06	-7.84445E-07	4.63189E-07	-4.54482E-06	-1.40491E-06	-3.57567E-06	1.34708E-08	1.13237E-06	-2.91442E-06	-3.59799E-06	-7.88866E-06	-2.74385E-06	-8.69294E-07	-1.50470E-06	-1.43840E-06	-1.77059E-06	-5.17145E-07	-3.77384E-06	6.47673E-07
6.46722E+00	-4.21588E-06	-2.92858E-06	-3.58269E-06	-4.14201E-06	1.73473E-06	-2.38139E-06	2.02189E-06	1.59798E-06	2.58541E-06	-6.16915E-06	-8.55177E-06	-5.66356E-06	-5.19256E-06	-3.86046E-06	-2.74884E-08	-4.19399E-06	-3.69156E-06	-3.50697E-06	-3.25226E-06	-3.50875E-06	-7.46685E-06	-1.63442E-06	-2.49657E-06	-7.01990E-07	-2.97424E-06	-9.35168E-07	-6.89264E-07	-1.37871E-06	-4.80160E-06	-3.81703E-06	-9.76045E-06	-3.45796E-06	-1.25391E-06	-1.78596E-06	-4.36905E-06	-1.47662E-06	1.18080E-06	-5.94449E-07	-5.97175E-06	-4.46714E-06	-5.47311E-06	-6.03585E-06	-9.70381E-07	-8.66733E-07	-5.11259E-06	-2.32120E-06	-2.08298E-06	-3.59812E-06	2.01853E-06
6.47611E+00	-3.51562E-06	-1.42564E-06	-1.44393E-06	-9.23759E-10	-1.48152E-06	-9.59935E-07	-5.83257E-07	2.31240E-06	8.14523E-07	-9.61964E-06	-1.04394E-05	-6.76171E-06	-5.10348E-06	-5.15287E-06	-1.88201E-06	-4.62759E-06	-4.87279E-06	-1.71500E-06	1.56203E-06	-2.50922E-06	-6.33850E-06	-2.72911E-07	6.05988E-07	-2.39430E-06	-1.51198E-06	4.05107E-08	-1.62964E-06	-1.28532E-06	-7.21037E-06	-6.03867E-06	-8.15131E-06	-4.19326E-06	-4.46045E-06	-1.21425E-06	-2.76872E-06	-8.07786E-08	1.55334E-06	-9.31944E-07	-6.57629E-06	-5.99641E-06	-5.03890E-06	-5.82646E-06	-3.19413E-06	2.22181E-07	-8.40550E-06	-2.28674E-06	-3.15932E-06	-1.57827E-06	-1.46615E-06
6.48500E+00	-3.30166E-06	-4.75504E-07	-8.94174E-07	2.30792E-06	-3.11637E-06	-6.19200E-07	-7.14694E-07	4.19302E-06	-5.39658E-06	-8.84255E-06	-7.68090E-06	-1.00845E-05	-3.06218E-06	-4.31013E-06	-3.68264E-06	-6.60304E-06	-6.00080E-06	-3.39561E-06	-2.78189E-07	1.45757E-06	-7.50436E-06	-2.37245E-06	1.67927E-06	-3.49809E-06	-2.15622E-06	-1.77975E-06	-5.89222E-06	-2.53917E-06	-7.87157E-06	-7.61748E-06	-4.31560E-06	-3.90986E-06	-1.76134E-06	-5.21157E-06	1.62575E-09	-9.83084E-07	1.42784E-06	-3.72295E-06	-4.18403E-06	-6.75962E-06	-5.78545E-06	-3.08673E-06	-4.21697E-06	-4.13189E-07	-1.11319E-05	-4.22165E-06	-4.59258E-06	-4.70179E-06	-4.27856E-06
6.49390E+00	-3.48343E-06	-6.50197E-07	-1.89103E-06	2.59798E-06	6.09583E-07	-6.87629E-07	-7.67357E-07	5.00335E-06	-7.31353E-06	-5.59886E-06	-5.34882E-06	-8.82220E-06	-3.06284E-06	-2.70133E-06	-3.27332E-06	-3.82993E-06	-7.89455E-06	-4.04779E-06	-4.57368E-06	1.45215E-06	-1.09707E-05	-2.00427E-06	9.70091E-07	-4.72853E-06	-4.18157E-06	-4.68463E-06	-7.38947E-06	-3.70670E-06	-7.28471E-06	-7.15106E-06	-3.64202E-06	-4.88383E-06	-6.96781E-07	-4.78649E-06	-1.85050E-08	-3.19005E-06	-1.87224E-07	-5.43899E-06	-4.64852E-06	-3.42265E-06	-5.47696E-06	-2.21540E-06	-5.30645E-06	-2.44154E-06	-1.05555E-05	-4.20922E-06	-3.64124E-06	-6.82250E-06	-4.49792E-06
6.50279E+00	-8.67402E-07	7.37838E-07	1.90184E-07	4.56393E-06	3.48846E-06	-5.71696E-06	-1.10397E-07	2.93491E-06	-3.37693E-06	-4.61101E-06	-1.89714E-06	-6.49590E-06	-6.39584E-06	-5.74060E-06	-4.38263E-07	1.11301E-07	-8.39029E-06	-4.28561E-06	-5.32923E-06	-1.03334E-06	-1.24419E-05	-4.08145E-06	1.07812E-06	-5.97816E-06	-3.95584E-06	-5.18946E-06	-5.17956E-06	-5.26732E-06	-7.33138E-06	-2.94003E-06	-1.34114E-06	-8.60120E-06	-1.73530E-06	-3.55987E-06	-1.87813E-06	-2.41564E-06	-2.13421E-06	-4.54688E-06	-4.08485E-06	-3.51217E-06	-3.04917E-06	-3.97587E-06	-6.45332E-06	-1.90298E-06	-6.07404E-06	-4.48917E-06	-1.16932E-06	-7.41347E-06	-1.90708E-06
6.51169E+00	6.72272E-07	2.09932E-07	-4.87301E-07	4.25110E-06	1.87979E-06	-8.78239E-06	-8.84535E-07	1.24233E-06	-2.62534E-06	-5.09972E-06	-8.57667E-07	-4.68106E-06	-1.00215E-05	-4.91611E-06	-3.10957E-06	-2.27346E-06	-5.65131E-06	-6.36395E-06	-6.82679E-06	-1.71145E-06	-9.22241E-06	-4.40523E-06	9.22049E-07	-2.43666E-06	-3.49483E-06	-1.47950E-06	-6.14607E-06	-7.75117E-06	-5.86189E-06	-2.71225E-06	2.34617E-06	-9.76772E-06	-4.86427E-06	-5.42369E-06	-1.47245E-06	2.86689E-07	-4.54983E-06	-2.76610E-06	-1.35383E-06	-5.74182E-06	-2.66268E-06	-4.20429E-07	-8.66667E-06	-5.61420E-07	-2.22063E-06	-4.57790E-06	-5.63075E-07	-4.91596E-06	-6.21066E-07
6.52058E+00	-1.45163E-06	-5.16044E-07	-1.47434E-06	3.22551E-06	1.85221E-06	-5.28521E-06	-3.04138E-06	-4.02487E-06	-2.81077E-06	-1.62474E-06	-1.27558E-06	-5.15379E-06	-6.87145E-06	-1.94981E-06	-6.27872E-06	-4.52771E-06	-2.69883E-06	-2.83141E-06	-1.26339E-05	-1.47598E-06	-5.31052E-06	-3.41745E-06	-4.98597E-06	-9.83710E-07	-6.95673E-06	5.11859E-06	-7.23742E-06	-6.40351E-06	-2.49275E-06	-3.85843E-06	-3.83489E-07	-1.03553E-05	-7.84014E-06	-8.28883E-06	-4.46943E-06	2.84187E-07	-2.67064E-06	-7.04437E-06	-6.74863E-06	-4.78928E-06	-3.83761E-06	-3.16443E-06	-6.31793E-06	-1.22500E-06	-1.12499E-06	-5.53553E-06	2.99337E-09	-3.41269E-06	-1.88342E-06
6.52948E+00	-3.87791E-06	-1.34285E-06	-4.08096E-07	1.85352E-06	1.61813E-06	-1.45890E-07	-2.72330E-06	-9.31907E-06	-5.19279E-07	8.53650E-07	-6.14326E-06	-5.57351E-07	-5.92561E-06	-5.13080E-06	-4.86050E-06	-7.52392E-06	-4.02732E-06	-3.88051E-06	-9.02029E-06	-3.21957E-06	-3.80132E-06	-3.78430E-06	-5.81543E-06	-2.58833E-06	-6.58540E-06	4.85199E-07	-6.84855E-06	-5.78930E-06	-1.91326E-06	-3.69549E-06	-1.81284E-06	-6.36183E-06	-6.13141E-06	-1.06510E-05	-2.17003E-06	-8.05423E-07	-4.24222E-06	-7.80927E-06	-9.72516E-06	-3.52919E-06	-6.52592E-06	-4.61922E-06	-6.83210E-06	-4.57066E-06	-5.16208E-06	1.19906E-06	-3.57892E-06	-2.77994E-06	-2.08644E-06
6.53837E+00	-3.63050E-06	-6.40859E-07	5.73537E-07	-3.60857E-06	1.43284E-06	1.58808E-06	-6.37212E-07	-6.65924E-06	-4.44367E-06	-2.22384E-06	-8.67775E-06	-1.27697E-06	-5.40618E-06	-2.04993E-06	-4.53448E-06	-8.79305E-06	-8.07141E-06	-9.15852E-06	-4.97218E-06	-5.90297E-06	-2.04253E-06	-3.43018E-06	1.31670E-06	-1.67776E-06	-6.21116E-06	-4.09789E-06	-3.75736E-06	-8.42085E-06	-3.47867E-06	-7.52174E-06	-1.53841E-06	-2.41488E-06	-6.92517E-06	-7.68539E-06	6.29875E-08	-4.09613E-06	-8.81647E-06	-6.43546E-06	-1.12353E-06	-4.76928E-06	-6.21873E-06	-4.39674E-06	-4.90572E-06	-4.06218E-06	-4.67383E-06	-4.30070E-06	-4.15225E-06	-9.02460E-07	-6.40692E-06
6.54727E+00	-1.38571E-06	-8.34487E-07	-1.44164E-06	-5.03681E-06	-7.93001E-07	4.61816E-06	-3.96913E-07	-3.43305E-06	-8.83247E-06	-7.22917E-06	-8.62461E-06	-4.97697E-06	-8.55419E-06	-4.26599E-06	-8.78934E-06	-7.98704E-06	-9.24559E-06	-8.64934E-06	-4.46675E-06	-6.15911E-06	-1.37602E-06	-9.72215E-07	-8.25453E-07	-3.57754E-06	-4.44217E-06	-2.88572E-06	-3.60469E-06	-9.94214E-06	-6.39959E-06	-8.14689E-06	-5.29402E-06	-2.00159E-06	-8.29031E-06	-5.13003E-06	-2.67565E-07	-3.47696E-06	-6.24866E-06	-4.05330E-06	-1.35228E-06	-3.42610E-06	-3.40663E-06	-1.80593E-06	-2.19944E-06	-6.90000E-06	-4.23760E-06	-5.48207E-06	-2.10273E-06	-3.01677E-06	-5.52786E-06
6.55616E+00	1.98043E-06	1.65538E-06	-9.79595E-08	1.25687E-06	6.77359E-07	1.34700E-06	-5.72830E-06	-4.36261E-06	-7.90292E-06	-8.24320E-06	-7.84621E-06	-7.24805E-06	-8.30416E-06	-6.29915E-06	-5.97826E-06	-7.49175E-06	-1.18394E-05	-6.56494E-06	-6.30990E-06	-6.49793E-06	-4.74444E-06	-1.88235E-06	8.06317E-07	-6.83620E-06	3.66827E-07	-3.94697E-06	2.37518E-07	-7.40587E-06	-3.62007E-06	-9.40611E-06	-9.27011E-06	-7.09322E-06	-9.10169E-06	-7.75415E-06	-4.81954E-06	-5.29555E-06	-5.61300E-06	-2.23739E-06	-2.89931E-06	-5.90928E-07	-4.39542E-06	4.93742E-07	-1.05967E-07	-1.05058E-05	-4.22366E-06	-6.80868E-06	-2.40363E-06	-7.08819E-06	-3.63354E-06
6.56506E+00	1.72388E-06	3.68802E-06	9.77072E-07	1.63367E-06	9.12537E-07	-2.28037E-06	-4.38082E-06	-3.85838E-06	-8.28013E-06	-8.15902E-06	-7.47489E-06	-5.42358E-06	-3.60951E-06	-6.92970E-06	-2.88555E-06	-8.24193E-06	-1.36419E-05	-3.42251E-06	-3.25770E-06	-7.30208E-06	-5.73678E-06	-5.01604E-06	-1.65686E-06	-7.46548E-06	-3.37852E-06	-6.42664E-06	-1.43706E-06	-4.92973E-06	-3.24131E-06	-6.83397E-06	-7.84863E-06	-7.82293E-06	-7.74174E-06	-9.68377E-06	-4.57791E-06	-9.80685E-06	-4.73959E-06	-4.13368E-06	-1.81985E-06	-4.07139E-06	-6.83873E-06	-4.36874E-06	-2.11287E-06	-9.79123E-06	-3.91337E-06	-5.06609E-06	-2.43874E-06	-6.08029E-06	-8.80736E-06
6.57395E+00	-4.99922E-09	2.36660E-06	-3.72954E-06	-1.38692E-07	3.32572E-06	4.85464E-08	-3.02321E-06	-1.52501E-06	-5.34155E-06	-5.56612E-06	-6.84117E-06	-5.22918E-06	-3.58992E-06	-9.70624E-06	-5.94411E-06	-7.78934E-06	-1.21770E-05	-7.36305E-06	-5.78376E-07	-5.14214E-06	-6.42353E-06	-6.15593E-06	-4.85832E-06	-3.23545E-06	-7.04080E-06	-8.73693E-06	-4.26172E-06	-3.89442E-06	-8.76848E-06	-8.89488E-06	-1.00047E-05	-7.84974E-06	-6.18263E-06	-6.01716E-06	-5.06579E-06	-7.82373E-06	-4.68464E-06	-4.57327E-06	-1.89476E-06	-3.62154E-06	-3.48671E-06	-7.16049E-06	-2.45669E-06	-7.28023E-06	-5.64717E-06	-5.79847E-06	-2.12365E-06	-5.47293E-06	-9.08924E-06
6.58284E+00	1.47509E-06	4.17988E-06	-4.52328E-08	-6.21334E-09	9.95092E-07	2.04973E-06	1.60856E-06	-2.49189E-06	-3.80138E-06	-6.22794E-06	-3.32069E-06	-6.94859E-06	-3.23373E-06	-8.30249E-06	-9.86524E-06	-6.84861E-06	-1.01197E-05	-1.09801E-05	-4.79028E-06	-6.93742E-06	-9.17707E-06	-8.18756E-06	-8.60083E-06	-4.18716E-06	-8.19105E-06	-1.01950E-05	-5.46163E-06	-9.77956E-07	-4.74088E-06	-6.18453E-06	-1.00088E-05	-9.18181E-06	-3.32993E-06	-5.98568E-06	-3.53970E-06	-6.62200E-06	-9.46263E-06	-7.21276E-06	-4.18020E-06	-6.40199E-06	-2.38181E-06	-8.15359E-06	1.48308E-06	-5.93304E-06	-6.99169E-07	-6.19254E-06	-3.82711E-06	-3.18646E-06	-4.95305E-06
6.59174E+00	2.96128E-06	2.40295E-06	-8.54589E-07	-4.71357E-06	-4.04717E-06	8.06389E-07	-3.35051E-06	-2.47129E-06	-4.59278E-06	-9.88488E-06	-4.30583E-06	-8.85039E-06	-5.14007E-06	-8.17892E-06	-9.45813E-06	-8.76835E-06	-1.02935E-05	-1.12296E-05	-4.23798E-06	-8.08278E-06	-4.84620E-06	-6.02115E-06	-8.06504E-06	-7.04202E-06	-1.17020E-05	-8.80653E-06	-1.71050E-06	-4.85848E-06	-6.98564E-06	-2.27065E-06	-8.01867E-06	-8.72421E-06	-1.20169E-06	-6.36205E-06	-5.05455E-07	-3.61021E-06	-7.32738E-06	-1.03780E-05	-6.43357E-06	-9.18241E-06	-3.43012E-06	-7.06081E-06	-4.64248E-06	-6.51684E-06	-2.69854E-06	-6.48499E-07	-1.30679E-06	8.29107E-07	-5.99763E-06
6.60063E+00	9.90535E-08	-1.70971E-06	-5.74561E-07	-5.17356E-06	-7.50932E-06	-2.84402E-06	-4.05944E-06	-5.11136E-06	-5.61439E-06	-1.05177E-05	-7.58302E-06	-1.03423E-05	-5.71263E-06	-7.85574E-06	-9.02552E-06	-1.04933E-05	-8.86706E-06	-1.04323E-05	-5.73180E-06	-5.31324E-06	-2.61024E-06	-4.59730E-06	-8.28995E-06	-6.96128E-06	-6.24629E-06	-1.28739E-05	-4.17768E-06	-6.70101E-06	-7.03111E-06	-2.29445E-06	-1.02362E-05	-5.70691E-06	-1.33440E-06	-6.86671E-06	-5.36166E-06	-2.68216E-06	-4.52966E-06	-1.36294E-05	-8.93030E-06	-7.79357E-06	-4.45348E-06	-6.07813E-06	-6.05459E-06	-7.11312E-06	-6.28527E-06	-5.35581E-06	-3.24256E-07	-1.33965E-06	-6.47272E-06
6.60953E+00	-5.65276E-07	-1.15411E-06	-1.73004E-06	-2.58177E-06	-3.78682E-06	-2.94687E-06	-4.27921E-06	-5.82753E-06	-7.40399E-06	-7.29437E-06	-7.03130E-06	-7.22986E-06	-8.59432E-06	-1.26372E-05	-8.20875E-06	-6.00299E-06	-9.12063E-06	-9.13078E-06	-7.24146E-06	-1.74623E-07	-4.94432E-06	-5.18680E-06	-8.96153E-06	-4.96858E-06	-8.00872E-06	-1.06981E-05	-5.73463E-06	-7.51178E-06	-6.62024E-06	-4.80795E-06	-1.09173E-05	-2.37873E-06	-4.43844E-06	-4.69086E-06	-3.21434E-06	-3.49839E-06	-5.80362E-06	-1.20009E-05	-4.33160E-06	-4.68437E-06	-3.97499E-06	-6.00653E-06	-3.60193E-06	-5.11462E-06	-4.65596E-06	-1.01804E-05	-7.06878E-06	-6.29521E-06	-5.75242E-06
6.61842E+00	-3.24112E-06	-3.17228E-06	-4.01827E-06	-1.90120E-06	-2.08752E-06	-1.64290E-06	-7.31049E-06	-7.87965E-06	-6.55896E-06	-4.65164E-06	-6.59730E-06	-6.59399E-06	-6.87498E-06	-1.26143E-05	-6.37125E-06	-1.74895E-06	-1.14343E-05	-9.16048E-06	-6.53008E-06	-2.89407E-06	-8.48054E-06	-6.65121E-06	-9.63621E-06	-4.35215E-06	-9.21916E-06	-7.87411E-06	-5.03464E-06	-4.41033E-06	-8.96155E-06	-5.87108E-06	-6.95127E-06	-1.95860E-06	-5.09180E-06	-6.26356E-06	1.39588E-06	-4.60407E-06	-6.56595E-06	-1.03544E-05	-4.19272E-06	-4.39210E-06	-6.43486E-06	-6.08033E-06	-6.19593E-06	-2.41129E-06	-3.36735E-06	-6.86873E-06	-1.00259E-05	-8.08291E-06	-3.03016E-06
6.62732E+00	-3.14456E-06	-2.57918E-06	-2.50521E-07	-3.00685E-06	7.68012E-07	-4.46306E-06	-1.02036E-05	-8.73641E-06	-5.76601E-06	-6.83772E-06	-7.89786E-06	-1.12802E-05	-2.86739E-06	-1.19301E-05	-9.07520E-06	-8.04151E-06	-9.10659E-06	-8.10772E-06	-3.94043E-06	-5.34203E-06	-8.55653E-06	-6.29449E-06	-6.08412E-06	-5.24706E-06	-8.48029E-06	-1.00706E-05	-7.49986E-06	-1.83380E-06	-9.49362E-06	-7.00436E-06	-4.25086E-06	-5.01743E-06	-8.30385E-06	-7.10618E-06	-1.34839E-06	-8.67745E-06	-4.50590E-06	-7.39455E-06	-5.83188E-06	-5.27080E-06	-5.99366E-06	-7.58269E-06	-5.15720E-06	-4.99578E-06	-9.56092E-06	-6.47166E-06	-7.99969E-06	-6.53968E-06	-7.54791E-07
6.63621E+00	-8.85863E-07	-3.19316E-06	-6.12138E-07	-6.30514E-06	3.62508E-07	-4.39653E-06	-5.74373E-06	-7.30290E-06	-2.98871E-06	-9.89815E-06	-8.68761E-06	-1.26583E-05	-9.27725E-06	-1.28365E-05	-1.30621E-05	-1.14328E-05	-5.40971E-06	-8.69114E-06	-4.93909E-06	-9.22669E-06	-9.53071E-06	-7.84886E-06	-8.31867E-06	-7.99010E-06	-7.38094E-06	-8.25722E-06	-1.03592E-05	-4.99484E-06	-4.99396E-06	-6.07430E-06	-9.64192E-06	-3.91649E-06	-9.76382E-06	-6.48384E-06	-2.16657E-06	-8.59937E-06	-7.76596E-06	-6.78628E-06	-2.84808E-06	-7.07829E-06	-9.11894E-06	-8.16759E-06	-2.35302E-07	-9.53782E-06	-1.16507E-05	-7.15259E-06	-8.21475E-06	-8.19566E-06	-3.70123E-06
6.64511E+00	-1.33814E-06	-3.46937E-06	-3.61964E-07	-3.01409E-06	-5.87083E-07	-3.78991E-06	-1.61969E-06	-2.59371E-06	-4.89032E-06	-1.10335E-05	-1.16200E-05	-1.24192E-05	-1.00517E-05	-1.11560E-05	-1.20511E-05	-1.03811E-05	-6.83155E-06	-1.02133E-05	-5.98253E-06	-8.59323E-06	-8.75217E-06	-1.08979E-05	-1.28972E-05	-6.50990E-06	-6.68885E-06	-5.47895E-06	-1.01433E-05	-6.79329E-06	-4.47192E-06	-4.77790E-06	-8.91039E-06	-3.81173E-06	-9.12527E-06	-8.23911E-06	-5.29765E-06	-1.24497E-05	-1.18629E-05	-9.72862E-06	-1.98968E-06	-6.29473E-06	-9.24446E-06	-3.47548E-06	-5.35798E-06	-1.05246E-05	-7.48314E-06	-6.52021E-06	-5.56183E-06	-8.62646E-06	-6.33010E-06
6.65400E+00	-2.51728E-06	-3.28747E-06	3.10832E-07	7.79361E-07	1.92831E-06	-1.47456E-06	-1.40163E-06	-2.35966E-06	-6.94374E-06	-8.77470E-06	-1.30393E-05	-6.14363E-06	-9.74751E-06	-8.30601E-06	-1.11546E-05	-7.86831E-06	-1.12743E-05	-1.20238E-05	-6.01991E-06	-5.48349E-06	-7.22688E-06	-8.53592E-06	-8.78139E-06	-8.53968E-06	-3.76800E-06	-9.97639E-06	-7.66788E-06	-2.30912E-06	-5.23152E-06	-4.46909E-06	-5.28221E-06	-1.74905E-06	-6.06041E-06	-8.68117E-06	-6.03495E-06	-1.36575E-05	-5.59284E-06	-9.01036E-06	-6.81169E-06	-5.79709E-06	-9.23775E-06	-3.40661E-06	-6.01564E-06	-5.66488E-06	-4.67073E-06	-4.13472E-06	-6.49640E-06	-4.71892E-06	-5.70831E-06
[truncated: 38 more rows]
[truncated: 26 more columns]
